# Supplementary material for: Disentangling listening effort and memory load beyond behavioural evidence: Pupillary response to listening effort during a concurrent memory task
Source: PLoS One. 2021 Mar 3;16(3):e0233251. doi: 10.1371/journal.pone.0233251 (PMC7928507; doi:10.1371/journal.pone.0233251)
Supplement: S1 Raw data — (ZIP) [file pone.0233251.s004.zip]

Archive with 7 entries (6 files):
- raw/
- raw/pupil_response_timed_recall.csv
- raw/pupil_response_timed_repeat.csv
- raw/behav_word_recall.csv
- raw/behav_word_recognition.csv
- raw/behav_subrate.csv
- raw/pupil_response.csv
