# Supplementary material for: Disentangling listening effort and memory load beyond behavioural evidence: Pupillary response to listening effort during a concurrent memory task
Source: PLoS One. 2021 Mar 3;16(3):e0233251. doi: 10.1371/journal.pone.0233251 (PMC7928507; doi:10.1371/journal.pone.0233251)
Supplement: S1 Raw data — (ZIP) [file pone.0233251.s004.zip › raw/pupil_response_timed_recall.csv]

	listener	validity	left	right	event	trialNum	blockNum	wordList	maniType	SNR	recallOrNot	language	ID	recallAtime	speakAtime
7294	3	0	5.230008	0	intertrial	8	12	cncf06	ssnoise	0	10	french	cncf061203	0	-835
7295	3	0	5.220575	0	intertrial	8	12	cncf06	ssnoise	0	10	french	cncf061203	1	-834
7296	3	0	5.205341	0	intertrial	8	12	cncf06	ssnoise	0	10	french	cncf061203	2	-833
7297	3	0	5.193744	0	intertrial	8	12	cncf06	ssnoise	0	10	french	cncf061203	3	-832
7298	3	0	5.183592	0	intertrial	8	12	cncf06	ssnoise	0	10	french	cncf061203	4	-831
7299	3	0	5.16755	0	intertrial	8	12	cncf06	ssnoise	0	10	french	cncf061203	5	-830
7300	3	0	5.143417	0	intertrial	8	12	cncf06	ssnoise	0	10	french	cncf061203	6	-829
7301	3	0	5.112399	0	intertrial	8	12	cncf06	ssnoise	0	10	french	cncf061203	7	-828
7302	3	0	5.084566	0	intertrial	8	12	cncf06	ssnoise	0	10	french	cncf061203	8	-827
7303	3	0	5.069806	0	intertrial	8	12	cncf06	ssnoise	0	10	french	cncf061203	9	-826
7304	3	0	5.059269	0	intertrial	8	12	cncf06	ssnoise	0	10	french	cncf061203	10	-825
7305	3	0	5.05061	0	intertrial	8	12	cncf06	ssnoise	0	10	french	cncf061203	11	-824
7306	3	0	5.043172	0	intertrial	8	12	cncf06	ssnoise	0	10	french	cncf061203	12	-823
7307	3	4	5.036737	0	intertrial	8	12	cncf06	ssnoise	0	10	french	cncf061203	13	-822
7308	3	4	5.031198	0	intertrial	8	12	cncf06	ssnoise	0	10	french	cncf061203	14	-821
7309	3	4	5.026482	0	intertrial	8	12	cncf06	ssnoise	0	10	french	cncf061203	15	-820
7310	3	4	5.02252	0	intertrial	8	12	cncf06	ssnoise	0	10	french	cncf061203	16	-819
7311	3	4	5.019248	0	intertrial	8	12	cncf06	ssnoise	0	10	french	cncf061203	17	-818
7312	3	2	5.016601	0	intertrial	8	12	cncf06	ssnoise	0	10	french	cncf061203	18	-817
7313	3	2	5.014521	0	intertrial	8	12	cncf06	ssnoise	0	10	french	cncf061203	19	-816
7314	3	0	5.012966	0	intertrial	8	12	cncf06	ssnoise	0	10	french	cncf061203	20	-815
7315	3	0	5.011955	0	intertrial	8	12	cncf06	ssnoise	0	10	french	cncf061203	21	-814
7316	3	0	5.011758	0	intertrial	8	12	cncf06	ssnoise	0	10	french	cncf061203	22	-813
7317	3	0	5.013591	0	intertrial	8	12	cncf06	ssnoise	0	10	french	cncf061203	23	-812
7318	3	0	5.022325	0	intertrial	8	12	cncf06	ssnoise	0	10	french	cncf061203	24	-811
7319	3	0	5.056908	0	intertrial	8	12	cncf06	ssnoise	0	10	french	cncf061203	25	-810
7320	3	0	5.117111	0	baseline	8	12	cncf06	ssnoise	0	10	french	cncf061203	26	-809
7321	3	0	5.14433	0	baseline	8	12	cncf06	ssnoise	0	10	french	cncf061203	27	-808
7322	3	0	5.151939	0	baseline	8	12	cncf06	ssnoise	0	10	french	cncf061203	28	-807
7323	3	0	5.135578	0	baseline	8	12	cncf06	ssnoise	0	10	french	cncf061203	29	-806
7324	3	0	5.138501	0	baseline	8	12	cncf06	ssnoise	0	10	french	cncf061203	30	-805
7325	3	0	5.141241	0	baseline	8	12	cncf06	ssnoise	0	10	french	cncf061203	31	-804
7326	3	0	5.143062	0	baseline	8	12	cncf06	ssnoise	0	10	french	cncf061203	32	-803
7327	3	0	5.136134	0	baseline	8	12	cncf06	ssnoise	0	10	french	cncf061203	33	-802
7328	3	0	5.133337	0	baseline	8	12	cncf06	ssnoise	0	10	french	cncf061203	34	-801
7329	3	0	5.137587	0	baseline	8	12	cncf06	ssnoise	0	10	french	cncf061203	35	-800
7330	3	0	5.146121	0	baseline	8	12	cncf06	ssnoise	0	10	french	cncf061203	36	-799
7331	3	0	5.1582	0	baseline	8	12	cncf06	ssnoise	0	10	french	cncf061203	37	-798
7332	3	0	5.180512	0	baseline	8	12	cncf06	ssnoise	0	10	french	cncf061203	38	-797
7333	3	0	5.196333	0	baseline	8	12	cncf06	ssnoise	0	10	french	cncf061203	39	-796
7334	3	0	5.210245	0	baseline	8	12	cncf06	ssnoise	0	10	french	cncf061203	40	-795
7335	3	0	5.208282	0	baseline	8	12	cncf06	ssnoise	0	10	french	cncf061203	41	-794
7336	3	0	5.202692	0	baseline	8	12	cncf06	ssnoise	0	10	french	cncf061203	42	-793
7337	3	0	5.201604	0	baseline	8	12	cncf06	ssnoise	0	10	french	cncf061203	43	-792
7338	3	0	5.202723	0	baseline	8	12	cncf06	ssnoise	0	10	french	cncf061203	44	-791
7339	3	0	5.201395	0	baseline	8	12	cncf06	ssnoise	0	10	french	cncf061203	45	-790
7340	3	0	5.200653	0	baseline	8	12	cncf06	ssnoise	0	10	french	cncf061203	46	-789
7341	3	0	5.194272	0	baseline	8	12	cncf06	ssnoise	0	10	french	cncf061203	47	-788
7342	3	0	5.183993	0	baseline	8	12	cncf06	ssnoise	0	10	french	cncf061203	48	-787
7343	3	0	5.167489	0	baseline	8	12	cncf06	ssnoise	0	10	french	cncf061203	49	-786
7344	3	0	5.146863	0	baseline	8	12	cncf06	ssnoise	0	10	french	cncf061203	50	-785
7345	3	0	5.120793	0	baseline	8	12	cncf06	ssnoise	0	10	french	cncf061203	51	-784
7346	3	0	5.099316	0	baseline	8	12	cncf06	ssnoise	0	10	french	cncf061203	52	-783
7347	3	0	5.082854	0	baseline	8	12	cncf06	ssnoise	0	10	french	cncf061203	53	-782
7348	3	0	5.06832	0	baseline	8	12	cncf06	ssnoise	0	10	french	cncf061203	54	-781
7349	3	0	5.053156	0	baseline	8	12	cncf06	ssnoise	0	10	french	cncf061203	55	-780
7350	3	0	5.038198	0	baseline	8	12	cncf06	ssnoise	0	10	french	cncf061203	56	-779
7351	3	0	5.024155	0	baseline	8	12	cncf06	ssnoise	0	10	french	cncf061203	57	-778
7352	3	0	5.021181	0	baseline	8	12	cncf06	ssnoise	0	10	french	cncf061203	58	-777
7353	3	0	5.014864	0	baseline	8	12	cncf06	ssnoise	0	10	french	cncf061203	59	-776
7354	3	0	5.007081	0	baseline	8	12	cncf06	ssnoise	0	10	french	cncf061203	60	-775
7355	3	0	5.000775	0	baseline	8	12	cncf06	ssnoise	0	10	french	cncf061203	61	-774
7356	3	0	5.001942	0	baseline	8	12	cncf06	ssnoise	0	10	french	cncf061203	62	-773
7357	3	0	4.996093	0	baseline	8	12	cncf06	ssnoise	0	10	french	cncf061203	63	-772
7358	3	0	4.984356	0	baseline	8	12	cncf06	ssnoise	0	10	french	cncf061203	64	-771
7359	3	0	4.985915	0	baseline	8	12	cncf06	ssnoise	0	10	french	cncf061203	65	-770
7360	3	0	5.042748	0	baseline	8	12	cncf06	ssnoise	0	10	french	cncf061203	66	-769
7361	3	0	5.117055	0	baseline	8	12	cncf06	ssnoise	0	10	french	cncf061203	67	-768
7362	3	0	5.141799	0	baseline	8	12	cncf06	ssnoise	0	10	french	cncf061203	68	-767
7363	3	0	5.138671	0	baseline	8	12	cncf06	ssnoise	0	10	french	cncf061203	69	-766
7364	3	0	5.08641	0	baseline	8	12	cncf06	ssnoise	0	10	french	cncf061203	70	-765
7365	3	0	5.00788	0	baseline	8	12	cncf06	ssnoise	0	10	french	cncf061203	71	-764
7366	3	0	4.975233	0	baseline	8	12	cncf06	ssnoise	0	10	french	cncf061203	72	-763
7367	3	0	4.964191	0	baseline	8	12	cncf06	ssnoise	0	10	french	cncf061203	73	-762
7368	3	0	4.956721	0	baseline	8	12	cncf06	ssnoise	0	10	french	cncf061203	74	-761
7369	3	0	4.94587	0	baseline	8	12	cncf06	ssnoise	0	10	french	cncf061203	75	-760
7370	3	0	4.94269	0	baseline	8	12	cncf06	ssnoise	0	10	french	cncf061203	76	-759
7371	3	0	4.943451	0	baseline	8	12	cncf06	ssnoise	0	10	french	cncf061203	77	-758
7372	3	0	4.956156	0	baseline	8	12	cncf06	ssnoise	0	10	french	cncf061203	78	-757
7373	3	0	4.968383	0	listen	8	12	cncf06	ssnoise	0	10	french	cncf061203	79	-756
7374	3	0	4.976017	0	listen	8	12	cncf06	ssnoise	0	10	french	cncf061203	80	-755
7375	3	0	4.977601	0	listen	8	12	cncf06	ssnoise	0	10	french	cncf061203	81	-754
7376	3	0	4.978218	0	listen	8	12	cncf06	ssnoise	0	10	french	cncf061203	82	-753
7377	3	0	4.973336	0	listen	8	12	cncf06	ssnoise	0	10	french	cncf061203	83	-752
7378	3	0	4.971956	0	listen	8	12	cncf06	ssnoise	0	10	french	cncf061203	84	-751
7379	3	0	4.971787	0	listen	8	12	cncf06	ssnoise	0	10	french	cncf061203	85	-750
7380	3	0	4.973031	0	listen	8	12	cncf06	ssnoise	0	10	french	cncf061203	86	-749
7381	3	0	4.968379	0	listen	8	12	cncf06	ssnoise	0	10	french	cncf061203	87	-748
7382	3	0	4.964958	0	listen	8	12	cncf06	ssnoise	0	10	french	cncf061203	88	-747
7383	3	0	4.949779	0	listen	8	12	cncf06	ssnoise	0	10	french	cncf061203	89	-746
7384	3	0	4.938787	0	listen	8	12	cncf06	ssnoise	0	10	french	cncf061203	90	-745
7385	3	0	4.928773	0	listen	8	12	cncf06	ssnoise	0	10	french	cncf061203	91	-744
7386	3	0	4.926105	0	listen	8	12	cncf06	ssnoise	0	10	french	cncf061203	92	-743
7387	3	0	4.919933	0	listen	8	12	cncf06	ssnoise	0	10	french	cncf061203	93	-742
7388	3	0	4.915359	0	listen	8	12	cncf06	ssnoise	0	10	french	cncf061203	94	-741
7389	3	0	4.908625	0	listen	8	12	cncf06	ssnoise	0	10	french	cncf061203	95	-740
7390	3	0	4.903087	0	listen	8	12	cncf06	ssnoise	0	10	french	cncf061203	96	-739
7391	3	0	4.898787	0	listen	8	12	cncf06	ssnoise	0	10	french	cncf061203	97	-738
7392	3	0	4.893105	0	listen	8	12	cncf06	ssnoise	0	10	french	cncf061203	98	-737
7393	3	0	4.883423	0	listen	8	12	cncf06	ssnoise	0	10	french	cncf061203	99	-736
7394	3	0	4.870409	0	listen	8	12	cncf06	ssnoise	0	10	french	cncf061203	100	-735
7395	3	0	4.854162	0	listen	8	12	cncf06	ssnoise	0	10	french	cncf061203	101	-734
7396	3	0	4.836144	0	listen	8	12	cncf06	ssnoise	0	10	french	cncf061203	102	-733
7397	3	0	4.81936	0	listen	8	12	cncf06	ssnoise	0	10	french	cncf061203	103	-732
7398	3	0	4.802404	0	listen	8	12	cncf06	ssnoise	0	10	french	cncf061203	104	-731
7399	3	0	4.785246	0	listen	8	12	cncf06	ssnoise	0	10	french	cncf061203	105	-730
7400	3	0	4.767426	0	listen	8	12	cncf06	ssnoise	0	10	french	cncf061203	106	-729
7401	3	0	4.750631	0	listen	8	12	cncf06	ssnoise	0	10	french	cncf061203	107	-728
7402	3	0	4.738085	0	waitpeak	8	12	cncf06	ssnoise	0	10	french	cncf061203	108	-727
7403	3	0	4.723856	0	waitpeak	8	12	cncf06	ssnoise	0	10	french	cncf061203	109	-726
7404	3	0	4.71541	0	waitpeak	8	12	cncf06	ssnoise	0	10	french	cncf061203	110	-725
7405	3	0	4.70901	0	waitpeak	8	12	cncf06	ssnoise	0	10	french	cncf061203	111	-724
7406	3	0	4.700518	0	waitpeak	8	12	cncf06	ssnoise	0	10	french	cncf061203	112	-723
7407	3	0	4.689023	0	waitpeak	8	12	cncf06	ssnoise	0	10	french	cncf061203	113	-722
7408	3	0	4.679564	0	waitpeak	8	12	cncf06	ssnoise	0	10	french	cncf061203	114	-721
7409	3	0	4.674461	0	waitpeak	8	12	cncf06	ssnoise	0	10	french	cncf061203	115	-720
7410	3	0	4.677599	0	waitpeak	8	12	cncf06	ssnoise	0	10	french	cncf061203	116	-719
7411	3	0	4.687963	0	waitpeak	8	12	cncf06	ssnoise	0	10	french	cncf061203	117	-718
7412	3	0	4.692287	0	waitpeak	8	12	cncf06	ssnoise	0	10	french	cncf061203	118	-717
7413	3	0	4.692063	0	waitpeak	8	12	cncf06	ssnoise	0	10	french	cncf061203	119	-716
7414	3	0	4.695015	0	waitpeak	8	12	cncf06	ssnoise	0	10	french	cncf061203	120	-715
7415	3	0	4.702099	0	waitpeak	8	12	cncf06	ssnoise	0	10	french	cncf061203	121	-714
7416	3	0	4.709514	0	waitpeak	8	12	cncf06	ssnoise	0	10	french	cncf061203	122	-713
7417	3	0	4.720003	0	waitpeak	8	12	cncf06	ssnoise	0	10	french	cncf061203	123	-712
7418	3	0	4.734597	0	waitpeak	8	12	cncf06	ssnoise	0	10	french	cncf061203	124	-711
7419	3	0	4.74834	0	waitpeak	8	12	cncf06	ssnoise	0	10	french	cncf061203	125	-710
7420	3	0	4.7492	0	waitpeak	8	12	cncf06	ssnoise	0	10	french	cncf061203	126	-709
7421	3	0	4.74404	0	waitpeak	8	12	cncf06	ssnoise	0	10	french	cncf061203	127	-708
7422	3	0	4.745017	0	waitpeak	8	12	cncf06	ssnoise	0	10	french	cncf061203	128	-707
7423	3	0	4.748652	0	waitpeak	8	12	cncf06	ssnoise	0	10	french	cncf061203	129	-706
7424	3	0	4.753888	0	waitpeak	8	12	cncf06	ssnoise	0	10	french	cncf061203	130	-705
7425	3	0	4.760296	0	waitpeak	8	12	cncf06	ssnoise	0	10	french	cncf061203	131	-704
7426	3	4	4.76761	0	waitpeak	8	12	cncf06	ssnoise	0	10	french	cncf061203	132	-703
7427	3	4	4.775607	0	waitpeak	8	12	cncf06	ssnoise	0	10	french	cncf061203	133	-702
7428	3	4	4.784074	0	waitpeak	8	12	cncf06	ssnoise	0	10	french	cncf061203	134	-701
7429	3	4	4.792802	0	waitpeak	8	12	cncf06	ssnoise	0	10	french	cncf061203	135	-700
7430	3	4	4.801582	0	waitpeak	8	12	cncf06	ssnoise	0	10	french	cncf061203	136	-699
7431	3	2	4.810205	0	waitpeak	8	12	cncf06	ssnoise	0	10	french	cncf061203	137	-698
7432	3	3	4.818462	0	waitpeak	8	12	cncf06	ssnoise	0	10	french	cncf061203	138	-697
7433	3	2	4.826138	0	waitpeak	8	12	cncf06	ssnoise	0	10	french	cncf061203	139	-696
7434	3	0	4.833007	0	waitpeak	8	12	cncf06	ssnoise	0	10	french	cncf061203	140	-695
7435	3	0	4.838785	0	waitpeak	8	12	cncf06	ssnoise	0	10	french	cncf061203	141	-694
7436	3	0	4.842975	0	waitpeak	8	12	cncf06	ssnoise	0	10	french	cncf061203	142	-693
7437	3	0	4.844261	0	waitpeak	8	12	cncf06	ssnoise	0	10	french	cncf061203	143	-692
7438	3	0	4.838166	0	waitpeak	8	12	cncf06	ssnoise	0	10	french	cncf061203	144	-691
7439	3	0	4.817456	0	waitpeak	8	12	cncf06	ssnoise	0	10	french	cncf061203	145	-690
7440	3	0	4.808351	0	waitpeak	8	12	cncf06	ssnoise	0	10	french	cncf061203	146	-689
7441	3	0	4.799861	0	waitpeak	8	12	cncf06	ssnoise	0	10	french	cncf061203	147	-688
7442	3	0	4.79344	0	waitpeak	8	12	cncf06	ssnoise	0	10	french	cncf061203	148	-687
7443	3	0	4.80248	0	waitpeak	8	12	cncf06	ssnoise	0	10	french	cncf061203	149	-686
7444	3	0	4.816755	0	waitpeak	8	12	cncf06	ssnoise	0	10	french	cncf061203	150	-685
7445	3	0	4.829455	0	waitpeak	8	12	cncf06	ssnoise	0	10	french	cncf061203	151	-684
7446	3	0	4.835728	0	waitpeak	8	12	cncf06	ssnoise	0	10	french	cncf061203	152	-683
7447	3	0	4.844718	0	waitpeak	8	12	cncf06	ssnoise	0	10	french	cncf061203	153	-682
7448	3	0	4.86131	0	waitpeak	8	12	cncf06	ssnoise	0	10	french	cncf061203	154	-681
7449	3	0	4.876568	0	waitpeak	8	12	cncf06	ssnoise	0	10	french	cncf061203	155	-680
7450	3	0	4.893957	0	waitpeak	8	12	cncf06	ssnoise	0	10	french	cncf061203	156	-679
7451	3	0	4.910326	0	waitpeak	8	12	cncf06	ssnoise	0	10	french	cncf061203	157	-678
7452	3	0	4.926201	0	waitpeak	8	12	cncf06	ssnoise	0	10	french	cncf061203	158	-677
7453	3	0	4.936415	0	waitpeak	8	12	cncf06	ssnoise	0	10	french	cncf061203	159	-676
7454	3	0	4.94316	0	waitpeak	8	12	cncf06	ssnoise	0	10	french	cncf061203	160	-675
7455	3	0	4.946018	0	waitpeak	8	12	cncf06	ssnoise	0	10	french	cncf061203	161	-674
7456	3	0	4.944008	0	waitpeak	8	12	cncf06	ssnoise	0	10	french	cncf061203	162	-673
7457	3	0	4.942823	0	waitpeak	8	12	cncf06	ssnoise	0	10	french	cncf061203	163	-672
7458	3	0	4.942319	0	waitpeak	8	12	cncf06	ssnoise	0	10	french	cncf061203	164	-671
7459	3	0	4.945533	0	repeat	8	12	cncf06	ssnoise	0	10	french	cncf061203	165	-670
7460	3	0	4.946954	0	repeat	8	12	cncf06	ssnoise	0	10	french	cncf061203	166	-669
7461	3	0	4.950138	0	repeat	8	12	cncf06	ssnoise	0	10	french	cncf061203	167	-668
7462	3	0	4.953615	0	repeat	8	12	cncf06	ssnoise	0	10	french	cncf061203	168	-667
7463	3	0	4.956527	0	repeat	8	12	cncf06	ssnoise	0	10	french	cncf061203	169	-666
7464	3	0	4.960304	0	repeat	8	12	cncf06	ssnoise	0	10	french	cncf061203	170	-665
7465	3	0	4.959443	0	repeat	8	12	cncf06	ssnoise	0	10	french	cncf061203	171	-664
7466	3	0	4.949209	0	repeat	8	12	cncf06	ssnoise	0	10	french	cncf061203	172	-663
7467	3	0	4.933207	0	repeat	8	12	cncf06	ssnoise	0	10	french	cncf061203	173	-662
7468	3	0	4.917519	0	repeat	8	12	cncf06	ssnoise	0	10	french	cncf061203	174	-661
7469	3	0	4.903051	0	repeat	8	12	cncf06	ssnoise	0	10	french	cncf061203	175	-660
7470	3	0	4.895026	0	repeat	8	12	cncf06	ssnoise	0	10	french	cncf061203	176	-659
7471	3	0	4.900532	0	repeat	8	12	cncf06	ssnoise	0	10	french	cncf061203	177	-658
7472	3	0	4.927449	0	repeat	8	12	cncf06	ssnoise	0	10	french	cncf061203	178	-657
7473	3	0	4.945531	0	repeat	8	12	cncf06	ssnoise	0	10	french	cncf061203	179	-656
7474	3	0	4.957905	0	repeat	8	12	cncf06	ssnoise	0	10	french	cncf061203	180	-655
7475	3	0	4.967979	0	repeat	8	12	cncf06	ssnoise	0	10	french	cncf061203	181	-654
7476	3	0	4.976685	0	repeat	8	12	cncf06	ssnoise	0	10	french	cncf061203	182	-653
7477	3	4	4.984308	0	repeat	8	12	cncf06	ssnoise	0	10	french	cncf061203	183	-652
7478	3	4	4.99097	0	repeat	8	12	cncf06	ssnoise	0	10	french	cncf061203	184	-651
7479	3	4	4.996748	0	repeat	8	12	cncf06	ssnoise	0	10	french	cncf061203	185	-650
7480	3	4	5.001706	0	repeat	8	12	cncf06	ssnoise	0	10	french	cncf061203	186	-649
7481	3	4	5.005909	0	repeat	8	12	cncf06	ssnoise	0	10	french	cncf061203	187	-648
7482	3	4	5.009417	0	repeat	8	12	cncf06	ssnoise	0	10	french	cncf061203	188	-647
7483	3	4	5.012293	0	repeat	8	12	cncf06	ssnoise	0	10	french	cncf061203	189	-646
7484	3	3	5.014598	0	repeat	8	12	cncf06	ssnoise	0	10	french	cncf061203	190	-645
7485	3	3	5.016393	0	repeat	8	12	cncf06	ssnoise	0	10	french	cncf061203	191	-644
7486	3	0	5.017738	0	repeat	8	12	cncf06	ssnoise	0	10	french	cncf061203	192	-643
7487	3	0	5.018687	0	repeat	8	12	cncf06	ssnoise	0	10	french	cncf061203	193	-642
7488	3	0	5.019269	0	repeat	8	12	cncf06	ssnoise	0	10	french	cncf061203	194	-641
7489	3	0	5.019422	0	repeat	8	12	cncf06	ssnoise	0	10	french	cncf061203	195	-640
7490	3	0	5.018735	0	repeat	8	12	cncf06	ssnoise	0	10	french	cncf061203	196	-639
7491	3	0	5.016622	0	repeat	8	12	cncf06	ssnoise	0	10	french	cncf061203	197	-638
7492	3	0	5.008559	0	repeat	8	12	cncf06	ssnoise	0	10	french	cncf061203	198	-637
7493	3	0	4.993353	0	repeat	8	12	cncf06	ssnoise	0	10	french	cncf061203	199	-636
7494	3	0	4.982867	0	repeat	8	12	cncf06	ssnoise	0	10	french	cncf061203	200	-635
7495	3	0	4.978435	0	repeat	8	12	cncf06	ssnoise	0	10	french	cncf061203	201	-634
7496	3	0	4.981255	0	repeat	8	12	cncf06	ssnoise	0	10	french	cncf061203	202	-633
7497	3	0	5.004856	0	repeat	8	12	cncf06	ssnoise	0	10	french	cncf061203	203	-632
7498	3	0	5.030513	0	repeat	8	12	cncf06	ssnoise	0	10	french	cncf061203	204	-631
7499	3	0	5.040861	0	repeat	8	12	cncf06	ssnoise	0	10	french	cncf061203	205	-630
7500	3	0	5.042468	0	repeat	8	12	cncf06	ssnoise	0	10	french	cncf061203	206	-629
7501	3	0	5.039911	0	repeat	8	12	cncf06	ssnoise	0	10	french	cncf061203	207	-628
7502	3	0	5.037164	0	repeat	8	12	cncf06	ssnoise	0	10	french	cncf061203	208	-627
7503	3	0	5.037808	0	repeat	8	12	cncf06	ssnoise	0	10	french	cncf061203	209	-626
7504	3	0	5.0432	0	repeat	8	12	cncf06	ssnoise	0	10	french	cncf061203	210	-625
7505	3	0	5.051252	0	repeat	8	12	cncf06	ssnoise	0	10	french	cncf061203	211	-624
7506	3	0	5.063683	0	repeat	8	12	cncf06	ssnoise	0	10	french	cncf061203	212	-623
7507	3	0	5.067498	0	repeat	8	12	cncf06	ssnoise	0	10	french	cncf061203	213	-622
7508	3	0	5.067766	0	repeat	8	12	cncf06	ssnoise	0	10	french	cncf061203	214	-621
7509	3	0	5.062761	0	repeat	8	12	cncf06	ssnoise	0	10	french	cncf061203	215	-620
7510	3	0	5.060045	0	repeat	8	12	cncf06	ssnoise	0	10	french	cncf061203	216	-619
7511	3	0	5.055687	0	repeat	8	12	cncf06	ssnoise	0	10	french	cncf061203	217	-618
7512	3	0	5.058613	0	repeat	8	12	cncf06	ssnoise	0	10	french	cncf061203	218	-617
7513	3	0	5.056875	0	repeat	8	12	cncf06	ssnoise	0	10	french	cncf061203	219	-616
7514	3	0	5.052638	0	repeat	8	12	cncf06	ssnoise	0	10	french	cncf061203	220	-615
7515	3	0	5.045773	0	repeat	8	12	cncf06	ssnoise	0	10	french	cncf061203	221	-614
7516	3	0	5.042279	0	repeat	8	12	cncf06	ssnoise	0	10	french	cncf061203	222	-613
7517	3	0	5.035398	0	repeat	8	12	cncf06	ssnoise	0	10	french	cncf061203	223	-612
7518	3	0	5.02408	0	repeat	8	12	cncf06	ssnoise	0	10	french	cncf061203	224	-611
7519	3	0	5.007903	0	repeat	8	12	cncf06	ssnoise	0	10	french	cncf061203	225	-610
7520	3	0	4.991396	0	repeat	8	12	cncf06	ssnoise	0	10	french	cncf061203	226	-609
7521	3	0	4.972558	0	repeat	8	12	cncf06	ssnoise	0	10	french	cncf061203	227	-608
7522	3	0	4.953841	0	repeat	8	12	cncf06	ssnoise	0	10	french	cncf061203	228	-607
7523	3	0	4.942055	0	repeat	8	12	cncf06	ssnoise	0	10	french	cncf061203	229	-606
7524	3	0	4.938705	0	repeat	8	12	cncf06	ssnoise	0	10	french	cncf061203	230	-605
7525	3	0	4.940816	0	repeat	8	12	cncf06	ssnoise	0	10	french	cncf061203	231	-604
7526	3	0	4.941734	0	repeat	8	12	cncf06	ssnoise	0	10	french	cncf061203	232	-603
7527	3	0	4.938672	0	repeat	8	12	cncf06	ssnoise	0	10	french	cncf061203	233	-602
7528	3	0	4.910021	0	repeat	8	12	cncf06	ssnoise	0	10	french	cncf061203	234	-601
7529	3	0	4.886625	0	repeat	8	12	cncf06	ssnoise	0	10	french	cncf061203	235	-600
7530	3	0	4.866661	0	repeat	8	12	cncf06	ssnoise	0	10	french	cncf061203	236	-599
7531	3	0	4.851384	0	intertrial	9	12	cncf06	ssnoise	0	10	french	cncf061203	237	-598
7532	3	0	4.851326	0	intertrial	9	12	cncf06	ssnoise	0	10	french	cncf061203	238	-597
7533	3	0	4.858165	0	intertrial	9	12	cncf06	ssnoise	0	10	french	cncf061203	239	-596
7534	3	0	4.862309	0	intertrial	9	12	cncf06	ssnoise	0	10	french	cncf061203	240	-595
7535	3	0	4.86605	0	intertrial	9	12	cncf06	ssnoise	0	10	french	cncf061203	241	-594
7536	3	0	4.872007	0	intertrial	9	12	cncf06	ssnoise	0	10	french	cncf061203	242	-593
7537	3	0	4.876924	0	intertrial	9	12	cncf06	ssnoise	0	10	french	cncf061203	243	-592
7538	3	0	4.881806	0	intertrial	9	12	cncf06	ssnoise	0	10	french	cncf061203	244	-591
7539	3	0	4.891465	0	intertrial	9	12	cncf06	ssnoise	0	10	french	cncf061203	245	-590
7540	3	0	4.90178	0	intertrial	9	12	cncf06	ssnoise	0	10	french	cncf061203	246	-589
7541	3	0	4.911886	0	intertrial	9	12	cncf06	ssnoise	0	10	french	cncf061203	247	-588
7542	3	0	4.921542	0	intertrial	9	12	cncf06	ssnoise	0	10	french	cncf061203	248	-587
7543	3	0	4.930668	0	intertrial	9	12	cncf06	ssnoise	0	10	french	cncf061203	249	-586
7544	3	4	4.939229	0	intertrial	9	12	cncf06	ssnoise	0	10	french	cncf061203	250	-585
7545	3	4	4.947197	0	intertrial	9	12	cncf06	ssnoise	0	10	french	cncf061203	251	-584
7546	3	4	4.954551	0	intertrial	9	12	cncf06	ssnoise	0	10	french	cncf061203	252	-583
7547	3	4	4.961267	0	intertrial	9	12	cncf06	ssnoise	0	10	french	cncf061203	253	-582
7548	3	4	4.967322	0	intertrial	9	12	cncf06	ssnoise	0	10	french	cncf061203	254	-581
7549	3	2	4.972694	0	intertrial	9	12	cncf06	ssnoise	0	10	french	cncf061203	255	-580
7550	3	2	4.977352	0	intertrial	9	12	cncf06	ssnoise	0	10	french	cncf061203	256	-579
7551	3	0	4.981246	0	intertrial	9	12	cncf06	ssnoise	0	10	french	cncf061203	257	-578
7552	3	0	4.984246	0	intertrial	9	12	cncf06	ssnoise	0	10	french	cncf061203	258	-577
7553	3	0	4.98591	0	intertrial	9	12	cncf06	ssnoise	0	10	french	cncf061203	259	-576
7554	3	0	4.984606	0	intertrial	9	12	cncf06	ssnoise	0	10	french	cncf061203	260	-575
7555	3	0	4.974103	0	intertrial	9	12	cncf06	ssnoise	0	10	french	cncf061203	261	-574
7556	3	0	4.944618	0	intertrial	9	12	cncf06	ssnoise	0	10	french	cncf061203	262	-573
7557	3	0	4.949977	0	baseline	9	12	cncf06	ssnoise	0	10	french	cncf061203	263	-572
7558	3	0	4.957089	0	baseline	9	12	cncf06	ssnoise	0	10	french	cncf061203	264	-571
7559	3	0	4.95104	0	baseline	9	12	cncf06	ssnoise	0	10	french	cncf061203	265	-570
7560	3	0	4.94017	0	baseline	9	12	cncf06	ssnoise	0	10	french	cncf061203	266	-569
7561	3	0	4.940149	0	baseline	9	12	cncf06	ssnoise	0	10	french	cncf061203	267	-568
7562	3	0	4.93287	0	baseline	9	12	cncf06	ssnoise	0	10	french	cncf061203	268	-567
7563	3	0	4.92811	0	baseline	9	12	cncf06	ssnoise	0	10	french	cncf061203	269	-566
7564	3	0	4.92582	0	baseline	9	12	cncf06	ssnoise	0	10	french	cncf061203	270	-565
7565	3	0	4.929358	0	baseline	9	12	cncf06	ssnoise	0	10	french	cncf061203	271	-564
7566	3	0	4.952031	0	baseline	9	12	cncf06	ssnoise	0	10	french	cncf061203	272	-563
7567	3	0	4.98427	0	baseline	9	12	cncf06	ssnoise	0	10	french	cncf061203	273	-562
7568	3	0	5.002674	0	baseline	9	12	cncf06	ssnoise	0	10	french	cncf061203	274	-561
7569	3	0	5.003873	0	baseline	9	12	cncf06	ssnoise	0	10	french	cncf061203	275	-560
7570	3	0	5.002694	0	baseline	9	12	cncf06	ssnoise	0	10	french	cncf061203	276	-559
7571	3	0	5.00484	0	baseline	9	12	cncf06	ssnoise	0	10	french	cncf061203	277	-558
7572	3	0	5.004912	0	baseline	9	12	cncf06	ssnoise	0	10	french	cncf061203	278	-557
7573	3	0	5.011815	0	baseline	9	12	cncf06	ssnoise	0	10	french	cncf061203	279	-556
7574	3	0	5.026647	0	baseline	9	12	cncf06	ssnoise	0	10	french	cncf061203	280	-555
7575	3	0	5.043778	0	baseline	9	12	cncf06	ssnoise	0	10	french	cncf061203	281	-554
7576	3	0	5.055411	0	baseline	9	12	cncf06	ssnoise	0	10	french	cncf061203	282	-553
7577	3	0	5.06673	0	baseline	9	12	cncf06	ssnoise	0	10	french	cncf061203	283	-552
7578	3	0	5.076424	0	baseline	9	12	cncf06	ssnoise	0	10	french	cncf061203	284	-551
7579	3	0	5.082107	0	baseline	9	12	cncf06	ssnoise	0	10	french	cncf061203	285	-550
7580	3	0	5.098632	0	baseline	9	12	cncf06	ssnoise	0	10	french	cncf061203	286	-549
7581	3	0	5.10004	0	baseline	9	12	cncf06	ssnoise	0	10	french	cncf061203	287	-548
7582	3	0	5.09563	0	baseline	9	12	cncf06	ssnoise	0	10	french	cncf061203	288	-547
7583	3	0	5.085533	0	baseline	9	12	cncf06	ssnoise	0	10	french	cncf061203	289	-546
7584	3	0	5.083578	0	baseline	9	12	cncf06	ssnoise	0	10	french	cncf061203	290	-545
7585	3	0	5.087997	0	baseline	9	12	cncf06	ssnoise	0	10	french	cncf061203	291	-544
7586	3	0	5.096384	0	baseline	9	12	cncf06	ssnoise	0	10	french	cncf061203	292	-543
7587	3	0	5.09658	0	baseline	9	12	cncf06	ssnoise	0	10	french	cncf061203	293	-542
7588	3	0	5.097752	0	baseline	9	12	cncf06	ssnoise	0	10	french	cncf061203	294	-541
7589	3	0	5.103555	0	baseline	9	12	cncf06	ssnoise	0	10	french	cncf061203	295	-540
7590	3	0	5.103388	0	baseline	9	12	cncf06	ssnoise	0	10	french	cncf061203	296	-539
7591	3	0	5.092802	0	baseline	9	12	cncf06	ssnoise	0	10	french	cncf061203	297	-538
7592	3	0	5.08459	0	baseline	9	12	cncf06	ssnoise	0	10	french	cncf061203	298	-537
7593	3	0	5.077873	0	baseline	9	12	cncf06	ssnoise	0	10	french	cncf061203	299	-536
7594	3	0	5.070764	0	baseline	9	12	cncf06	ssnoise	0	10	french	cncf061203	300	-535
7595	3	0	5.062352	0	baseline	9	12	cncf06	ssnoise	0	10	french	cncf061203	301	-534
7596	3	0	5.070019	0	baseline	9	12	cncf06	ssnoise	0	10	french	cncf061203	302	-533
7597	3	0	5.095298	0	baseline	9	12	cncf06	ssnoise	0	10	french	cncf061203	303	-532
7598	3	0	5.128782	0	baseline	9	12	cncf06	ssnoise	0	10	french	cncf061203	304	-531
7599	3	0	5.129333	0	baseline	9	12	cncf06	ssnoise	0	10	french	cncf061203	305	-530
7600	3	0	5.134248	0	baseline	9	12	cncf06	ssnoise	0	10	french	cncf061203	306	-529
7601	3	0	5.128263	0	baseline	9	12	cncf06	ssnoise	0	10	french	cncf061203	307	-528
7602	3	0	5.123265	0	baseline	9	12	cncf06	ssnoise	0	10	french	cncf061203	308	-527
7603	3	0	5.119881	0	baseline	9	12	cncf06	ssnoise	0	10	french	cncf061203	309	-526
7604	3	0	5.120345	0	baseline	9	12	cncf06	ssnoise	0	10	french	cncf061203	310	-525
7605	3	0	5.11862	0	baseline	9	12	cncf06	ssnoise	0	10	french	cncf061203	311	-524
7606	3	0	5.116897	0	baseline	9	12	cncf06	ssnoise	0	10	french	cncf061203	312	-523
7607	3	0	5.112165	0	baseline	9	12	cncf06	ssnoise	0	10	french	cncf061203	313	-522
7608	3	0	5.106726	0	baseline	9	12	cncf06	ssnoise	0	10	french	cncf061203	314	-521
7609	3	0	5.104933	0	listen	9	12	cncf06	ssnoise	0	10	french	cncf061203	315	-520
7610	3	0	5.114113	0	listen	9	12	cncf06	ssnoise	0	10	french	cncf061203	316	-519
7611	3	0	5.127878	0	listen	9	12	cncf06	ssnoise	0	10	french	cncf061203	317	-518
7612	3	0	5.145359	0	listen	9	12	cncf06	ssnoise	0	10	french	cncf061203	318	-517
7613	3	0	5.159499	0	listen	9	12	cncf06	ssnoise	0	10	french	cncf061203	319	-516
7614	3	0	5.1714	0	listen	9	12	cncf06	ssnoise	0	10	french	cncf061203	320	-515
7615	3	0	5.175144	0	listen	9	12	cncf06	ssnoise	0	10	french	cncf061203	321	-514
7616	3	0	5.18093	0	listen	9	12	cncf06	ssnoise	0	10	french	cncf061203	322	-513
7617	3	0	5.181663	0	listen	9	12	cncf06	ssnoise	0	10	french	cncf061203	323	-512
7618	3	0	5.178269	0	listen	9	12	cncf06	ssnoise	0	10	french	cncf061203	324	-511
7619	3	0	5.165386	0	listen	9	12	cncf06	ssnoise	0	10	french	cncf061203	325	-510
7620	3	0	5.156235	0	listen	9	12	cncf06	ssnoise	0	10	french	cncf061203	326	-509
7621	3	0	5.156706	0	listen	9	12	cncf06	ssnoise	0	10	french	cncf061203	327	-508
7622	3	0	5.154945	0	listen	9	12	cncf06	ssnoise	0	10	french	cncf061203	328	-507
7623	3	0	5.160082	0	listen	9	12	cncf06	ssnoise	0	10	french	cncf061203	329	-506
7624	3	0	5.169493	0	listen	9	12	cncf06	ssnoise	0	10	french	cncf061203	330	-505
7625	3	0	5.170815	0	listen	9	12	cncf06	ssnoise	0	10	french	cncf061203	331	-504
7626	3	0	5.168581	0	listen	9	12	cncf06	ssnoise	0	10	french	cncf061203	332	-503
7627	3	0	5.173285	0	listen	9	12	cncf06	ssnoise	0	10	french	cncf061203	333	-502
7628	3	0	5.169711	0	listen	9	12	cncf06	ssnoise	0	10	french	cncf061203	334	-501
7629	3	0	5.15733	0	listen	9	12	cncf06	ssnoise	0	10	french	cncf061203	335	-500
7630	3	0	5.150426	0	listen	9	12	cncf06	ssnoise	0	10	french	cncf061203	336	-499
7631	3	0	5.142685	0	listen	9	12	cncf06	ssnoise	0	10	french	cncf061203	337	-498
7632	3	0	5.135335	0	listen	9	12	cncf06	ssnoise	0	10	french	cncf061203	338	-497
7633	3	0	5.13571	0	listen	9	12	cncf06	ssnoise	0	10	french	cncf061203	339	-496
7634	3	0	5.142863	0	listen	9	12	cncf06	ssnoise	0	10	french	cncf061203	340	-495
7635	3	0	5.147865	0	listen	9	12	cncf06	ssnoise	0	10	french	cncf061203	341	-494
7636	3	0	5.150097	0	waitpeak	9	12	cncf06	ssnoise	0	10	french	cncf061203	342	-493
7637	3	0	5.150797	0	waitpeak	9	12	cncf06	ssnoise	0	10	french	cncf061203	343	-492
7638	3	0	5.160196	0	waitpeak	9	12	cncf06	ssnoise	0	10	french	cncf061203	344	-491
7639	3	0	5.167091	0	waitpeak	9	12	cncf06	ssnoise	0	10	french	cncf061203	345	-490
7640	3	0	5.177219	0	waitpeak	9	12	cncf06	ssnoise	0	10	french	cncf061203	346	-489
7641	3	0	5.192033	0	waitpeak	9	12	cncf06	ssnoise	0	10	french	cncf061203	347	-488
7642	3	0	5.20468	0	waitpeak	9	12	cncf06	ssnoise	0	10	french	cncf061203	348	-487
7643	3	0	5.213732	0	waitpeak	9	12	cncf06	ssnoise	0	10	french	cncf061203	349	-486
7644	3	0	5.223025	0	waitpeak	9	12	cncf06	ssnoise	0	10	french	cncf061203	350	-485
7645	3	0	5.22641	0	waitpeak	9	12	cncf06	ssnoise	0	10	french	cncf061203	351	-484
7646	3	0	5.23041	0	waitpeak	9	12	cncf06	ssnoise	0	10	french	cncf061203	352	-483
7647	3	0	5.231178	0	waitpeak	9	12	cncf06	ssnoise	0	10	french	cncf061203	353	-482
7648	3	0	5.226237	0	waitpeak	9	12	cncf06	ssnoise	0	10	french	cncf061203	354	-481
7649	3	0	5.222728	0	waitpeak	9	12	cncf06	ssnoise	0	10	french	cncf061203	355	-480
7650	3	0	5.22262	0	waitpeak	9	12	cncf06	ssnoise	0	10	french	cncf061203	356	-479
7651	3	0	5.223944	0	waitpeak	9	12	cncf06	ssnoise	0	10	french	cncf061203	357	-478
7652	3	0	5.228317	0	waitpeak	9	12	cncf06	ssnoise	0	10	french	cncf061203	358	-477
7653	3	0	5.237332	0	waitpeak	9	12	cncf06	ssnoise	0	10	french	cncf061203	359	-476
7654	3	0	5.245991	0	waitpeak	9	12	cncf06	ssnoise	0	10	french	cncf061203	360	-475
7655	3	0	5.249726	0	waitpeak	9	12	cncf06	ssnoise	0	10	french	cncf061203	361	-474
7656	3	0	5.250521	0	waitpeak	9	12	cncf06	ssnoise	0	10	french	cncf061203	362	-473
7657	3	0	5.238942	0	waitpeak	9	12	cncf06	ssnoise	0	10	french	cncf061203	363	-472
7658	3	0	5.215751	0	waitpeak	9	12	cncf06	ssnoise	0	10	french	cncf061203	364	-471
7659	3	0	5.184767	0	waitpeak	9	12	cncf06	ssnoise	0	10	french	cncf061203	365	-470
7660	3	0	5.158572	0	waitpeak	9	12	cncf06	ssnoise	0	10	french	cncf061203	366	-469
7661	3	0	5.138738	0	waitpeak	9	12	cncf06	ssnoise	0	10	french	cncf061203	367	-468
7662	3	0	5.120336	0	waitpeak	9	12	cncf06	ssnoise	0	10	french	cncf061203	368	-467
7663	3	0	5.103825	0	waitpeak	9	12	cncf06	ssnoise	0	10	french	cncf061203	369	-466
7664	3	0	5.08775	0	waitpeak	9	12	cncf06	ssnoise	0	10	french	cncf061203	370	-465
7665	3	0	5.065186	0	waitpeak	9	12	cncf06	ssnoise	0	10	french	cncf061203	371	-464
7666	3	0	5.043015	0	waitpeak	9	12	cncf06	ssnoise	0	10	french	cncf061203	372	-463
7667	3	0	5.021931	0	waitpeak	9	12	cncf06	ssnoise	0	10	french	cncf061203	373	-462
7668	3	0	5.003744	0	waitpeak	9	12	cncf06	ssnoise	0	10	french	cncf061203	374	-461
7669	3	0	4.989363	0	waitpeak	9	12	cncf06	ssnoise	0	10	french	cncf061203	375	-460
7670	3	0	4.981833	0	waitpeak	9	12	cncf06	ssnoise	0	10	french	cncf061203	376	-459
7671	3	0	4.976994	0	waitpeak	9	12	cncf06	ssnoise	0	10	french	cncf061203	377	-458
7672	3	0	4.96699	0	waitpeak	9	12	cncf06	ssnoise	0	10	french	cncf061203	378	-457
7673	3	0	4.952989	0	waitpeak	9	12	cncf06	ssnoise	0	10	french	cncf061203	379	-456
7674	3	0	4.945859	0	waitpeak	9	12	cncf06	ssnoise	0	10	french	cncf061203	380	-455
7675	3	0	4.936442	0	waitpeak	9	12	cncf06	ssnoise	0	10	french	cncf061203	381	-454
7676	3	0	4.917218	0	waitpeak	9	12	cncf06	ssnoise	0	10	french	cncf061203	382	-453
7677	3	0	4.921367	0	waitpeak	9	12	cncf06	ssnoise	0	10	french	cncf061203	383	-452
7678	3	0	4.930762	0	waitpeak	9	12	cncf06	ssnoise	0	10	french	cncf061203	384	-451
7679	3	0	4.929469	0	waitpeak	9	12	cncf06	ssnoise	0	10	french	cncf061203	385	-450
7680	3	0	4.925876	0	waitpeak	9	12	cncf06	ssnoise	0	10	french	cncf061203	386	-449
7681	3	0	4.922954	0	waitpeak	9	12	cncf06	ssnoise	0	10	french	cncf061203	387	-448
7682	3	0	4.918071	0	waitpeak	9	12	cncf06	ssnoise	0	10	french	cncf061203	388	-447
7683	3	0	4.911476	0	waitpeak	9	12	cncf06	ssnoise	0	10	french	cncf061203	389	-446
7684	3	0	4.92675	0	waitpeak	9	12	cncf06	ssnoise	0	10	french	cncf061203	390	-445
7685	3	0	4.971711	0	waitpeak	9	12	cncf06	ssnoise	0	10	french	cncf061203	391	-444
7686	3	0	4.996798	0	waitpeak	9	12	cncf06	ssnoise	0	10	french	cncf061203	392	-443
7687	3	0	5.012221	0	waitpeak	9	12	cncf06	ssnoise	0	10	french	cncf061203	393	-442
7688	3	0	5.024121	0	waitpeak	9	12	cncf06	ssnoise	0	10	french	cncf061203	394	-441
7689	3	0	5.034156	0	waitpeak	9	12	cncf06	ssnoise	0	10	french	cncf061203	395	-440
7690	3	3	5.042816	0	waitpeak	9	12	cncf06	ssnoise	0	10	french	cncf061203	396	-439
7691	3	4	5.050288	0	waitpeak	9	12	cncf06	ssnoise	0	10	french	cncf061203	397	-438
7692	3	4	5.056683	0	waitpeak	9	12	cncf06	ssnoise	0	10	french	cncf061203	398	-437
7693	3	4	5.062089	0	repeat	9	12	cncf06	ssnoise	0	10	french	cncf061203	399	-436
7694	3	3	5.06659	0	repeat	9	12	cncf06	ssnoise	0	10	french	cncf061203	400	-435
7695	3	3	5.070268	0	repeat	9	12	cncf06	ssnoise	0	10	french	cncf061203	401	-434
7696	3	3	5.073205	0	repeat	9	12	cncf06	ssnoise	0	10	french	cncf061203	402	-433
7697	3	3	5.075476	0	repeat	9	12	cncf06	ssnoise	0	10	french	cncf061203	403	-432
7698	3	0	5.077147	0	repeat	9	12	cncf06	ssnoise	0	10	french	cncf061203	404	-431
7699	3	0	5.078229	0	repeat	9	12	cncf06	ssnoise	0	10	french	cncf061203	405	-430
7700	3	0	5.078535	0	repeat	9	12	cncf06	ssnoise	0	10	french	cncf061203	406	-429
7701	3	0	5.07711	0	repeat	9	12	cncf06	ssnoise	0	10	french	cncf061203	407	-428
7702	3	0	5.070039	0	repeat	9	12	cncf06	ssnoise	0	10	french	cncf061203	408	-427
7703	3	0	5.051456	0	repeat	9	12	cncf06	ssnoise	0	10	french	cncf061203	409	-426
7704	3	0	5.043524	0	repeat	9	12	cncf06	ssnoise	0	10	french	cncf061203	410	-425
7705	3	0	5.041853	0	repeat	9	12	cncf06	ssnoise	0	10	french	cncf061203	411	-424
7706	3	0	5.042912	0	repeat	9	12	cncf06	ssnoise	0	10	french	cncf061203	412	-423
7707	3	0	5.048384	0	repeat	9	12	cncf06	ssnoise	0	10	french	cncf061203	413	-422
7708	3	0	5.056281	0	repeat	9	12	cncf06	ssnoise	0	10	french	cncf061203	414	-421
7709	3	0	5.053406	0	repeat	9	12	cncf06	ssnoise	0	10	french	cncf061203	415	-420
7710	3	0	5.048347	0	repeat	9	12	cncf06	ssnoise	0	10	french	cncf061203	416	-419
7711	3	0	5.045075	0	repeat	9	12	cncf06	ssnoise	0	10	french	cncf061203	417	-418
7712	3	0	5.048976	0	repeat	9	12	cncf06	ssnoise	0	10	french	cncf061203	418	-417
7713	3	0	5.053076	0	repeat	9	12	cncf06	ssnoise	0	10	french	cncf061203	419	-416
7714	3	0	5.057213	0	repeat	9	12	cncf06	ssnoise	0	10	french	cncf061203	420	-415
7715	3	0	5.057826	0	repeat	9	12	cncf06	ssnoise	0	10	french	cncf061203	421	-414
7716	3	0	5.060866	0	repeat	9	12	cncf06	ssnoise	0	10	french	cncf061203	422	-413
7717	3	0	5.059898	0	repeat	9	12	cncf06	ssnoise	0	10	french	cncf061203	423	-412
7718	3	0	5.062191	0	repeat	9	12	cncf06	ssnoise	0	10	french	cncf061203	424	-411
7719	3	0	5.048061	0	repeat	9	12	cncf06	ssnoise	0	10	french	cncf061203	425	-410
7720	3	0	5.035673	0	repeat	9	12	cncf06	ssnoise	0	10	french	cncf061203	426	-409
7721	3	0	5.028804	0	repeat	9	12	cncf06	ssnoise	0	10	french	cncf061203	427	-408
7722	3	0	5.020592	0	repeat	9	12	cncf06	ssnoise	0	10	french	cncf061203	428	-407
7723	3	0	5.00835	0	repeat	9	12	cncf06	ssnoise	0	10	french	cncf061203	429	-406
7724	3	0	4.996723	0	repeat	9	12	cncf06	ssnoise	0	10	french	cncf061203	430	-405
7725	3	0	4.987553	0	repeat	9	12	cncf06	ssnoise	0	10	french	cncf061203	431	-404
7726	3	0	4.96856	0	repeat	9	12	cncf06	ssnoise	0	10	french	cncf061203	432	-403
7727	3	0	4.953542	0	repeat	9	12	cncf06	ssnoise	0	10	french	cncf061203	433	-402
7728	3	0	4.9501	0	repeat	9	12	cncf06	ssnoise	0	10	french	cncf061203	434	-401
7729	3	0	4.952147	0	repeat	9	12	cncf06	ssnoise	0	10	french	cncf061203	435	-400
7730	3	0	4.957548	0	repeat	9	12	cncf06	ssnoise	0	10	french	cncf061203	436	-399
7731	3	0	4.968331	0	repeat	9	12	cncf06	ssnoise	0	10	french	cncf061203	437	-398
7732	3	0	4.983784	0	repeat	9	12	cncf06	ssnoise	0	10	french	cncf061203	438	-397
7733	3	0	4.999033	0	repeat	9	12	cncf06	ssnoise	0	10	french	cncf061203	439	-396
7734	3	0	5.019254	0	repeat	9	12	cncf06	ssnoise	0	10	french	cncf061203	440	-395
7735	3	0	5.030885	0	repeat	9	12	cncf06	ssnoise	0	10	french	cncf061203	441	-394
7736	3	0	5.028549	0	repeat	9	12	cncf06	ssnoise	0	10	french	cncf061203	442	-393
7737	3	0	5.017269	0	repeat	9	12	cncf06	ssnoise	0	10	french	cncf061203	443	-392
7738	3	0	5.016278	0	repeat	9	12	cncf06	ssnoise	0	10	french	cncf061203	444	-391
7739	3	0	5.020766	0	repeat	9	12	cncf06	ssnoise	0	10	french	cncf061203	445	-390
7740	3	0	5.028344	0	repeat	9	12	cncf06	ssnoise	0	10	french	cncf061203	446	-389
7741	3	0	5.038156	0	repeat	9	12	cncf06	ssnoise	0	10	french	cncf061203	447	-388
7742	3	4	5.049743	0	repeat	9	12	cncf06	ssnoise	0	10	french	cncf061203	448	-387
7743	3	4	5.062736	0	repeat	9	12	cncf06	ssnoise	0	10	french	cncf061203	449	-386
7744	3	4	5.076744	0	repeat	9	12	cncf06	ssnoise	0	10	french	cncf061203	450	-385
7745	3	4	5.091184	0	repeat	9	12	cncf06	ssnoise	0	10	french	cncf061203	451	-384
7746	3	4	5.104727	0	repeat	9	12	cncf06	ssnoise	0	10	french	cncf061203	452	-383
7747	3	4	5.113904	0	repeat	9	12	cncf06	ssnoise	0	10	french	cncf061203	453	-382
7748	3	4	5.118405	0	repeat	9	12	cncf06	ssnoise	0	10	french	cncf061203	454	-381
7749	3	2	5.121226	0	repeat	9	12	cncf06	ssnoise	0	10	french	cncf061203	455	-380
7750	3	2	5.123356	0	repeat	9	12	cncf06	ssnoise	0	10	french	cncf061203	456	-379
7751	3	3	5.12507	0	repeat	9	12	cncf06	ssnoise	0	10	french	cncf061203	457	-378
7752	3	3	5.126461	0	repeat	9	12	cncf06	ssnoise	0	10	french	cncf061203	458	-377
7753	3	3	5.127573	0	repeat	9	12	cncf06	ssnoise	0	10	french	cncf061203	459	-376
7754	3	0	5.12844	0	repeat	9	12	cncf06	ssnoise	0	10	french	cncf061203	460	-375
7755	3	0	5.129106	0	repeat	9	12	cncf06	ssnoise	0	10	french	cncf061203	461	-374
7756	3	0	5.129656	0	repeat	9	12	cncf06	ssnoise	0	10	french	cncf061203	462	-373
7757	3	0	5.130343	0	repeat	9	12	cncf06	ssnoise	0	10	french	cncf061203	463	-372
7758	3	0	5.132063	0	repeat	9	12	cncf06	ssnoise	0	10	french	cncf061203	464	-371
7759	3	0	5.142915	0	repeat	9	12	cncf06	ssnoise	0	10	french	cncf061203	465	-370
7760	3	0	5.170416	0	repeat	9	12	cncf06	ssnoise	0	10	french	cncf061203	466	-369
7761	3	0	5.182404	0	repeat	9	12	cncf06	ssnoise	0	10	french	cncf061203	467	-368
7762	3	0	5.183631	0	repeat	9	12	cncf06	ssnoise	0	10	french	cncf061203	468	-367
7763	3	0	5.184327	0	repeat	9	12	cncf06	ssnoise	0	10	french	cncf061203	469	-366
7764	3	0	5.195896	0	repeat	9	12	cncf06	ssnoise	0	10	french	cncf061203	470	-365
7765	3	0	5.209358	0	repeat	9	12	cncf06	ssnoise	0	10	french	cncf061203	471	-364
7766	3	0	5.213268	0	repeat	9	12	cncf06	ssnoise	0	10	french	cncf061203	472	-363
7767	3	0	5.209422	0	repeat	9	12	cncf06	ssnoise	0	10	french	cncf061203	473	-362
7768	3	0	5.208454	0	repeat	9	12	cncf06	ssnoise	0	10	french	cncf061203	474	-361
7769	3	0	5.211862	0	repeat	9	12	cncf06	ssnoise	0	10	french	cncf061203	475	-360
7770	3	0	5.219758	0	repeat	9	12	cncf06	ssnoise	0	10	french	cncf061203	476	-359
7771	3	0	5.218947	0	repeat	9	12	cncf06	ssnoise	0	10	french	cncf061203	477	-358
7772	3	0	5.211812	0	repeat	9	12	cncf06	ssnoise	0	10	french	cncf061203	478	-357
7773	3	0	5.207325	0	repeat	9	12	cncf06	ssnoise	0	10	french	cncf061203	479	-356
7774	3	0	5.204204	0	repeat	9	12	cncf06	ssnoise	0	10	french	cncf061203	480	-355
7775	3	0	5.188288	0	repeat	9	12	cncf06	ssnoise	0	10	french	cncf061203	481	-354
7776	3	0	5.166397	0	repeat	9	12	cncf06	ssnoise	0	10	french	cncf061203	482	-353
7777	3	0	5.132867	0	repeat	9	12	cncf06	ssnoise	0	10	french	cncf061203	483	-352
7778	3	0	5.114702	0	repeat	9	12	cncf06	ssnoise	0	10	french	cncf061203	484	-351
7779	3	0	5.096529	0	repeat	9	12	cncf06	ssnoise	0	10	french	cncf061203	485	-350
7780	3	0	5.082142	0	repeat	9	12	cncf06	ssnoise	0	10	french	cncf061203	486	-349
7781	3	0	5.064083	0	repeat	9	12	cncf06	ssnoise	0	10	french	cncf061203	487	-348
7782	3	0	5.039989	0	repeat	9	12	cncf06	ssnoise	0	10	french	cncf061203	488	-347
7783	3	0	5.011772	0	repeat	9	12	cncf06	ssnoise	0	10	french	cncf061203	489	-346
7784	3	0	4.989036	0	repeat	9	12	cncf06	ssnoise	0	10	french	cncf061203	490	-345
7785	3	0	4.966624	0	repeat	9	12	cncf06	ssnoise	0	10	french	cncf061203	491	-344
7786	3	0	4.943544	0	repeat	9	12	cncf06	ssnoise	0	10	french	cncf061203	492	-343
7787	3	0	4.929682	0	repeat	9	12	cncf06	ssnoise	0	10	french	cncf061203	493	-342
7788	3	0	4.927446	0	repeat	9	12	cncf06	ssnoise	0	10	french	cncf061203	494	-341
7789	3	0	4.922177	0	repeat	9	12	cncf06	ssnoise	0	10	french	cncf061203	495	-340
7790	3	0	4.912127	0	repeat	9	12	cncf06	ssnoise	0	10	french	cncf061203	496	-339
7791	3	0	4.905388	0	repeat	9	12	cncf06	ssnoise	0	10	french	cncf061203	497	-338
7792	3	0	4.899466	0	repeat	9	12	cncf06	ssnoise	0	10	french	cncf061203	498	-337
7793	3	0	4.889501	0	repeat	9	12	cncf06	ssnoise	0	10	french	cncf061203	499	-336
7794	3	0	4.8814	0	repeat	9	12	cncf06	ssnoise	0	10	french	cncf061203	500	-335
7795	3	0	4.872155	0	repeat	9	12	cncf06	ssnoise	0	10	french	cncf061203	501	-334
7796	3	0	4.862182	0	repeat	9	12	cncf06	ssnoise	0	10	french	cncf061203	502	-333
7797	3	0	4.851538	0	repeat	9	12	cncf06	ssnoise	0	10	french	cncf061203	503	-332
7798	3	0	4.837684	0	repeat	9	12	cncf06	ssnoise	0	10	french	cncf061203	504	-331
7799	3	0	4.814284	0	repeat	9	12	cncf06	ssnoise	0	10	french	cncf061203	505	-330
7800	3	0	4.795208	0	repeat	9	12	cncf06	ssnoise	0	10	french	cncf061203	506	-329
7801	3	0	4.78185	0	repeat	9	12	cncf06	ssnoise	0	10	french	cncf061203	507	-328
7802	3	0	4.772398	0	repeat	9	12	cncf06	ssnoise	0	10	french	cncf061203	508	-327
7803	3	0	4.76273	0	repeat	9	12	cncf06	ssnoise	0	10	french	cncf061203	509	-326
7804	3	0	4.753548	0	repeat	9	12	cncf06	ssnoise	0	10	french	cncf061203	510	-325
7805	3	0	4.742479	0	repeat	9	12	cncf06	ssnoise	0	10	french	cncf061203	511	-324
7806	3	0	4.734285	0	repeat	9	12	cncf06	ssnoise	0	10	french	cncf061203	512	-323
7807	3	0	4.729861	0	repeat	9	12	cncf06	ssnoise	0	10	french	cncf061203	513	-322
7808	3	0	4.726324	0	intertrial	10	12	cncf06	ssnoise	0	10	french	cncf061203	514	-321
7809	3	0	4.728502	0	intertrial	10	12	cncf06	ssnoise	0	10	french	cncf061203	515	-320
7810	3	0	4.732794	0	intertrial	10	12	cncf06	ssnoise	0	10	french	cncf061203	516	-319
7811	3	0	4.733608	0	intertrial	10	12	cncf06	ssnoise	0	10	french	cncf061203	517	-318
7812	3	0	4.73676	0	intertrial	10	12	cncf06	ssnoise	0	10	french	cncf061203	518	-317
7813	3	0	4.747727	0	intertrial	10	12	cncf06	ssnoise	0	10	french	cncf061203	519	-316
7814	3	0	4.763271	0	intertrial	10	12	cncf06	ssnoise	0	10	french	cncf061203	520	-315
7815	3	0	4.776346	0	intertrial	10	12	cncf06	ssnoise	0	10	french	cncf061203	521	-314
7816	3	0	4.782886	0	intertrial	10	12	cncf06	ssnoise	0	10	french	cncf061203	522	-313
7817	3	0	4.784962	0	intertrial	10	12	cncf06	ssnoise	0	10	french	cncf061203	523	-312
7818	3	0	4.786958	0	intertrial	10	12	cncf06	ssnoise	0	10	french	cncf061203	524	-311
7819	3	0	4.788988	0	intertrial	10	12	cncf06	ssnoise	0	10	french	cncf061203	525	-310
7820	3	0	4.792981	0	intertrial	10	12	cncf06	ssnoise	0	10	french	cncf061203	526	-309
7821	3	0	4.79799	0	intertrial	10	12	cncf06	ssnoise	0	10	french	cncf061203	527	-308
7822	3	0	4.802853	0	intertrial	10	12	cncf06	ssnoise	0	10	french	cncf061203	528	-307
7823	3	0	4.804362	0	intertrial	10	12	cncf06	ssnoise	0	10	french	cncf061203	529	-306
7824	3	0	4.804523	0	intertrial	10	12	cncf06	ssnoise	0	10	french	cncf061203	530	-305
7825	3	0	4.803678	0	intertrial	10	12	cncf06	ssnoise	0	10	french	cncf061203	531	-304
7826	3	0	4.800043	0	intertrial	10	12	cncf06	ssnoise	0	10	french	cncf061203	532	-303
7827	3	0	4.796498	0	intertrial	10	12	cncf06	ssnoise	0	10	french	cncf061203	533	-302
7828	3	0	4.792019	0	intertrial	10	12	cncf06	ssnoise	0	10	french	cncf061203	534	-301
7829	3	0	4.785343	0	intertrial	10	12	cncf06	ssnoise	0	10	french	cncf061203	535	-300
7830	3	0	4.775294	0	intertrial	10	12	cncf06	ssnoise	0	10	french	cncf061203	536	-299
7831	3	0	4.761767	0	intertrial	10	12	cncf06	ssnoise	0	10	french	cncf061203	537	-298
7832	3	0	4.745514	0	intertrial	10	12	cncf06	ssnoise	0	10	french	cncf061203	538	-297
7833	3	0	4.726246	0	intertrial	10	12	cncf06	ssnoise	0	10	french	cncf061203	539	-296
7834	3	0	4.70961	0	intertrial	10	12	cncf06	ssnoise	0	10	french	cncf061203	540	-295
7835	3	0	4.697429	0	baseline	10	12	cncf06	ssnoise	0	10	french	cncf061203	541	-294
7836	3	0	4.692112	0	baseline	10	12	cncf06	ssnoise	0	10	french	cncf061203	542	-293
7837	3	0	4.688339	0	baseline	10	12	cncf06	ssnoise	0	10	french	cncf061203	543	-292
7838	3	0	4.689254	0	baseline	10	12	cncf06	ssnoise	0	10	french	cncf061203	544	-291
7839	3	0	4.688596	0	baseline	10	12	cncf06	ssnoise	0	10	french	cncf061203	545	-290
7840	3	0	4.682054	0	baseline	10	12	cncf06	ssnoise	0	10	french	cncf061203	546	-289
7841	3	0	4.67457	0	baseline	10	12	cncf06	ssnoise	0	10	french	cncf061203	547	-288
7842	3	0	4.670276	0	baseline	10	12	cncf06	ssnoise	0	10	french	cncf061203	548	-287
7843	3	0	4.667746	0	baseline	10	12	cncf06	ssnoise	0	10	french	cncf061203	549	-286
7844	3	0	4.669833	0	baseline	10	12	cncf06	ssnoise	0	10	french	cncf061203	550	-285
7845	3	0	4.675666	0	baseline	10	12	cncf06	ssnoise	0	10	french	cncf061203	551	-284
7846	3	0	4.682905	0	baseline	10	12	cncf06	ssnoise	0	10	french	cncf061203	552	-283
7847	3	0	4.691	0	baseline	10	12	cncf06	ssnoise	0	10	french	cncf061203	553	-282
7848	3	0	4.701206	0	baseline	10	12	cncf06	ssnoise	0	10	french	cncf061203	554	-281
7849	3	0	4.713959	0	baseline	10	12	cncf06	ssnoise	0	10	french	cncf061203	555	-280
7850	3	0	4.729793	0	baseline	10	12	cncf06	ssnoise	0	10	french	cncf061203	556	-279
7851	3	0	4.74929	0	baseline	10	12	cncf06	ssnoise	0	10	french	cncf061203	557	-278
7852	3	0	4.768466	0	baseline	10	12	cncf06	ssnoise	0	10	french	cncf061203	558	-277
7853	3	0	4.788503	0	baseline	10	12	cncf06	ssnoise	0	10	french	cncf061203	559	-276
7854	3	0	4.805378	0	baseline	10	12	cncf06	ssnoise	0	10	french	cncf061203	560	-275
7855	3	0	4.817774	0	baseline	10	12	cncf06	ssnoise	0	10	french	cncf061203	561	-274
7856	3	0	4.827829	0	baseline	10	12	cncf06	ssnoise	0	10	french	cncf061203	562	-273
7857	3	0	4.841496	0	baseline	10	12	cncf06	ssnoise	0	10	french	cncf061203	563	-272
7858	3	0	4.854224	0	baseline	10	12	cncf06	ssnoise	0	10	french	cncf061203	564	-271
7859	3	0	4.869413	0	baseline	10	12	cncf06	ssnoise	0	10	french	cncf061203	565	-270
7860	3	0	4.884543	0	baseline	10	12	cncf06	ssnoise	0	10	french	cncf061203	566	-269
7861	3	0	4.901624	0	baseline	10	12	cncf06	ssnoise	0	10	french	cncf061203	567	-268
7862	3	0	4.91394	0	baseline	10	12	cncf06	ssnoise	0	10	french	cncf061203	568	-267
7863	3	0	4.919872	0	baseline	10	12	cncf06	ssnoise	0	10	french	cncf061203	569	-266
7864	3	0	4.924008	0	baseline	10	12	cncf06	ssnoise	0	10	french	cncf061203	570	-265
7865	3	0	4.92882	0	baseline	10	12	cncf06	ssnoise	0	10	french	cncf061203	571	-264
7866	3	0	4.93386	0	baseline	10	12	cncf06	ssnoise	0	10	french	cncf061203	572	-263
7867	3	0	4.93879	0	baseline	10	12	cncf06	ssnoise	0	10	french	cncf061203	573	-262
7868	3	3	4.943813	0	baseline	10	12	cncf06	ssnoise	0	10	french	cncf061203	574	-261
7869	3	3	4.94939	0	baseline	10	12	cncf06	ssnoise	0	10	french	cncf061203	575	-260
7870	3	3	4.955645	0	baseline	10	12	cncf06	ssnoise	0	10	french	cncf061203	576	-259
7871	3	3	4.962473	0	baseline	10	12	cncf06	ssnoise	0	10	french	cncf061203	577	-258
7872	3	0	4.970003	0	baseline	10	12	cncf06	ssnoise	0	10	french	cncf061203	578	-257
7873	3	0	4.978443	0	baseline	10	12	cncf06	ssnoise	0	10	french	cncf061203	579	-256
7874	3	3	4.988022	0	baseline	10	12	cncf06	ssnoise	0	10	french	cncf061203	580	-255
7875	3	0	4.998975	0	baseline	10	12	cncf06	ssnoise	0	10	french	cncf061203	581	-254
7876	3	0	5.011542	0	baseline	10	12	cncf06	ssnoise	0	10	french	cncf061203	582	-253
7877	3	0	5.02597	0	baseline	10	12	cncf06	ssnoise	0	10	french	cncf061203	583	-252
7878	3	0	5.04254	0	baseline	10	12	cncf06	ssnoise	0	10	french	cncf061203	584	-251
7879	3	0	5.061662	0	baseline	10	12	cncf06	ssnoise	0	10	french	cncf061203	585	-250
7880	3	0	5.083168	0	baseline	10	12	cncf06	ssnoise	0	10	french	cncf061203	586	-249
7881	3	0	5.10202	0	baseline	10	12	cncf06	ssnoise	0	10	french	cncf061203	587	-248
7882	3	0	5.11576	0	baseline	10	12	cncf06	ssnoise	0	10	french	cncf061203	588	-247
7883	3	0	5.125825	0	baseline	10	12	cncf06	ssnoise	0	10	french	cncf061203	589	-246
7884	3	0	5.136452	0	baseline	10	12	cncf06	ssnoise	0	10	french	cncf061203	590	-245
7885	3	0	5.141947	0	baseline	10	12	cncf06	ssnoise	0	10	french	cncf061203	591	-244
7886	3	0	5.140996	0	listen	10	12	cncf06	ssnoise	0	10	french	cncf061203	592	-243
7887	3	0	5.13687	0	listen	10	12	cncf06	ssnoise	0	10	french	cncf061203	593	-242
7888	3	0	5.131415	0	listen	10	12	cncf06	ssnoise	0	10	french	cncf061203	594	-241
7889	3	0	5.120749	0	listen	10	12	cncf06	ssnoise	0	10	french	cncf061203	595	-240
7890	3	0	5.110485	0	listen	10	12	cncf06	ssnoise	0	10	french	cncf061203	596	-239
7891	3	0	5.106524	0	listen	10	12	cncf06	ssnoise	0	10	french	cncf061203	597	-238
7892	3	0	5.108698	0	listen	10	12	cncf06	ssnoise	0	10	french	cncf061203	598	-237
7893	3	0	5.110486	0	listen	10	12	cncf06	ssnoise	0	10	french	cncf061203	599	-236
7894	3	0	5.116216	0	listen	10	12	cncf06	ssnoise	0	10	french	cncf061203	600	-235
7895	3	0	5.120416	0	listen	10	12	cncf06	ssnoise	0	10	french	cncf061203	601	-234
7896	3	0	5.124314	0	listen	10	12	cncf06	ssnoise	0	10	french	cncf061203	602	-233
7897	3	0	5.126764	0	listen	10	12	cncf06	ssnoise	0	10	french	cncf061203	603	-232
7898	3	0	5.12474	0	listen	10	12	cncf06	ssnoise	0	10	french	cncf061203	604	-231
7899	3	0	5.126267	0	listen	10	12	cncf06	ssnoise	0	10	french	cncf061203	605	-230
7900	3	0	5.133386	0	listen	10	12	cncf06	ssnoise	0	10	french	cncf061203	606	-229
7901	3	0	5.135358	0	listen	10	12	cncf06	ssnoise	0	10	french	cncf061203	607	-228
7902	3	0	5.136906	0	listen	10	12	cncf06	ssnoise	0	10	french	cncf061203	608	-227
7903	3	0	5.141297	0	listen	10	12	cncf06	ssnoise	0	10	french	cncf061203	609	-226
7904	3	0	5.143146	0	listen	10	12	cncf06	ssnoise	0	10	french	cncf061203	610	-225
7905	3	0	5.138165	0	listen	10	12	cncf06	ssnoise	0	10	french	cncf061203	611	-224
7906	3	0	5.132226	0	listen	10	12	cncf06	ssnoise	0	10	french	cncf061203	612	-223
7907	3	0	5.116955	0	listen	10	12	cncf06	ssnoise	0	10	french	cncf061203	613	-222
7908	3	0	5.106368	0	listen	10	12	cncf06	ssnoise	0	10	french	cncf061203	614	-221
7909	3	0	5.102769	0	listen	10	12	cncf06	ssnoise	0	10	french	cncf061203	615	-220
7910	3	0	5.100918	0	listen	10	12	cncf06	ssnoise	0	10	french	cncf061203	616	-219
7911	3	0	5.099826	0	listen	10	12	cncf06	ssnoise	0	10	french	cncf061203	617	-218
7912	3	0	5.102464	0	listen	10	12	cncf06	ssnoise	0	10	french	cncf061203	618	-217
7913	3	0	5.106206	0	listen	10	12	cncf06	ssnoise	0	10	french	cncf061203	619	-216
7914	3	0	5.111313	0	listen	10	12	cncf06	ssnoise	0	10	french	cncf061203	620	-215
7915	3	0	5.115095	0	listen	10	12	cncf06	ssnoise	0	10	french	cncf061203	621	-214
7916	3	0	5.117897	0	listen	10	12	cncf06	ssnoise	0	10	french	cncf061203	622	-213
7917	3	0	5.117686	0	waitpeak	10	12	cncf06	ssnoise	0	10	french	cncf061203	623	-212
7918	3	0	5.115139	0	waitpeak	10	12	cncf06	ssnoise	0	10	french	cncf061203	624	-211
7919	3	0	5.110812	0	waitpeak	10	12	cncf06	ssnoise	0	10	french	cncf061203	625	-210
7920	3	0	5.104995	0	waitpeak	10	12	cncf06	ssnoise	0	10	french	cncf061203	626	-209
7921	3	0	5.097905	0	waitpeak	10	12	cncf06	ssnoise	0	10	french	cncf061203	627	-208
7922	3	4	5.089744	0	waitpeak	10	12	cncf06	ssnoise	0	10	french	cncf061203	628	-207
7923	3	4	5.080708	0	waitpeak	10	12	cncf06	ssnoise	0	10	french	cncf061203	629	-206
7924	3	4	5.070992	0	waitpeak	10	12	cncf06	ssnoise	0	10	french	cncf061203	630	-205
7925	3	4	5.060789	0	waitpeak	10	12	cncf06	ssnoise	0	10	french	cncf061203	631	-204
7926	3	4	5.050296	0	waitpeak	10	12	cncf06	ssnoise	0	10	french	cncf061203	632	-203
7927	3	3	5.039704	0	waitpeak	10	12	cncf06	ssnoise	0	10	french	cncf061203	633	-202
7928	3	0	5.029211	0	waitpeak	10	12	cncf06	ssnoise	0	10	french	cncf061203	634	-201
7929	3	0	5.019009	0	waitpeak	10	12	cncf06	ssnoise	0	10	french	cncf061203	635	-200
7930	3	0	5.009294	0	waitpeak	10	12	cncf06	ssnoise	0	10	french	cncf061203	636	-199
7931	3	0	5.000265	0	waitpeak	10	12	cncf06	ssnoise	0	10	french	cncf061203	637	-198
7932	3	0	4.99213	0	waitpeak	10	12	cncf06	ssnoise	0	10	french	cncf061203	638	-197
7933	3	0	4.98514	0	waitpeak	10	12	cncf06	ssnoise	0	10	french	cncf061203	639	-196
7934	3	0	4.979708	0	waitpeak	10	12	cncf06	ssnoise	0	10	french	cncf061203	640	-195
7935	3	0	4.976866	0	waitpeak	10	12	cncf06	ssnoise	0	10	french	cncf061203	641	-194
7936	3	0	4.980038	0	waitpeak	10	12	cncf06	ssnoise	0	10	french	cncf061203	642	-193
7937	3	0	5.001858	0	waitpeak	10	12	cncf06	ssnoise	0	10	french	cncf061203	643	-192
7938	3	0	5.02735	0	waitpeak	10	12	cncf06	ssnoise	0	10	french	cncf061203	644	-191
7939	3	0	5.043706	0	waitpeak	10	12	cncf06	ssnoise	0	10	french	cncf061203	645	-190
7940	3	0	5.050315	0	waitpeak	10	12	cncf06	ssnoise	0	10	french	cncf061203	646	-189
7941	3	0	5.052311	0	waitpeak	10	12	cncf06	ssnoise	0	10	french	cncf061203	647	-188
7942	3	0	5.058005	0	waitpeak	10	12	cncf06	ssnoise	0	10	french	cncf061203	648	-187
7943	3	0	5.064767	0	waitpeak	10	12	cncf06	ssnoise	0	10	french	cncf061203	649	-186
7944	3	0	5.071038	0	waitpeak	10	12	cncf06	ssnoise	0	10	french	cncf061203	650	-185
7945	3	0	5.079499	0	waitpeak	10	12	cncf06	ssnoise	0	10	french	cncf061203	651	-184
7946	3	0	5.091001	0	waitpeak	10	12	cncf06	ssnoise	0	10	french	cncf061203	652	-183
7947	3	0	5.100518	0	waitpeak	10	12	cncf06	ssnoise	0	10	french	cncf061203	653	-182
7948	3	0	5.105851	0	waitpeak	10	12	cncf06	ssnoise	0	10	french	cncf061203	654	-181
7949	3	0	5.103603	0	waitpeak	10	12	cncf06	ssnoise	0	10	french	cncf061203	655	-180
7950	3	0	5.098404	0	waitpeak	10	12	cncf06	ssnoise	0	10	french	cncf061203	656	-179
7951	3	0	5.089837	0	waitpeak	10	12	cncf06	ssnoise	0	10	french	cncf061203	657	-178
7952	3	0	5.076826	0	waitpeak	10	12	cncf06	ssnoise	0	10	french	cncf061203	658	-177
7953	3	0	5.058295	0	waitpeak	10	12	cncf06	ssnoise	0	10	french	cncf061203	659	-176
7954	3	0	5.036163	0	waitpeak	10	12	cncf06	ssnoise	0	10	french	cncf061203	660	-175
7955	3	0	5.017668	0	waitpeak	10	12	cncf06	ssnoise	0	10	french	cncf061203	661	-174
7956	3	0	5.006544	0	waitpeak	10	12	cncf06	ssnoise	0	10	french	cncf061203	662	-173
7957	3	0	4.99458	0	waitpeak	10	12	cncf06	ssnoise	0	10	french	cncf061203	663	-172
7958	3	0	4.98291	0	waitpeak	10	12	cncf06	ssnoise	0	10	french	cncf061203	664	-171
7959	3	0	4.975025	0	waitpeak	10	12	cncf06	ssnoise	0	10	french	cncf061203	665	-170
7960	3	0	4.963096	0	waitpeak	10	12	cncf06	ssnoise	0	10	french	cncf061203	666	-169
7961	3	0	4.944228	0	waitpeak	10	12	cncf06	ssnoise	0	10	french	cncf061203	667	-168
7962	3	0	4.922549	0	waitpeak	10	12	cncf06	ssnoise	0	10	french	cncf061203	668	-167
7963	3	0	4.898057	0	waitpeak	10	12	cncf06	ssnoise	0	10	french	cncf061203	669	-166
7964	3	0	4.881756	0	waitpeak	10	12	cncf06	ssnoise	0	10	french	cncf061203	670	-165
7965	3	0	4.873261	0	waitpeak	10	12	cncf06	ssnoise	0	10	french	cncf061203	671	-164
7966	3	0	4.866372	0	waitpeak	10	12	cncf06	ssnoise	0	10	french	cncf061203	672	-163
7967	3	0	4.858281	0	waitpeak	10	12	cncf06	ssnoise	0	10	french	cncf061203	673	-162
7968	3	0	4.85184	0	waitpeak	10	12	cncf06	ssnoise	0	10	french	cncf061203	674	-161
7969	3	0	4.848103	0	waitpeak	10	12	cncf06	ssnoise	0	10	french	cncf061203	675	-160
7970	3	0	4.841541	0	waitpeak	10	12	cncf06	ssnoise	0	10	french	cncf061203	676	-159
7971	3	0	4.834133	0	waitpeak	10	12	cncf06	ssnoise	0	10	french	cncf061203	677	-158
7972	3	0	4.831912	0	waitpeak	10	12	cncf06	ssnoise	0	10	french	cncf061203	678	-157
7973	3	0	4.829629	0	waitpeak	10	12	cncf06	ssnoise	0	10	french	cncf061203	679	-156
7974	3	0	4.827742	0	repeat	10	12	cncf06	ssnoise	0	10	french	cncf061203	680	-155
7975	3	0	4.833382	0	repeat	10	12	cncf06	ssnoise	0	10	french	cncf061203	681	-154
7976	3	0	4.844426	0	repeat	10	12	cncf06	ssnoise	0	10	french	cncf061203	682	-153
7977	3	0	4.855997	0	repeat	10	12	cncf06	ssnoise	0	10	french	cncf061203	683	-152
7978	3	0	4.861477	0	repeat	10	12	cncf06	ssnoise	0	10	french	cncf061203	684	-151
7979	3	0	4.874173	0	repeat	10	12	cncf06	ssnoise	0	10	french	cncf061203	685	-150
7980	3	0	4.885123	0	repeat	10	12	cncf06	ssnoise	0	10	french	cncf061203	686	-149
7981	3	0	4.892235	0	repeat	10	12	cncf06	ssnoise	0	10	french	cncf061203	687	-148
7982	3	0	4.902886	0	repeat	10	12	cncf06	ssnoise	0	10	french	cncf061203	688	-147
7983	3	0	4.914352	0	repeat	10	12	cncf06	ssnoise	0	10	french	cncf061203	689	-146
7984	3	0	4.934586	0	repeat	10	12	cncf06	ssnoise	0	10	french	cncf061203	690	-145
7985	3	0	4.952254	0	repeat	10	12	cncf06	ssnoise	0	10	french	cncf061203	691	-144
7986	3	0	4.967008	0	repeat	10	12	cncf06	ssnoise	0	10	french	cncf061203	692	-143
7987	3	0	4.980069	0	repeat	10	12	cncf06	ssnoise	0	10	french	cncf061203	693	-142
7988	3	0	4.991796	0	repeat	10	12	cncf06	ssnoise	0	10	french	cncf061203	694	-141
7989	3	4	5.002328	0	repeat	10	12	cncf06	ssnoise	0	10	french	cncf061203	695	-140
7990	3	4	5.011744	0	repeat	10	12	cncf06	ssnoise	0	10	french	cncf061203	696	-139
7991	3	4	5.020113	0	repeat	10	12	cncf06	ssnoise	0	10	french	cncf061203	697	-138
7992	3	4	5.027512	0	repeat	10	12	cncf06	ssnoise	0	10	french	cncf061203	698	-137
7993	3	4	5.03407	0	repeat	10	12	cncf06	ssnoise	0	10	french	cncf061203	699	-136
7994	3	4	5.040093	0	repeat	10	12	cncf06	ssnoise	0	10	french	cncf061203	700	-135
7995	3	4	5.046098	0	repeat	10	12	cncf06	ssnoise	0	10	french	cncf061203	701	-134
7996	3	3	5.052294	0	repeat	10	12	cncf06	ssnoise	0	10	french	cncf061203	702	-133
7997	3	3	5.058589	0	repeat	10	12	cncf06	ssnoise	0	10	french	cncf061203	703	-132
7998	3	3	5.064803	0	repeat	10	12	cncf06	ssnoise	0	10	french	cncf061203	704	-131
7999	3	3	5.070735	0	repeat	10	12	cncf06	ssnoise	0	10	french	cncf061203	705	-130
8000	3	0	5.076177	0	repeat	10	12	cncf06	ssnoise	0	10	french	cncf061203	706	-129
8001	3	0	5.080919	0	repeat	10	12	cncf06	ssnoise	0	10	french	cncf061203	707	-128
8002	3	0	5.084742	0	repeat	10	12	cncf06	ssnoise	0	10	french	cncf061203	708	-127
8003	3	0	5.087397	0	repeat	10	12	cncf06	ssnoise	0	10	french	cncf061203	709	-126
8004	3	0	5.088603	0	repeat	10	12	cncf06	ssnoise	0	10	french	cncf061203	710	-125
8005	3	0	5.088719	0	repeat	10	12	cncf06	ssnoise	0	10	french	cncf061203	711	-124
8006	3	0	5.088319	0	repeat	10	12	cncf06	ssnoise	0	10	french	cncf061203	712	-123
8007	3	0	5.087534	0	repeat	10	12	cncf06	ssnoise	0	10	french	cncf061203	713	-122
8008	3	0	5.086357	0	repeat	10	12	cncf06	ssnoise	0	10	french	cncf061203	714	-121
8009	3	2	5.08474	0	repeat	10	12	cncf06	ssnoise	0	10	french	cncf061203	715	-120
8010	3	34	5.082628	0	repeat	10	12	cncf06	ssnoise	0	10	french	cncf061203	716	-119
8011	3	0	5.079969	0	repeat	10	12	cncf06	ssnoise	0	10	french	cncf061203	717	-118
8012	3	0	5.076726	0	repeat	10	12	cncf06	ssnoise	0	10	french	cncf061203	718	-117
8013	3	0	5.072925	0	repeat	10	12	cncf06	ssnoise	0	10	french	cncf061203	719	-116
8014	3	0	5.068837	0	repeat	10	12	cncf06	ssnoise	0	10	french	cncf061203	720	-115
8015	3	0	5.06568	0	repeat	10	12	cncf06	ssnoise	0	10	french	cncf061203	721	-114
8016	3	0	5.070283	0	repeat	10	12	cncf06	ssnoise	0	10	french	cncf061203	722	-113
8017	3	0	5.089158	0	repeat	10	12	cncf06	ssnoise	0	10	french	cncf061203	723	-112
8018	3	0	5.103337	0	repeat	10	12	cncf06	ssnoise	0	10	french	cncf061203	724	-111
8019	3	0	5.105809	0	repeat	10	12	cncf06	ssnoise	0	10	french	cncf061203	725	-110
8020	3	0	5.100614	0	repeat	10	12	cncf06	ssnoise	0	10	french	cncf061203	726	-109
8021	3	0	5.096714	0	repeat	10	12	cncf06	ssnoise	0	10	french	cncf061203	727	-108
8022	3	0	5.092336	0	repeat	10	12	cncf06	ssnoise	0	10	french	cncf061203	728	-107
8023	3	0	5.090529	0	repeat	10	12	cncf06	ssnoise	0	10	french	cncf061203	729	-106
8024	3	0	5.089838	0	repeat	10	12	cncf06	ssnoise	0	10	french	cncf061203	730	-105
8025	3	0	5.089987	0	repeat	10	12	cncf06	ssnoise	0	10	french	cncf061203	731	-104
8026	3	0	5.097124	0	repeat	10	12	cncf06	ssnoise	0	10	french	cncf061203	732	-103
8027	3	0	5.108745	0	repeat	10	12	cncf06	ssnoise	0	10	french	cncf061203	733	-102
8028	3	0	5.118897	0	repeat	10	12	cncf06	ssnoise	0	10	french	cncf061203	734	-101
8029	3	0	5.12672	0	repeat	10	12	cncf06	ssnoise	0	10	french	cncf061203	735	-100
8030	3	0	5.132897	0	repeat	10	12	cncf06	ssnoise	0	10	french	cncf061203	736	-99
8031	3	0	5.134633	0	repeat	10	12	cncf06	ssnoise	0	10	french	cncf061203	737	-98
8032	3	0	5.122118	0	repeat	10	12	cncf06	ssnoise	0	10	french	cncf061203	738	-97
8033	3	0	5.075945	0	repeat	10	12	cncf06	ssnoise	0	10	french	cncf061203	739	-96
8034	3	0	4.953474	0	repeat	10	12	cncf06	ssnoise	0	10	french	cncf061203	740	-95
8035	3	0	4.916073	0	repeat	10	12	cncf06	ssnoise	0	10	french	cncf061203	741	-94
8036	3	0	5.0091	0	repeat	10	12	cncf06	ssnoise	0	10	french	cncf061203	742	-93
8037	3	0	5.077572	0	repeat	10	12	cncf06	ssnoise	0	10	french	cncf061203	743	-92
8038	3	0	5.103411	0	repeat	10	12	cncf06	ssnoise	0	10	french	cncf061203	744	-91
8039	3	0	5.111241	0	repeat	10	12	cncf06	ssnoise	0	10	french	cncf061203	745	-90
8040	3	0	5.115231	0	repeat	10	12	cncf06	ssnoise	0	10	french	cncf061203	746	-89
8041	3	0	5.120889	0	repeat	10	12	cncf06	ssnoise	0	10	french	cncf061203	747	-88
8042	3	0	5.133091	0	repeat	10	12	cncf06	ssnoise	0	10	french	cncf061203	748	-87
8043	3	0	5.137033	0	repeat	10	12	cncf06	ssnoise	0	10	french	cncf061203	749	-86
8044	3	0	5.136847	0	repeat	10	12	cncf06	ssnoise	0	10	french	cncf061203	750	-85
8045	3	0	5.13525	0	repeat	10	12	cncf06	ssnoise	0	10	french	cncf061203	751	-84
8046	3	0	5.133066	0	repeat	10	12	cncf06	ssnoise	0	10	french	cncf061203	752	-83
8047	3	34	5.130627	0	repeat	10	12	cncf06	ssnoise	0	10	french	cncf061203	753	-82
8048	3	0	5.128146	0	repeat	10	12	cncf06	ssnoise	0	10	french	cncf061203	754	-81
8049	3	0	5.125827	0	repeat	10	12	cncf06	ssnoise	0	10	french	cncf061203	755	-80
8050	3	0	5.123972	0	repeat	10	12	cncf06	ssnoise	0	10	french	cncf061203	756	-79
8051	3	0	5.123271	0	repeat	10	12	cncf06	ssnoise	0	10	french	cncf061203	757	-78
8052	3	0	5.125943	0	repeat	10	12	cncf06	ssnoise	0	10	french	cncf061203	758	-77
8053	3	0	5.140073	0	repeat	10	12	cncf06	ssnoise	0	10	french	cncf061203	759	-76
8054	3	0	5.154248	0	repeat	10	12	cncf06	ssnoise	0	10	french	cncf061203	760	-75
8055	3	0	5.160376	0	repeat	10	12	cncf06	ssnoise	0	10	french	cncf061203	761	-74
8056	3	0	5.163198	0	repeat	10	12	cncf06	ssnoise	0	10	french	cncf061203	762	-73
8057	3	0	5.162216	0	repeat	10	12	cncf06	ssnoise	0	10	french	cncf061203	763	-72
8058	3	0	5.160636	0	repeat	10	12	cncf06	ssnoise	0	10	french	cncf061203	764	-71
8059	3	0	5.160397	0	repeat	10	12	cncf06	ssnoise	0	10	french	cncf061203	765	-70
8060	3	0	5.160998	0	repeat	10	12	cncf06	ssnoise	0	10	french	cncf061203	766	-69
8061	3	0	5.166623	0	repeat	10	12	cncf06	ssnoise	0	10	french	cncf061203	767	-68
8062	3	0	5.172757	0	repeat	10	12	cncf06	ssnoise	0	10	french	cncf061203	768	-67
8063	3	0	5.178253	0	repeat	10	12	cncf06	ssnoise	0	10	french	cncf061203	769	-66
8064	3	0	5.181241	0	repeat	10	12	cncf06	ssnoise	0	10	french	cncf061203	770	-65
8065	3	0	5.185669	0	repeat	10	12	cncf06	ssnoise	0	10	french	cncf061203	771	-64
8066	3	0	5.187413	0	repeat	10	12	cncf06	ssnoise	0	10	french	cncf061203	772	-63
8067	3	0	5.183694	0	repeat	10	12	cncf06	ssnoise	0	10	french	cncf061203	773	-62
8068	3	0	5.178398	0	repeat	10	12	cncf06	ssnoise	0	10	french	cncf061203	774	-61
8069	3	0	5.177917	0	repeat	10	12	cncf06	ssnoise	0	10	french	cncf061203	775	-60
8070	3	0	5.175398	0	repeat	10	12	cncf06	ssnoise	0	10	french	cncf061203	776	-59
8071	3	0	5.172538	0	repeat	10	12	cncf06	ssnoise	0	10	french	cncf061203	777	-58
8072	3	0	5.166839	0	repeat	10	12	cncf06	ssnoise	0	10	french	cncf061203	778	-57
8073	3	0	5.162663	0	repeat	10	12	cncf06	ssnoise	0	10	french	cncf061203	779	-56
8074	3	0	5.158833	0	repeat	10	12	cncf06	ssnoise	0	10	french	cncf061203	780	-55
8075	3	0	5.152538	0	repeat	10	12	cncf06	ssnoise	0	10	french	cncf061203	781	-54
8076	3	0	5.136945	0	repeat	10	12	cncf06	ssnoise	0	10	french	cncf061203	782	-53
8077	3	0	5.119124	0	repeat	10	12	cncf06	ssnoise	0	10	french	cncf061203	783	-52
8078	3	0	5.107022	0	repeat	10	12	cncf06	ssnoise	0	10	french	cncf061203	784	-51
8079	3	0	5.098786	0	repeat	10	12	cncf06	ssnoise	0	10	french	cncf061203	785	-50
8080	3	0	5.09247	0	repeat	10	12	cncf06	ssnoise	0	10	french	cncf061203	786	-49
8081	3	0	5.087153	0	repeat	10	12	cncf06	ssnoise	0	10	french	cncf061203	787	-48
8082	3	0	5.082268	0	repeat	10	12	cncf06	ssnoise	0	10	french	cncf061203	788	-47
8083	3	0	5.077628	0	repeat	10	12	cncf06	ssnoise	0	10	french	cncf061203	789	-46
8084	3	0	5.073056	0	repeat	10	12	cncf06	ssnoise	0	10	french	cncf061203	790	-45
8085	3	0	5.068538	0	repeat	10	12	cncf06	ssnoise	0	10	french	cncf061203	791	-44
8086	3	0	5.064023	0	repeat	10	12	cncf06	ssnoise	0	10	french	cncf061203	792	-43
8087	3	0	5.059586	0	repeat	10	12	cncf06	ssnoise	0	10	french	cncf061203	793	-42
8088	3	0	5.055126	0	repeat	10	12	cncf06	ssnoise	0	10	french	cncf061203	794	-41
8089	3	0	5.050582	0	repeat	10	12	cncf06	ssnoise	0	10	french	cncf061203	795	-40
8090	3	0	5.04596	0	repeat	10	12	cncf06	ssnoise	0	10	french	cncf061203	796	-39
8091	3	0	5.041285	0	repeat	10	12	cncf06	ssnoise	0	10	french	cncf061203	797	-38
8092	3	0	5.036583	0	repeat	10	12	cncf06	ssnoise	0	10	french	cncf061203	798	-37
8093	3	0	5.031883	0	repeat	10	12	cncf06	ssnoise	0	10	french	cncf061203	799	-36
8094	3	0	5.027214	0	repeat	10	12	cncf06	ssnoise	0	10	french	cncf061203	800	-35
8095	3	0	5.022604	0	repeat	10	12	cncf06	ssnoise	0	10	french	cncf061203	801	-34
8096	3	0	5.018084	0	repeat	10	12	cncf06	ssnoise	0	10	french	cncf061203	802	-33
8097	3	0	5.013684	0	repeat	10	12	cncf06	ssnoise	0	10	french	cncf061203	803	-32
8098	3	3	5.009441	0	repeat	10	12	cncf06	ssnoise	0	10	french	cncf061203	804	-31
8099	3	4	5.005414	0	repeat	10	12	cncf06	ssnoise	0	10	french	cncf061203	805	-30
8100	3	4	5.001748	0	repeat	10	12	cncf06	ssnoise	0	10	french	cncf061203	806	-29
8101	3	4	4.998595	0	repeat	10	12	cncf06	ssnoise	0	10	french	cncf061203	807	-28
8102	3	4	4.995713	0	repeat	10	12	cncf06	ssnoise	0	10	french	cncf061203	808	-27
8103	3	2	4.992976	0	repeat	10	12	cncf06	ssnoise	0	10	french	cncf061203	809	-26
8104	3	3	4.990392	0	repeat	10	12	cncf06	ssnoise	0	10	french	cncf061203	810	-25
8105	3	0	4.987999	0	repeat	10	12	cncf06	ssnoise	0	10	french	cncf061203	811	-24
8106	3	0	4.985856	0	repeat	10	12	cncf06	ssnoise	0	10	french	cncf061203	812	-23
8107	3	0	4.984048	0	repeat	10	12	cncf06	ssnoise	0	10	french	cncf061203	813	-22
8108	3	0	4.982768	0	repeat	10	12	cncf06	ssnoise	0	10	french	cncf061203	814	-21
8109	3	0	4.982612	0	repeat	10	12	cncf06	ssnoise	0	10	french	cncf061203	815	-20
8110	3	0	4.985735	0	repeat	10	12	cncf06	ssnoise	0	10	french	cncf061203	816	-19
8111	3	0	5.000296	0	repeat	10	12	cncf06	ssnoise	0	10	french	cncf061203	817	-18
8112	3	0	5.016595	0	repeat	10	12	cncf06	ssnoise	0	10	french	cncf061203	818	-17
8113	3	0	5.034459	0	repeat	10	12	cncf06	ssnoise	0	10	french	cncf061203	819	-16
8114	3	0	5.046527	0	repeat	10	12	cncf06	ssnoise	0	10	french	cncf061203	820	-15
8115	3	0	5.056539	0	repeat	10	12	cncf06	ssnoise	0	10	french	cncf061203	821	-14
8116	3	0	5.072719	0	repeat	10	12	cncf06	ssnoise	0	10	french	cncf061203	822	-13
8117	3	0	5.088181	0	repeat	10	12	cncf06	ssnoise	0	10	french	cncf061203	823	-12
8118	3	0	5.096883	0	repeat	10	12	cncf06	ssnoise	0	10	french	cncf061203	824	-11
8119	3	0	5.104281	0	repeat	10	12	cncf06	ssnoise	0	10	french	cncf061203	825	-10
8120	3	0	5.11016	0	repeat	10	12	cncf06	ssnoise	0	10	french	cncf061203	826	-9
8121	3	0	5.112279	0	repeat	10	12	cncf06	ssnoise	0	10	french	cncf061203	827	-8
8122	3	0	5.11921	0	repeat	10	12	cncf06	ssnoise	0	10	french	cncf061203	828	-7
8123	3	0	5.12857	0	repeat	10	12	cncf06	ssnoise	0	10	french	cncf061203	829	-6
8124	3	0	5.129631	0	repeat	10	12	cncf06	ssnoise	0	10	french	cncf061203	830	-5
8125	3	0	5.122897	0	repeat	10	12	cncf06	ssnoise	0	10	french	cncf061203	831	-4
8126	3	0	5.11464	0	repeat	10	12	cncf06	ssnoise	0	10	french	cncf061203	832	-3
8127	3	0	5.102706	0	repeat	10	12	cncf06	ssnoise	0	10	french	cncf061203	833	-2
8128	3	0	5.094125	0	repeat	10	12	cncf06	ssnoise	0	10	french	cncf061203	834	-1
8129	3	0	5.084877	0	recall	10	12	cncf06	ssnoise	0	10	french	cncf061203	835	0
8130	3	0	5.074187	0	recall	10	12	cncf06	ssnoise	0	10	french	cncf061203	836	1
8131	3	0	5.058864	0	recall	10	12	cncf06	ssnoise	0	10	french	cncf061203	837	2
8132	3	0	5.037045	0	recall	10	12	cncf06	ssnoise	0	10	french	cncf061203	838	3
8133	3	0	5.010167	0	recall	10	12	cncf06	ssnoise	0	10	french	cncf061203	839	4
8134	3	0	4.985381	0	recall	10	12	cncf06	ssnoise	0	10	french	cncf061203	840	5
8135	3	0	4.95966	0	recall	10	12	cncf06	ssnoise	0	10	french	cncf061203	841	6
8136	3	0	4.940238	0	recall	10	12	cncf06	ssnoise	0	10	french	cncf061203	842	7
8137	3	0	4.9225	0	recall	10	12	cncf06	ssnoise	0	10	french	cncf061203	843	8
8138	3	0	4.90886	0	recall	10	12	cncf06	ssnoise	0	10	french	cncf061203	844	9
8139	3	0	4.893995	0	recall	10	12	cncf06	ssnoise	0	10	french	cncf061203	845	10
8140	3	0	4.881106	0	recall	10	12	cncf06	ssnoise	0	10	french	cncf061203	846	11
8141	3	0	4.870552	0	recall	10	12	cncf06	ssnoise	0	10	french	cncf061203	847	12
8142	3	0	4.861162	0	recall	10	12	cncf06	ssnoise	0	10	french	cncf061203	848	13
8143	3	0	4.854225	0	recall	10	12	cncf06	ssnoise	0	10	french	cncf061203	849	14
8144	3	0	4.84975	0	recall	10	12	cncf06	ssnoise	0	10	french	cncf061203	850	15
8145	3	0	4.844746	0	recall	10	12	cncf06	ssnoise	0	10	french	cncf061203	851	16
8146	3	0	4.836289	0	recall	10	12	cncf06	ssnoise	0	10	french	cncf061203	852	17
8147	3	0	4.832292	0	recall	10	12	cncf06	ssnoise	0	10	french	cncf061203	853	18
8148	3	0	4.829035	0	recall	10	12	cncf06	ssnoise	0	10	french	cncf061203	854	19
8149	3	0	4.823742	0	recall	10	12	cncf06	ssnoise	0	10	french	cncf061203	855	20
8150	3	0	4.806416	0	recall	10	12	cncf06	ssnoise	0	10	french	cncf061203	856	21
8151	3	0	4.76631	0	recall	10	12	cncf06	ssnoise	0	10	french	cncf061203	857	22
8152	3	0	4.727631	0	recall	10	12	cncf06	ssnoise	0	10	french	cncf061203	858	23
8153	3	0	4.7003	0	recall	10	12	cncf06	ssnoise	0	10	french	cncf061203	859	24
8154	3	0	4.678334	0	recall	10	12	cncf06	ssnoise	0	10	french	cncf061203	860	25
8155	3	0	4.659933	0	recall	10	12	cncf06	ssnoise	0	10	french	cncf061203	861	26
8156	3	0	4.644378	0	recall	10	12	cncf06	ssnoise	0	10	french	cncf061203	862	27
8157	3	4	4.631235	0	recall	10	12	cncf06	ssnoise	0	10	french	cncf061203	863	28
8158	3	4	4.620141	0	recall	10	12	cncf06	ssnoise	0	10	french	cncf061203	864	29
8159	3	4	4.610748	0	recall	10	12	cncf06	ssnoise	0	10	french	cncf061203	865	30
8160	3	4	4.602709	0	recall	10	12	cncf06	ssnoise	0	10	french	cncf061203	866	31
8161	3	3	4.595646	0	recall	10	12	cncf06	ssnoise	0	10	french	cncf061203	867	32
8162	3	3	4.589068	0	recall	10	12	cncf06	ssnoise	0	10	french	cncf061203	868	33
8163	3	3	4.582414	0	recall	10	12	cncf06	ssnoise	0	10	french	cncf061203	869	34
8164	3	2	4.575592	0	recall	10	12	cncf06	ssnoise	0	10	french	cncf061203	870	35
8165	3	0	4.568558	0	recall	10	12	cncf06	ssnoise	0	10	french	cncf061203	871	36
8166	3	0	4.561196	0	recall	10	12	cncf06	ssnoise	0	10	french	cncf061203	872	37
8167	3	0	4.553377	0	recall	10	12	cncf06	ssnoise	0	10	french	cncf061203	873	38
8168	3	0	4.544969	0	recall	10	12	cncf06	ssnoise	0	10	french	cncf061203	874	39
8169	3	0	4.53585	0	recall	10	12	cncf06	ssnoise	0	10	french	cncf061203	875	40
8170	3	0	4.525946	0	recall	10	12	cncf06	ssnoise	0	10	french	cncf061203	876	41
8171	3	0	4.515352	0	recall	10	12	cncf06	ssnoise	0	10	french	cncf061203	877	42
8172	3	0	4.504836	0	recall	10	12	cncf06	ssnoise	0	10	french	cncf061203	878	43
8173	3	0	4.497744	0	recall	10	12	cncf06	ssnoise	0	10	french	cncf061203	879	44
8174	3	0	4.503547	0	recall	10	12	cncf06	ssnoise	0	10	french	cncf061203	880	45
8175	3	0	4.513919	0	recall	10	12	cncf06	ssnoise	0	10	french	cncf061203	881	46
8176	3	0	4.527289	0	recall	10	12	cncf06	ssnoise	0	10	french	cncf061203	882	47
8177	3	0	4.549592	0	recall	10	12	cncf06	ssnoise	0	10	french	cncf061203	883	48
8178	3	0	4.575131	0	recall	10	12	cncf06	ssnoise	0	10	french	cncf061203	884	49
8179	3	0	4.59685	0	recall	10	12	cncf06	ssnoise	0	10	french	cncf061203	885	50
8180	3	0	4.614836	0	recall	10	12	cncf06	ssnoise	0	10	french	cncf061203	886	51
8181	3	0	4.617261	0	recall	10	12	cncf06	ssnoise	0	10	french	cncf061203	887	52
8182	3	0	4.612166	0	recall	10	12	cncf06	ssnoise	0	10	french	cncf061203	888	53
8183	3	0	4.6163	0	recall	10	12	cncf06	ssnoise	0	10	french	cncf061203	889	54
8184	3	0	4.628456	0	recall	10	12	cncf06	ssnoise	0	10	french	cncf061203	890	55
8185	3	0	4.647909	0	recall	10	12	cncf06	ssnoise	0	10	french	cncf061203	891	56
8186	3	0	4.67524	0	recall	10	12	cncf06	ssnoise	0	10	french	cncf061203	892	57
8187	3	0	4.697243	0	recall	10	12	cncf06	ssnoise	0	10	french	cncf061203	893	58
8188	3	0	4.72044	0	recall	10	12	cncf06	ssnoise	0	10	french	cncf061203	894	59
8189	3	0	4.746926	0	recall	10	12	cncf06	ssnoise	0	10	french	cncf061203	895	60
8190	3	0	4.786788	0	recall	10	12	cncf06	ssnoise	0	10	french	cncf061203	896	61
8191	3	0	4.798263	0	recall	10	12	cncf06	ssnoise	0	10	french	cncf061203	897	62
8192	3	0	4.792597	0	recall	10	12	cncf06	ssnoise	0	10	french	cncf061203	898	63
8193	3	0	4.797068	0	recall	10	12	cncf06	ssnoise	0	10	french	cncf061203	899	64
8194	3	0	4.810003	0	recall	10	12	cncf06	ssnoise	0	10	french	cncf061203	900	65
8195	3	0	4.818848	0	recall	10	12	cncf06	ssnoise	0	10	french	cncf061203	901	66
8196	3	0	4.821162	0	recall	10	12	cncf06	ssnoise	0	10	french	cncf061203	902	67
8197	3	0	4.825928	0	recall	10	12	cncf06	ssnoise	0	10	french	cncf061203	903	68
8198	3	0	4.836753	0	recall	10	12	cncf06	ssnoise	0	10	french	cncf061203	904	69
8199	3	0	4.855933	0	recall	10	12	cncf06	ssnoise	0	10	french	cncf061203	905	70
8200	3	0	4.867151	0	recall	10	12	cncf06	ssnoise	0	10	french	cncf061203	906	71
8201	3	0	4.868255	0	recall	10	12	cncf06	ssnoise	0	10	french	cncf061203	907	72
8202	3	0	4.857476	0	recall	10	12	cncf06	ssnoise	0	10	french	cncf061203	908	73
8203	3	0	4.84255	0	recall	10	12	cncf06	ssnoise	0	10	french	cncf061203	909	74
8204	3	0	4.838844	0	recall	10	12	cncf06	ssnoise	0	10	french	cncf061203	910	75
8205	3	0	4.839225	0	recall	10	12	cncf06	ssnoise	0	10	french	cncf061203	911	76
8206	3	0	4.838659	0	recall	10	12	cncf06	ssnoise	0	10	french	cncf061203	912	77
8207	3	0	4.837541	0	recall	10	12	cncf06	ssnoise	0	10	french	cncf061203	913	78
8208	3	0	4.836015	0	recall	10	12	cncf06	ssnoise	0	10	french	cncf061203	914	79
8209	3	0	4.834148	0	recall	10	12	cncf06	ssnoise	0	10	french	cncf061203	915	80
8210	3	4	4.831933	0	recall	10	12	cncf06	ssnoise	0	10	french	cncf061203	916	81
8211	3	4	4.829153	0	recall	10	12	cncf06	ssnoise	0	10	french	cncf061203	917	82
8212	3	4	4.824791	0	recall	10	12	cncf06	ssnoise	0	10	french	cncf061203	918	83
8213	3	4	4.814215	0	recall	10	12	cncf06	ssnoise	0	10	french	cncf061203	919	84
8214	3	4	4.777709	0	recall	10	12	cncf06	ssnoise	0	10	french	cncf061203	920	85
8215	3	4	4.662115	0	recall	10	12	cncf06	ssnoise	0	10	french	cncf061203	921	86
8216	3	0	4.42682	0	recall	10	12	cncf06	ssnoise	0	10	french	cncf061203	922	87
8217	3	0	4.082649	0	recall	10	12	cncf06	ssnoise	0	10	french	cncf061203	923	88
8218	3	0	3.676094	0	recall	10	12	cncf06	ssnoise	0	10	french	cncf061203	924	89
8219	3	0	3.324964	0	recall	10	12	cncf06	ssnoise	0	10	french	cncf061203	925	90
8220	3	0	3.187202	0	recall	10	12	cncf06	ssnoise	0	10	french	cncf061203	926	91
8221	3	3	3.165735	0	recall	10	12	cncf06	ssnoise	0	10	french	cncf061203	927	92
8222	3	0	3.181427	0	recall	10	12	cncf06	ssnoise	0	10	french	cncf061203	928	93
8223	3	0	3.21311	0	recall	10	12	cncf06	ssnoise	0	10	french	cncf061203	929	94
8224	3	0	3.254663	0	recall	10	12	cncf06	ssnoise	0	10	french	cncf061203	930	95
8225	3	0	3.303873	0	recall	10	12	cncf06	ssnoise	0	10	french	cncf061203	931	96
8226	3	4	3.359538	0	recall	10	12	cncf06	ssnoise	0	10	french	cncf061203	932	97
8227	3	4	3.420723	0	recall	10	12	cncf06	ssnoise	0	10	french	cncf061203	933	98
8228	3	4	3.48656	0	recall	10	12	cncf06	ssnoise	0	10	french	cncf061203	934	99
8229	3	4	3.556197	0	recall	10	12	cncf06	ssnoise	0	10	french	cncf061203	935	100
8230	3	4	3.628787	0	recall	10	12	cncf06	ssnoise	0	10	french	cncf061203	936	101
8231	3	4	3.703483	0	recall	10	12	cncf06	ssnoise	0	10	french	cncf061203	937	102
8232	3	4	3.779422	0	recall	10	12	cncf06	ssnoise	0	10	french	cncf061203	938	103
8233	3	4	3.855697	0	recall	10	12	cncf06	ssnoise	0	10	french	cncf061203	939	104
8234	3	4	3.931217	0	recall	10	12	cncf06	ssnoise	0	10	french	cncf061203	940	105
8235	3	4	4.004185	0	recall	10	12	cncf06	ssnoise	0	10	french	cncf061203	941	106
8236	3	4	4.070097	0	recall	10	12	cncf06	ssnoise	0	10	french	cncf061203	942	107
8237	3	4	4.122325	0	recall	10	12	cncf06	ssnoise	0	10	french	cncf061203	943	108
8238	3	4	4.159571	0	recall	10	12	cncf06	ssnoise	0	10	french	cncf061203	944	109
8239	3	4	4.160733	0	recall	10	12	cncf06	ssnoise	0	10	french	cncf061203	945	110
8240	3	3	4.070169	0	recall	10	12	cncf06	ssnoise	0	10	french	cncf061203	946	111
8241	3	0	3.870417	0	recall	10	12	cncf06	ssnoise	0	10	french	cncf061203	947	112
8242	3	3	3.599128	0	recall	10	12	cncf06	ssnoise	0	10	french	cncf061203	948	113
8243	3	0	3.289482	0	recall	10	12	cncf06	ssnoise	0	10	french	cncf061203	949	114
8244	3	0	2.966157	0	recall	10	12	cncf06	ssnoise	0	10	french	cncf061203	950	115
8245	3	0	2.678344	0	recall	10	12	cncf06	ssnoise	0	10	french	cncf061203	951	116
8246	3	0	2.490075	0	recall	10	12	cncf06	ssnoise	0	10	french	cncf061203	952	117
8247	3	3	2.354157	0	recall	10	12	cncf06	ssnoise	0	10	french	cncf061203	953	118
8248	3	3	2.234428	0	recall	10	12	cncf06	ssnoise	0	10	french	cncf061203	954	119
8249	3	0	2.121468	0	recall	10	12	cncf06	ssnoise	0	10	french	cncf061203	955	120
8250	3	0	2.012799	0	recall	10	12	cncf06	ssnoise	0	10	french	cncf061203	956	121
8251	3	3	1.907747	0	recall	10	12	cncf06	ssnoise	0	10	french	cncf061203	957	122
8252	3	3	1.806106	0	recall	10	12	cncf06	ssnoise	0	10	french	cncf061203	958	123
8253	3	0	1.707789	0	recall	10	12	cncf06	ssnoise	0	10	french	cncf061203	959	124
8254	3	3	1.612744	0	recall	10	12	cncf06	ssnoise	0	10	french	cncf061203	960	125
8255	3	3	1.520925	0	recall	10	12	cncf06	ssnoise	0	10	french	cncf061203	961	126
8256	3	4	1.432289	0	recall	10	12	cncf06	ssnoise	0	10	french	cncf061203	962	127
8257	3	4	1.346792	0	recall	10	12	cncf06	ssnoise	0	10	french	cncf061203	963	128
8258	3	2	1.264393	0	recall	10	12	cncf06	ssnoise	0	10	french	cncf061203	964	129
8259	3	2	1.185049	0	recall	10	12	cncf06	ssnoise	0	10	french	cncf061203	965	130
8260	3	2	1.108717	0	recall	10	12	cncf06	ssnoise	0	10	french	cncf061203	966	131
8261	3	2	1.035354	0	recall	10	12	cncf06	ssnoise	0	10	french	cncf061203	967	132
8262	3	2	0.964918	0	recall	10	12	cncf06	ssnoise	0	10	french	cncf061203	968	133
8263	3	2	0.897367	0	recall	10	12	cncf06	ssnoise	0	10	french	cncf061203	969	134
8264	3	2	0.832657	0	recall	10	12	cncf06	ssnoise	0	10	french	cncf061203	970	135
8265	3	2	0.770747	0	recall	10	12	cncf06	ssnoise	0	10	french	cncf061203	971	136
8266	3	2	0.711594	0	recall	10	12	cncf06	ssnoise	0	10	french	cncf061203	972	137
8267	3	3	0.655154	0	recall	10	12	cncf06	ssnoise	0	10	french	cncf061203	973	138
8268	3	4	0.601386	0	recall	10	12	cncf06	ssnoise	0	10	french	cncf061203	974	139
8269	3	3	0.550248	0	recall	10	12	cncf06	ssnoise	0	10	french	cncf061203	975	140
8270	3	3	0.501695	0	recall	10	12	cncf06	ssnoise	0	10	french	cncf061203	976	141
8271	3	4	0.455687	0	recall	10	12	cncf06	ssnoise	0	10	french	cncf061203	977	142
8272	3	4	0.41218	0	recall	10	12	cncf06	ssnoise	0	10	french	cncf061203	978	143
8273	3	4	0.371131	0	recall	10	12	cncf06	ssnoise	0	10	french	cncf061203	979	144
8274	3	4	0.332499	0	recall	10	12	cncf06	ssnoise	0	10	french	cncf061203	980	145
8275	3	2	0.29624	0	recall	10	12	cncf06	ssnoise	0	10	french	cncf061203	981	146
8276	3	2	0.262315	0	recall	10	12	cncf06	ssnoise	0	10	french	cncf061203	982	147
8277	3	2	0.230683	0	recall	10	12	cncf06	ssnoise	0	10	french	cncf061203	983	148
8278	3	3	0.20132	0	recall	10	12	cncf06	ssnoise	0	10	french	cncf061203	984	149
8279	3	2	0.174249	0	recall	10	12	cncf06	ssnoise	0	10	french	cncf061203	985	150
8280	3	4	0.149678	0	recall	10	12	cncf06	ssnoise	0	10	french	cncf061203	986	151
8281	3	4	0.128531	0	recall	10	12	cncf06	ssnoise	0	10	french	cncf061203	987	152
8282	3	4	0.114494	0	recall	10	12	cncf06	ssnoise	0	10	french	cncf061203	988	153
8283	3	4	0.121881	0	recall	10	12	cncf06	ssnoise	0	10	french	cncf061203	989	154
8284	3	4	0.186365	0	recall	10	12	cncf06	ssnoise	0	10	french	cncf061203	990	155
8285	3	4	0.331384	0	recall	10	12	cncf06	ssnoise	0	10	french	cncf061203	991	156
8286	3	4	0.556181	0	recall	10	12	cncf06	ssnoise	0	10	french	cncf061203	992	157
8287	3	3	0.852983	0	recall	10	12	cncf06	ssnoise	0	10	french	cncf061203	993	158
8288	3	0	1.215656	0	recall	10	12	cncf06	ssnoise	0	10	french	cncf061203	994	159
8289	3	3	1.639489	0	recall	10	12	cncf06	ssnoise	0	10	french	cncf061203	995	160
8290	3	0	2.111438	0	recall	10	12	cncf06	ssnoise	0	10	french	cncf061203	996	161
8291	3	0	2.612699	0	recall	10	12	cncf06	ssnoise	0	10	french	cncf061203	997	162
8292	3	0	3.12287	0	recall	10	12	cncf06	ssnoise	0	10	french	cncf061203	998	163
8293	3	3	3.621139	0	recall	10	12	cncf06	ssnoise	0	10	french	cncf061203	999	164
8294	3	0	4.086622	0	recall	10	12	cncf06	ssnoise	0	10	french	cncf061203	1000	165
8295	3	0	4.498532	0	recall	10	12	cncf06	ssnoise	0	10	french	cncf061203	1001	166
8296	3	0	4.836561	0	recall	10	12	cncf06	ssnoise	0	10	french	cncf061203	1002	167
8297	3	0	5.082279	0	recall	10	12	cncf06	ssnoise	0	10	french	cncf061203	1003	168
8298	3	0	5.22449	0	recall	10	12	cncf06	ssnoise	0	10	french	cncf061203	1004	169
8299	3	0	5.277694	0	recall	10	12	cncf06	ssnoise	0	10	french	cncf061203	1005	170
8300	3	0	5.288115	0	recall	10	12	cncf06	ssnoise	0	10	french	cncf061203	1006	171
8301	3	0	5.284449	0	recall	10	12	cncf06	ssnoise	0	10	french	cncf061203	1007	172
8302	3	0	5.275208	0	recall	10	12	cncf06	ssnoise	0	10	french	cncf061203	1008	173
8303	3	0	5.263127	0	recall	10	12	cncf06	ssnoise	0	10	french	cncf061203	1009	174
8304	3	3	5.249446	0	recall	10	12	cncf06	ssnoise	0	10	french	cncf061203	1010	175
8305	3	0	5.235023	0	recall	10	12	cncf06	ssnoise	0	10	french	cncf061203	1011	176
8306	3	3	5.220647	0	recall	10	12	cncf06	ssnoise	0	10	french	cncf061203	1012	177
8307	3	0	5.207212	0	recall	10	12	cncf06	ssnoise	0	10	french	cncf061203	1013	178
8308	3	0	5.196093	0	recall	10	12	cncf06	ssnoise	0	10	french	cncf061203	1014	179
8309	3	0	5.189969	0	recall	10	12	cncf06	ssnoise	0	10	french	cncf061203	1015	180
8310	3	0	5.18823	0	recall	10	12	cncf06	ssnoise	0	10	french	cncf061203	1016	181
8311	3	0	5.187829	0	recall	10	12	cncf06	ssnoise	0	10	french	cncf061203	1017	182
8312	3	0	5.187813	0	recall	10	12	cncf06	ssnoise	0	10	french	cncf061203	1018	183
8313	3	0	5.187945	0	recall	10	12	cncf06	ssnoise	0	10	french	cncf061203	1019	184
8314	3	4	5.188174	0	recall	10	12	cncf06	ssnoise	0	10	french	cncf061203	1020	185
8315	3	4	5.188501	0	recall	10	12	cncf06	ssnoise	0	10	french	cncf061203	1021	186
8316	3	4	5.188946	0	recall	10	12	cncf06	ssnoise	0	10	french	cncf061203	1022	187
8317	3	4	5.189566	0	recall	10	12	cncf06	ssnoise	0	10	french	cncf061203	1023	188
8318	3	4	5.190538	0	recall	10	12	cncf06	ssnoise	0	10	french	cncf061203	1024	189
8319	3	4	5.192511	0	recall	10	12	cncf06	ssnoise	0	10	french	cncf061203	1025	190
8320	3	4	5.197075	0	recall	10	12	cncf06	ssnoise	0	10	french	cncf061203	1026	191
8321	3	3	5.204649	0	recall	10	12	cncf06	ssnoise	0	10	french	cncf061203	1027	192
8322	3	3	5.212959	0	recall	10	12	cncf06	ssnoise	0	10	french	cncf061203	1028	193
8323	3	0	5.220279	0	recall	10	12	cncf06	ssnoise	0	10	french	cncf061203	1029	194
8324	3	0	5.226534	0	recall	10	12	cncf06	ssnoise	0	10	french	cncf061203	1030	195
8325	3	0	5.232073	0	recall	10	12	cncf06	ssnoise	0	10	french	cncf061203	1031	196
8326	3	0	5.236977	0	recall	10	12	cncf06	ssnoise	0	10	french	cncf061203	1032	197
8327	3	3	5.241493	0	recall	10	12	cncf06	ssnoise	0	10	french	cncf061203	1033	198
8328	3	0	5.245601	0	recall	10	12	cncf06	ssnoise	0	10	french	cncf061203	1034	199
8329	3	0	5.249543	0	recall	10	12	cncf06	ssnoise	0	10	french	cncf061203	1035	200
8330	3	0	5.253755	0	recall	10	12	cncf06	ssnoise	0	10	french	cncf061203	1036	201
8331	3	0	5.258725	0	recall	10	12	cncf06	ssnoise	0	10	french	cncf061203	1037	202
8332	3	0	5.264956	0	recall	10	12	cncf06	ssnoise	0	10	french	cncf061203	1038	203
8333	3	0	5.272967	0	recall	10	12	cncf06	ssnoise	0	10	french	cncf061203	1039	204
8334	3	0	5.28332	0	recall	10	12	cncf06	ssnoise	0	10	french	cncf061203	1040	205
8335	3	0	5.296743	0	recall	10	12	cncf06	ssnoise	0	10	french	cncf061203	1041	206
8336	3	0	5.314608	0	recall	10	12	cncf06	ssnoise	0	10	french	cncf061203	1042	207
8337	3	0	5.340756	0	recall	10	12	cncf06	ssnoise	0	10	french	cncf061203	1043	208
8338	3	0	5.360478	0	recall	10	12	cncf06	ssnoise	0	10	french	cncf061203	1044	209
8339	3	0	5.369474	0	recall	10	12	cncf06	ssnoise	0	10	french	cncf061203	1045	210
8340	3	0	5.373259	0	recall	10	12	cncf06	ssnoise	0	10	french	cncf061203	1046	211
8341	3	0	5.373368	0	recall	10	12	cncf06	ssnoise	0	10	french	cncf061203	1047	212
8342	3	0	5.370032	0	recall	10	12	cncf06	ssnoise	0	10	french	cncf061203	1048	213
8343	3	0	5.357385	0	recall	10	12	cncf06	ssnoise	0	10	french	cncf061203	1049	214
8344	3	0	5.323381	0	recall	10	12	cncf06	ssnoise	0	10	french	cncf061203	1050	215
8345	3	0	5.212057	0	recall	10	12	cncf06	ssnoise	0	10	french	cncf061203	1051	216
8346	3	0	4.94917	0	recall	10	12	cncf06	ssnoise	0	10	french	cncf061203	1052	217
8347	3	0	4.576618	0	recall	10	12	cncf06	ssnoise	0	10	french	cncf061203	1053	218
8348	3	0	4.151712	0	recall	10	12	cncf06	ssnoise	0	10	french	cncf061203	1054	219
8349	3	0	3.718795	0	recall	10	12	cncf06	ssnoise	0	10	french	cncf061203	1055	220
8350	3	0	3.373164	0	recall	10	12	cncf06	ssnoise	0	10	french	cncf061203	1056	221
8351	3	0	3.245737	0	recall	10	12	cncf06	ssnoise	0	10	french	cncf061203	1057	222
8352	3	0	3.237913	0	recall	10	12	cncf06	ssnoise	0	10	french	cncf061203	1058	223
8353	3	0	3.273655	0	recall	10	12	cncf06	ssnoise	0	10	french	cncf061203	1059	224
8354	3	0	3.332285	0	recall	10	12	cncf06	ssnoise	0	10	french	cncf061203	1060	225
8355	3	0	3.407489	0	recall	10	12	cncf06	ssnoise	0	10	french	cncf061203	1061	226
8356	3	3	3.496656	0	recall	10	12	cncf06	ssnoise	0	10	french	cncf061203	1062	227
8357	3	4	3.598033	0	recall	10	12	cncf06	ssnoise	0	10	french	cncf061203	1063	228
8358	3	4	3.709691	0	recall	10	12	cncf06	ssnoise	0	10	french	cncf061203	1064	229
8359	3	4	3.828126	0	recall	10	12	cncf06	ssnoise	0	10	french	cncf061203	1065	230
8360	3	4	3.946901	0	recall	10	12	cncf06	ssnoise	0	10	french	cncf061203	1066	231
8361	3	4	4.062436	0	recall	10	12	cncf06	ssnoise	0	10	french	cncf061203	1067	232
8362	3	3	4.174827	0	recall	10	12	cncf06	ssnoise	0	10	french	cncf061203	1068	233
8363	3	0	4.285235	0	recall	10	12	cncf06	ssnoise	0	10	french	cncf061203	1069	234
8364	3	0	4.395097	0	recall	10	12	cncf06	ssnoise	0	10	french	cncf061203	1070	235
8365	3	2	4.505919	0	recall	10	12	cncf06	ssnoise	0	10	french	cncf061203	1071	236
8366	3	0	4.619211	0	recall	10	12	cncf06	ssnoise	0	10	french	cncf061203	1072	237
8367	3	0	4.736446	0	recall	10	12	cncf06	ssnoise	0	10	french	cncf061203	1073	238
8368	3	0	4.858925	0	recall	10	12	cncf06	ssnoise	0	10	french	cncf061203	1074	239
8369	3	0	4.987276	0	recall	10	12	cncf06	ssnoise	0	10	french	cncf061203	1075	240
8370	3	0	5.119551	0	recall	10	12	cncf06	ssnoise	0	10	french	cncf061203	1076	241
8371	3	0	5.243871	0	recall	10	12	cncf06	ssnoise	0	10	french	cncf061203	1077	242
8372	3	0	5.32036	0	recall	10	12	cncf06	ssnoise	0	10	french	cncf061203	1078	243
8373	3	0	5.3583	0	recall	10	12	cncf06	ssnoise	0	10	french	cncf061203	1079	244
8374	3	0	5.376255	0	recall	10	12	cncf06	ssnoise	0	10	french	cncf061203	1080	245
8375	3	0	5.389221	0	recall	10	12	cncf06	ssnoise	0	10	french	cncf061203	1081	246
8376	3	0	5.392344	0	recall	10	12	cncf06	ssnoise	0	10	french	cncf061203	1082	247
8377	3	0	5.38986	0	recall	10	12	cncf06	ssnoise	0	10	french	cncf061203	1083	248
8378	3	0	5.384161	0	recall	10	12	cncf06	ssnoise	0	10	french	cncf061203	1084	249
8379	3	0	5.386068	0	recall	10	12	cncf06	ssnoise	0	10	french	cncf061203	1085	250
8380	3	0	5.407181	0	recall	10	12	cncf06	ssnoise	0	10	french	cncf061203	1086	251
8381	3	0	5.421229	0	recall	10	12	cncf06	ssnoise	0	10	french	cncf061203	1087	252
8382	3	0	5.43551	0	recall	10	12	cncf06	ssnoise	0	10	french	cncf061203	1088	253
8383	3	0	5.458445	0	recall	10	12	cncf06	ssnoise	0	10	french	cncf061203	1089	254
8384	3	0	5.466539	0	recall	10	12	cncf06	ssnoise	0	10	french	cncf061203	1090	255
8385	3	0	5.468015	0	recall	10	12	cncf06	ssnoise	0	10	french	cncf061203	1091	256
8386	3	0	5.467361	0	recall	10	12	cncf06	ssnoise	0	10	french	cncf061203	1092	257
8387	3	0	5.465645	0	recall	10	12	cncf06	ssnoise	0	10	french	cncf061203	1093	258
8388	3	2	5.463045	0	recall	10	12	cncf06	ssnoise	0	10	french	cncf061203	1094	259
8389	3	0	5.459492	0	recall	10	12	cncf06	ssnoise	0	10	french	cncf061203	1095	260
8390	3	0	5.45481	0	recall	10	12	cncf06	ssnoise	0	10	french	cncf061203	1096	261
8391	3	0	5.448607	0	recall	10	12	cncf06	ssnoise	0	10	french	cncf061203	1097	262
8392	3	0	5.439728	0	recall	10	12	cncf06	ssnoise	0	10	french	cncf061203	1098	263
8393	3	0	5.424092	0	recall	10	12	cncf06	ssnoise	0	10	french	cncf061203	1099	264
8394	3	0	5.392819	0	recall	10	12	cncf06	ssnoise	0	10	french	cncf061203	1100	265
8395	3	0	5.372003	0	recall	10	12	cncf06	ssnoise	0	10	french	cncf061203	1101	266
8396	3	0	5.363951	0	recall	10	12	cncf06	ssnoise	0	10	french	cncf061203	1102	267
8397	3	0	5.359482	0	recall	10	12	cncf06	ssnoise	0	10	french	cncf061203	1103	268
8398	3	0	5.356196	0	recall	10	12	cncf06	ssnoise	0	10	french	cncf061203	1104	269
8399	3	0	5.353455	0	recall	10	12	cncf06	ssnoise	0	10	french	cncf061203	1105	270
8400	3	4	5.351072	0	recall	10	12	cncf06	ssnoise	0	10	french	cncf061203	1106	271
8401	3	4	5.348959	0	recall	10	12	cncf06	ssnoise	0	10	french	cncf061203	1107	272
8402	3	4	5.346985	0	recall	10	12	cncf06	ssnoise	0	10	french	cncf061203	1108	273
8403	3	4	5.344732	0	recall	10	12	cncf06	ssnoise	0	10	french	cncf061203	1109	274
8404	3	4	5.340665	0	recall	10	12	cncf06	ssnoise	0	10	french	cncf061203	1110	275
8405	3	4	5.330771	0	recall	10	12	cncf06	ssnoise	0	10	french	cncf061203	1111	276
8406	3	2	5.312101	0	recall	10	12	cncf06	ssnoise	0	10	french	cncf061203	1112	277
8407	3	2	5.285019	0	recall	10	12	cncf06	ssnoise	0	10	french	cncf061203	1113	278
8408	3	0	5.251155	0	recall	10	12	cncf06	ssnoise	0	10	french	cncf061203	1114	279
8409	3	0	5.212543	0	recall	10	12	cncf06	ssnoise	0	10	french	cncf061203	1115	280
8410	3	0	5.171626	0	recall	10	12	cncf06	ssnoise	0	10	french	cncf061203	1116	281
8411	3	0	5.132126	0	recall	10	12	cncf06	ssnoise	0	10	french	cncf061203	1117	282
8412	3	0	5.102599	0	recall	10	12	cncf06	ssnoise	0	10	french	cncf061203	1118	283
8413	3	0	5.094226	0	recall	10	12	cncf06	ssnoise	0	10	french	cncf061203	1119	284
8414	3	0	5.099326	0	recall	10	12	cncf06	ssnoise	0	10	french	cncf061203	1120	285
8415	3	0	5.111996	0	recall	10	12	cncf06	ssnoise	0	10	french	cncf061203	1121	286
8416	3	0	5.130821	0	recall	10	12	cncf06	ssnoise	0	10	french	cncf061203	1122	287
8417	3	0	5.155551	0	recall	10	12	cncf06	ssnoise	0	10	french	cncf061203	1123	288
8418	3	0	5.186241	0	recall	10	12	cncf06	ssnoise	0	10	french	cncf061203	1124	289
8419	3	0	5.223028	0	recall	10	12	cncf06	ssnoise	0	10	french	cncf061203	1125	290
8420	3	0	5.266091	0	recall	10	12	cncf06	ssnoise	0	10	french	cncf061203	1126	291
8421	3	0	5.315689	0	recall	10	12	cncf06	ssnoise	0	10	french	cncf061203	1127	292
8422	3	0	5.372385	0	recall	10	12	cncf06	ssnoise	0	10	french	cncf061203	1128	293
8423	3	0	5.437885	0	recall	10	12	cncf06	ssnoise	0	10	french	cncf061203	1129	294
8424	3	0	5.493892	0	recall	10	12	cncf06	ssnoise	0	10	french	cncf061203	1130	295
8425	3	0	5.512413	0	recall	10	12	cncf06	ssnoise	0	10	french	cncf061203	1131	296
8426	3	0	5.504978	0	recall	10	12	cncf06	ssnoise	0	10	french	cncf061203	1132	297
8427	3	0	5.491596	0	recall	10	12	cncf06	ssnoise	0	10	french	cncf061203	1133	298
8428	3	0	5.440536	0	recall	10	12	cncf06	ssnoise	0	10	french	cncf061203	1134	299
8429	3	0	5.285365	0	recall	10	12	cncf06	ssnoise	0	10	french	cncf061203	1135	300
8430	3	0	5.171817	0	recall	10	12	cncf06	ssnoise	0	10	french	cncf061203	1136	301
8431	3	0	5.178726	0	recall	10	12	cncf06	ssnoise	0	10	french	cncf061203	1137	302
8432	3	0	5.344385	0	recall	10	12	cncf06	ssnoise	0	10	french	cncf061203	1138	303
8433	3	0	5.454549	0	recall	10	12	cncf06	ssnoise	0	10	french	cncf061203	1139	304
8434	3	0	5.488746	0	recall	10	12	cncf06	ssnoise	0	10	french	cncf061203	1140	305
8435	3	0	5.499181	0	recall	10	12	cncf06	ssnoise	0	10	french	cncf061203	1141	306
8436	3	0	5.510805	0	recall	10	12	cncf06	ssnoise	0	10	french	cncf061203	1142	307
8437	3	0	5.524127	0	recall	10	12	cncf06	ssnoise	0	10	french	cncf061203	1143	308
8438	3	0	5.536786	0	recall	10	12	cncf06	ssnoise	0	10	french	cncf061203	1144	309
8439	3	0	5.552038	0	recall	10	12	cncf06	ssnoise	0	10	french	cncf061203	1145	310
8440	3	0	5.565132	0	recall	10	12	cncf06	ssnoise	0	10	french	cncf061203	1146	311
8441	3	0	5.563293	0	recall	10	12	cncf06	ssnoise	0	10	french	cncf061203	1147	312
8442	3	0	5.552569	0	recall	10	12	cncf06	ssnoise	0	10	french	cncf061203	1148	313
8443	3	0	5.540813	0	recall	10	12	cncf06	ssnoise	0	10	french	cncf061203	1149	314
8444	3	0	5.529591	0	recall	10	12	cncf06	ssnoise	0	10	french	cncf061203	1150	315
8445	3	0	5.515769	0	recall	10	12	cncf06	ssnoise	0	10	french	cncf061203	1151	316
8446	3	0	5.510586	0	recall	10	12	cncf06	ssnoise	0	10	french	cncf061203	1152	317
8447	3	0	5.511918	0	recall	10	12	cncf06	ssnoise	0	10	french	cncf061203	1153	318
8448	3	0	5.516121	0	recall	10	12	cncf06	ssnoise	0	10	french	cncf061203	1154	319
8449	3	0	5.518593	0	recall	10	12	cncf06	ssnoise	0	10	french	cncf061203	1155	320
8450	3	0	5.518093	0	recall	10	12	cncf06	ssnoise	0	10	french	cncf061203	1156	321
8451	3	0	5.514747	0	recall	10	12	cncf06	ssnoise	0	10	french	cncf061203	1157	322
8452	3	0	5.516146	0	recall	10	12	cncf06	ssnoise	0	10	french	cncf061203	1158	323
8453	3	0	5.531637	0	recall	10	12	cncf06	ssnoise	0	10	french	cncf061203	1159	324
8454	3	0	5.53775	0	recall	10	12	cncf06	ssnoise	0	10	french	cncf061203	1160	325
8455	3	0	5.539226	0	recall	10	12	cncf06	ssnoise	0	10	french	cncf061203	1161	326
8456	3	0	5.539419	0	recall	10	12	cncf06	ssnoise	0	10	french	cncf061203	1162	327
8457	3	0	5.539181	0	recall	10	12	cncf06	ssnoise	0	10	french	cncf061203	1163	328
8458	3	2	5.538715	0	recall	10	12	cncf06	ssnoise	0	10	french	cncf061203	1164	329
8459	3	2	5.538068	0	recall	10	12	cncf06	ssnoise	0	10	french	cncf061203	1165	330
8460	3	0	5.537285	0	recall	10	12	cncf06	ssnoise	0	10	french	cncf061203	1166	331
8461	3	0	5.536534	0	recall	10	12	cncf06	ssnoise	0	10	french	cncf061203	1167	332
8462	3	0	5.535908	0	recall	10	12	cncf06	ssnoise	0	10	french	cncf061203	1168	333
8463	3	0	5.535339	0	recall	10	12	cncf06	ssnoise	0	10	french	cncf061203	1169	334
8464	3	0	5.534801	0	recall	10	12	cncf06	ssnoise	0	10	french	cncf061203	1170	335
8465	3	0	5.53429	0	recall	10	12	cncf06	ssnoise	0	10	french	cncf061203	1171	336
8466	3	3	5.533803	0	recall	10	12	cncf06	ssnoise	0	10	french	cncf061203	1172	337
8467	3	4	5.533343	0	recall	10	12	cncf06	ssnoise	0	10	french	cncf061203	1173	338
8468	3	4	5.532908	0	recall	10	12	cncf06	ssnoise	0	10	french	cncf061203	1174	339
8469	3	4	5.532501	0	recall	10	12	cncf06	ssnoise	0	10	french	cncf061203	1175	340
8470	3	4	5.532124	0	recall	10	12	cncf06	ssnoise	0	10	french	cncf061203	1176	341
8471	3	3	5.531782	0	recall	10	12	cncf06	ssnoise	0	10	french	cncf061203	1177	342
8472	3	2	5.531495	0	recall	10	12	cncf06	ssnoise	0	10	french	cncf061203	1178	343
8473	3	2	5.531335	0	recall	10	12	cncf06	ssnoise	0	10	french	cncf061203	1179	344
8474	3	3	5.531452	0	recall	10	12	cncf06	ssnoise	0	10	french	cncf061203	1180	345
8475	3	3	5.531923	0	recall	10	12	cncf06	ssnoise	0	10	french	cncf061203	1181	346
8476	3	0	5.532838	0	recall	10	12	cncf06	ssnoise	0	10	french	cncf061203	1182	347
8477	3	0	5.534314	0	recall	10	12	cncf06	ssnoise	0	10	french	cncf061203	1183	348
8478	3	0	5.536474	0	recall	10	12	cncf06	ssnoise	0	10	french	cncf061203	1184	349
8479	3	0	5.539443	0	recall	10	12	cncf06	ssnoise	0	10	french	cncf061203	1185	350
8480	3	0	5.543337	0	recall	10	12	cncf06	ssnoise	0	10	french	cncf061203	1186	351
8481	3	0	5.548249	0	recall	10	12	cncf06	ssnoise	0	10	french	cncf061203	1187	352
8482	3	0	5.554165	0	recall	10	12	cncf06	ssnoise	0	10	french	cncf061203	1188	353
8483	3	0	5.560679	0	recall	10	12	cncf06	ssnoise	0	10	french	cncf061203	1189	354
8484	3	0	5.565857	0	recall	10	12	cncf06	ssnoise	0	10	french	cncf061203	1190	355
8485	3	0	5.545902	0	recall	10	12	cncf06	ssnoise	0	10	french	cncf061203	1191	356
8486	3	0	5.530704	0	recall	10	12	cncf06	ssnoise	0	10	french	cncf061203	1192	357
8487	3	0	5.520535	0	recall	10	12	cncf06	ssnoise	0	10	french	cncf061203	1193	358
8488	3	0	5.518512	0	recall	10	12	cncf06	ssnoise	0	10	french	cncf061203	1194	359
8489	3	0	5.523904	0	recall	10	12	cncf06	ssnoise	0	10	french	cncf061203	1195	360
8490	3	0	5.532262	0	recall	10	12	cncf06	ssnoise	0	10	french	cncf061203	1196	361
8491	3	0	5.541296	0	recall	10	12	cncf06	ssnoise	0	10	french	cncf061203	1197	362
8492	3	0	5.555986	0	recall	10	12	cncf06	ssnoise	0	10	french	cncf061203	1198	363
8493	3	0	5.579215	0	recall	10	12	cncf06	ssnoise	0	10	french	cncf061203	1199	364
8494	3	0	5.597247	0	recall	10	12	cncf06	ssnoise	0	10	french	cncf061203	1200	365
8495	3	0	5.600711	0	recall	10	12	cncf06	ssnoise	0	10	french	cncf061203	1201	366
8496	3	0	5.611512	0	recall	10	12	cncf06	ssnoise	0	10	french	cncf061203	1202	367
8497	3	0	5.616127	0	recall	10	12	cncf06	ssnoise	0	10	french	cncf061203	1203	368
8498	3	0	5.617844	0	recall	10	12	cncf06	ssnoise	0	10	french	cncf061203	1204	369
8499	3	0	5.617368	0	recall	10	12	cncf06	ssnoise	0	10	french	cncf061203	1205	370
8500	3	0	5.610154	0	recall	10	12	cncf06	ssnoise	0	10	french	cncf061203	1206	371
8501	3	0	5.585691	0	recall	10	12	cncf06	ssnoise	0	10	french	cncf061203	1207	372
8502	3	0	5.558589	0	recall	10	12	cncf06	ssnoise	0	10	french	cncf061203	1208	373
8503	3	0	5.536706	0	recall	10	12	cncf06	ssnoise	0	10	french	cncf061203	1209	374
8504	3	0	5.518424	0	recall	10	12	cncf06	ssnoise	0	10	french	cncf061203	1210	375
8505	3	0	5.510288	0	recall	10	12	cncf06	ssnoise	0	10	french	cncf061203	1211	376
8506	3	0	5.512139	0	recall	10	12	cncf06	ssnoise	0	10	french	cncf061203	1212	377
8507	3	0	5.518506	0	recall	10	12	cncf06	ssnoise	0	10	french	cncf061203	1213	378
8508	3	0	5.522897	0	recall	10	12	cncf06	ssnoise	0	10	french	cncf061203	1214	379
8509	3	0	5.529307	0	recall	10	12	cncf06	ssnoise	0	10	french	cncf061203	1215	380
8510	3	0	5.548856	0	recall	10	12	cncf06	ssnoise	0	10	french	cncf061203	1216	381
8511	3	0	5.55591	0	recall	10	12	cncf06	ssnoise	0	10	french	cncf061203	1217	382
8512	3	0	5.556446	0	recall	10	12	cncf06	ssnoise	0	10	french	cncf061203	1218	383
8513	3	0	5.554832	0	recall	10	12	cncf06	ssnoise	0	10	french	cncf061203	1219	384
8514	3	0	5.552263	0	recall	10	12	cncf06	ssnoise	0	10	french	cncf061203	1220	385
8515	3	3	5.549113	0	recall	10	12	cncf06	ssnoise	0	10	french	cncf061203	1221	386
8516	3	4	5.54554	0	recall	10	12	cncf06	ssnoise	0	10	french	cncf061203	1222	387
8517	3	4	5.541647	0	recall	10	12	cncf06	ssnoise	0	10	french	cncf061203	1223	388
8518	3	4	5.537521	0	recall	10	12	cncf06	ssnoise	0	10	french	cncf061203	1224	389
8519	3	4	5.53325	0	recall	10	12	cncf06	ssnoise	0	10	french	cncf061203	1225	390
8520	3	4	5.528915	0	recall	10	12	cncf06	ssnoise	0	10	french	cncf061203	1226	391
8521	3	3	5.524601	0	recall	10	12	cncf06	ssnoise	0	10	french	cncf061203	1227	392
8522	3	2	5.520392	0	recall	10	12	cncf06	ssnoise	0	10	french	cncf061203	1228	393
8523	3	2	5.516372	0	recall	10	12	cncf06	ssnoise	0	10	french	cncf061203	1229	394
8524	3	0	5.512626	0	recall	10	12	cncf06	ssnoise	0	10	french	cncf061203	1230	395
8525	3	0	5.509246	0	recall	10	12	cncf06	ssnoise	0	10	french	cncf061203	1231	396
8526	3	0	5.506346	0	recall	10	12	cncf06	ssnoise	0	10	french	cncf061203	1232	397
8527	3	0	5.504128	0	recall	10	12	cncf06	ssnoise	0	10	french	cncf061203	1233	398
8528	3	0	5.503127	0	recall	10	12	cncf06	ssnoise	0	10	french	cncf061203	1234	399
8529	3	0	5.505176	0	recall	10	12	cncf06	ssnoise	0	10	french	cncf061203	1235	400
8530	3	0	5.517085	0	recall	10	12	cncf06	ssnoise	0	10	french	cncf061203	1236	401
8531	3	0	5.510438	0	recall	10	12	cncf06	ssnoise	0	10	french	cncf061203	1237	402
8532	3	0	5.4877	0	recall	10	12	cncf06	ssnoise	0	10	french	cncf061203	1238	403
8533	3	0	5.470662	0	recall	10	12	cncf06	ssnoise	0	10	french	cncf061203	1239	404
8534	3	0	5.4644	0	recall	10	12	cncf06	ssnoise	0	10	french	cncf061203	1240	405
8535	3	0	5.467429	0	recall	10	12	cncf06	ssnoise	0	10	french	cncf061203	1241	406
8536	3	0	5.473227	0	recall	10	12	cncf06	ssnoise	0	10	french	cncf061203	1242	407
8537	3	0	5.487021	0	recall	10	12	cncf06	ssnoise	0	10	french	cncf061203	1243	408
8538	3	0	5.506818	0	recall	10	12	cncf06	ssnoise	0	10	french	cncf061203	1244	409
8539	3	0	5.528715	0	recall	10	12	cncf06	ssnoise	0	10	french	cncf061203	1245	410
8540	3	0	5.557832	0	recall	10	12	cncf06	ssnoise	0	10	french	cncf061203	1246	411
8541	3	0	5.567159	0	recall	10	12	cncf06	ssnoise	0	10	french	cncf061203	1247	412
8542	3	0	5.56229	0	recall	10	12	cncf06	ssnoise	0	10	french	cncf061203	1248	413
8543	3	0	5.568651	0	recall	10	12	cncf06	ssnoise	0	10	french	cncf061203	1249	414
8544	3	0	5.56577	0	recall	10	12	cncf06	ssnoise	0	10	french	cncf061203	1250	415
8545	3	0	5.552221	0	recall	10	12	cncf06	ssnoise	0	10	french	cncf061203	1251	416
8546	3	0	5.548017	0	recall	10	12	cncf06	ssnoise	0	10	french	cncf061203	1252	417
8547	3	0	5.560739	0	recall	10	12	cncf06	ssnoise	0	10	french	cncf061203	1253	418
8548	3	0	5.599558	0	recall	10	12	cncf06	ssnoise	0	10	french	cncf061203	1254	419
8549	3	0	5.613376	0	recall	10	12	cncf06	ssnoise	0	10	french	cncf061203	1255	420
8550	3	0	5.615543	0	recall	10	12	cncf06	ssnoise	0	10	french	cncf061203	1256	421
8551	3	0	5.614189	0	recall	10	12	cncf06	ssnoise	0	10	french	cncf061203	1257	422
8552	3	0	5.611497	0	recall	10	12	cncf06	ssnoise	0	10	french	cncf061203	1258	423
8553	3	3	5.608105	0	recall	10	12	cncf06	ssnoise	0	10	french	cncf061203	1259	424
8554	3	4	5.604252	0	recall	10	12	cncf06	ssnoise	0	10	french	cncf061203	1260	425
8555	3	4	5.60007	0	recall	10	12	cncf06	ssnoise	0	10	french	cncf061203	1261	426
8556	3	4	5.595668	0	recall	10	12	cncf06	ssnoise	0	10	french	cncf061203	1262	427
8557	3	4	5.59115	0	recall	10	12	cncf06	ssnoise	0	10	french	cncf061203	1263	428
8558	3	4	5.586552	0	recall	10	12	cncf06	ssnoise	0	10	french	cncf061203	1264	429
8559	3	3	5.58178	0	recall	10	12	cncf06	ssnoise	0	10	french	cncf061203	1265	430
8560	3	3	5.576877	0	recall	10	12	cncf06	ssnoise	0	10	french	cncf061203	1266	431
8561	3	0	5.571973	0	recall	10	12	cncf06	ssnoise	0	10	french	cncf061203	1267	432
8562	3	0	5.567221	0	recall	10	12	cncf06	ssnoise	0	10	french	cncf061203	1268	433
8563	3	0	5.562783	0	recall	10	12	cncf06	ssnoise	0	10	french	cncf061203	1269	434
8564	3	0	5.558832	0	recall	10	12	cncf06	ssnoise	0	10	french	cncf061203	1270	435
8565	3	0	5.555587	0	recall	10	12	cncf06	ssnoise	0	10	french	cncf061203	1271	436
8566	3	0	5.553433	0	recall	10	12	cncf06	ssnoise	0	10	french	cncf061203	1272	437
8567	3	0	5.553396	0	recall	10	12	cncf06	ssnoise	0	10	french	cncf061203	1273	438
8568	3	0	5.558973	0	recall	10	12	cncf06	ssnoise	0	10	french	cncf061203	1274	439
8569	3	0	5.548195	0	recall	10	12	cncf06	ssnoise	0	10	french	cncf061203	1275	440
8570	3	0	5.533606	0	recall	10	12	cncf06	ssnoise	0	10	french	cncf061203	1276	441
8571	3	0	5.554696	0	recall	10	12	cncf06	ssnoise	0	10	french	cncf061203	1277	442
8572	3	0	5.579244	0	recall	10	12	cncf06	ssnoise	0	10	french	cncf061203	1278	443
8573	3	0	5.571213	0	recall	10	12	cncf06	ssnoise	0	10	french	cncf061203	1279	444
8574	3	0	5.569776	0	recall	10	12	cncf06	ssnoise	0	10	french	cncf061203	1280	445
8575	3	0	5.565572	0	recall	10	12	cncf06	ssnoise	0	10	french	cncf061203	1281	446
8576	3	0	5.56841	0	recall	10	12	cncf06	ssnoise	0	10	french	cncf061203	1282	447
8577	3	0	5.588938	0	recall	10	12	cncf06	ssnoise	0	10	french	cncf061203	1283	448
8578	3	0	5.587979	0	recall	10	12	cncf06	ssnoise	0	10	french	cncf061203	1284	449
8579	3	0	5.585048	0	recall	10	12	cncf06	ssnoise	0	10	french	cncf061203	1285	450
8580	3	0	5.587498	0	recall	10	12	cncf06	ssnoise	0	10	french	cncf061203	1286	451
8581	3	0	5.592863	0	recall	10	12	cncf06	ssnoise	0	10	french	cncf061203	1287	452
8582	3	0	5.593157	0	recall	10	12	cncf06	ssnoise	0	10	french	cncf061203	1288	453
8583	3	0	5.603037	0	recall	10	12	cncf06	ssnoise	0	10	french	cncf061203	1289	454
8584	3	0	5.629821	0	recall	10	12	cncf06	ssnoise	0	10	french	cncf061203	1290	455
8585	3	0	5.630521	0	recall	10	12	cncf06	ssnoise	0	10	french	cncf061203	1291	456
8586	3	0	5.620585	0	recall	10	12	cncf06	ssnoise	0	10	french	cncf061203	1292	457
8587	3	0	5.619456	0	recall	10	12	cncf06	ssnoise	0	10	french	cncf061203	1293	458
8588	3	0	5.607868	0	recall	10	12	cncf06	ssnoise	0	10	french	cncf061203	1294	459
8589	3	0	5.599353	0	recall	10	12	cncf06	ssnoise	0	10	french	cncf061203	1295	460
8590	3	0	5.590651	0	recall	10	12	cncf06	ssnoise	0	10	french	cncf061203	1296	461
8591	3	0	5.583325	0	recall	10	12	cncf06	ssnoise	0	10	french	cncf061203	1297	462
8592	3	0	5.573084	0	recall	10	12	cncf06	ssnoise	0	10	french	cncf061203	1298	463
8593	3	0	5.579847	0	recall	10	12	cncf06	ssnoise	0	10	french	cncf061203	1299	464
8594	3	0	5.58573	0	recall	10	12	cncf06	ssnoise	0	10	french	cncf061203	1300	465
8595	3	0	5.587877	0	recall	10	12	cncf06	ssnoise	0	10	french	cncf061203	1301	466
8596	3	0	5.58672	0	recall	10	12	cncf06	ssnoise	0	10	french	cncf061203	1302	467
8597	3	0	5.585655	0	recall	10	12	cncf06	ssnoise	0	10	french	cncf061203	1303	468
8598	3	0	5.580137	0	recall	10	12	cncf06	ssnoise	0	10	french	cncf061203	1304	469
8599	3	0	5.584843	0	recall	10	12	cncf06	ssnoise	0	10	french	cncf061203	1305	470
8600	3	0	5.587626	0	recall	10	12	cncf06	ssnoise	0	10	french	cncf061203	1306	471
8601	3	0	5.586892	0	recall	10	12	cncf06	ssnoise	0	10	french	cncf061203	1307	472
8602	3	0	5.584565	0	recall	10	12	cncf06	ssnoise	0	10	french	cncf061203	1308	473
8603	3	0	5.581234	0	recall	10	12	cncf06	ssnoise	0	10	french	cncf061203	1309	474
8604	3	0	5.57714	0	recall	10	12	cncf06	ssnoise	0	10	french	cncf061203	1310	475
8605	3	4	5.572434	0	recall	10	12	cncf06	ssnoise	0	10	french	cncf061203	1311	476
8606	3	4	5.567247	0	recall	10	12	cncf06	ssnoise	0	10	french	cncf061203	1312	477
8607	3	4	5.561698	0	recall	10	12	cncf06	ssnoise	0	10	french	cncf061203	1313	478
8608	3	4	5.555909	0	recall	10	12	cncf06	ssnoise	0	10	french	cncf061203	1314	479
8609	3	4	5.55	0	recall	10	12	cncf06	ssnoise	0	10	french	cncf061203	1315	480
8610	3	4	5.544091	0	recall	10	12	cncf06	ssnoise	0	10	french	cncf061203	1316	481
8611	3	2	5.538303	0	recall	10	12	cncf06	ssnoise	0	10	french	cncf061203	1317	482
8612	3	3	5.532756	0	recall	10	12	cncf06	ssnoise	0	10	french	cncf061203	1318	483
8613	3	0	5.527574	0	recall	10	12	cncf06	ssnoise	0	10	french	cncf061203	1319	484
8614	3	0	5.522892	0	recall	10	12	cncf06	ssnoise	0	10	french	cncf061203	1320	485
8615	3	0	5.518887	0	recall	10	12	cncf06	ssnoise	0	10	french	cncf061203	1321	486
8616	3	0	5.515901	0	recall	10	12	cncf06	ssnoise	0	10	french	cncf061203	1322	487
8617	3	0	5.514901	0	recall	10	12	cncf06	ssnoise	0	10	french	cncf061203	1323	488
8618	3	0	5.519281	0	recall	10	12	cncf06	ssnoise	0	10	french	cncf061203	1324	489
8619	3	0	5.541763	0	recall	10	12	cncf06	ssnoise	0	10	french	cncf061203	1325	490
8620	3	0	5.56956	0	recall	10	12	cncf06	ssnoise	0	10	french	cncf061203	1326	491
8621	3	0	5.578855	0	recall	10	12	cncf06	ssnoise	0	10	french	cncf061203	1327	492
8622	3	0	5.58747	0	recall	10	12	cncf06	ssnoise	0	10	french	cncf061203	1328	493
8623	3	0	5.589004	0	recall	10	12	cncf06	ssnoise	0	10	french	cncf061203	1329	494
8624	3	0	5.585519	0	recall	10	12	cncf06	ssnoise	0	10	french	cncf061203	1330	495
8625	3	0	5.590145	0	recall	10	12	cncf06	ssnoise	0	10	french	cncf061203	1331	496
8626	3	0	5.599174	0	recall	10	12	cncf06	ssnoise	0	10	french	cncf061203	1332	497
8627	3	0	5.605902	0	recall	10	12	cncf06	ssnoise	0	10	french	cncf061203	1333	498
8628	3	0	5.624727	0	recall	10	12	cncf06	ssnoise	0	10	french	cncf061203	1334	499
8629	3	0	5.6351	0	recall	10	12	cncf06	ssnoise	0	10	french	cncf061203	1335	500
8630	3	0	5.640908	0	recall	10	12	cncf06	ssnoise	0	10	french	cncf061203	1336	501
8631	3	0	5.645239	0	recall	10	12	cncf06	ssnoise	0	10	french	cncf061203	1337	502
8632	3	0	5.648908	0	recall	10	12	cncf06	ssnoise	0	10	french	cncf061203	1338	503
8633	3	3	5.652141	0	recall	10	12	cncf06	ssnoise	0	10	french	cncf061203	1339	504
8634	3	4	5.655012	0	recall	10	12	cncf06	ssnoise	0	10	french	cncf061203	1340	505
8635	3	4	5.657554	0	recall	10	12	cncf06	ssnoise	0	10	french	cncf061203	1341	506
8636	3	4	5.65979	0	recall	10	12	cncf06	ssnoise	0	10	french	cncf061203	1342	507
8637	3	4	5.661741	0	recall	10	12	cncf06	ssnoise	0	10	french	cncf061203	1343	508
8638	3	4	5.663425	0	recall	10	12	cncf06	ssnoise	0	10	french	cncf061203	1344	509
8639	3	3	5.664864	0	recall	10	12	cncf06	ssnoise	0	10	french	cncf061203	1345	510
8640	3	4	5.666075	0	recall	10	12	cncf06	ssnoise	0	10	french	cncf061203	1346	511
8641	3	3	5.667079	0	recall	10	12	cncf06	ssnoise	0	10	french	cncf061203	1347	512
8642	3	3	5.667894	0	recall	10	12	cncf06	ssnoise	0	10	french	cncf061203	1348	513
8643	3	3	5.66854	0	recall	10	12	cncf06	ssnoise	0	10	french	cncf061203	1349	514
8644	3	3	5.669029	0	recall	10	12	cncf06	ssnoise	0	10	french	cncf061203	1350	515
8645	3	0	5.669365	0	recall	10	12	cncf06	ssnoise	0	10	french	cncf061203	1351	516
8646	3	0	5.669495	0	recall	10	12	cncf06	ssnoise	0	10	french	cncf061203	1352	517
8647	3	0	5.669169	0	recall	10	12	cncf06	ssnoise	0	10	french	cncf061203	1353	518
8648	3	0	5.667363	0	recall	10	12	cncf06	ssnoise	0	10	french	cncf061203	1354	519
8649	3	0	5.660078	0	recall	10	12	cncf06	ssnoise	0	10	french	cncf061203	1355	520
8650	3	0	5.63894	0	recall	10	12	cncf06	ssnoise	0	10	french	cncf061203	1356	521
8651	3	0	5.610845	0	recall	10	12	cncf06	ssnoise	0	10	french	cncf061203	1357	522
8652	3	0	5.604467	0	recall	10	12	cncf06	ssnoise	0	10	french	cncf061203	1358	523
8653	3	0	5.623913	0	recall	10	12	cncf06	ssnoise	0	10	french	cncf061203	1359	524
8654	3	0	5.62703	0	recall	10	12	cncf06	ssnoise	0	10	french	cncf061203	1360	525
8655	3	0	5.633812	0	recall	10	12	cncf06	ssnoise	0	10	french	cncf061203	1361	526
8656	3	0	5.639264	0	recall	10	12	cncf06	ssnoise	0	10	french	cncf061203	1362	527
8657	3	0	5.639064	0	recall	10	12	cncf06	ssnoise	0	10	french	cncf061203	1363	528
8658	3	0	5.620428	0	recall	10	12	cncf06	ssnoise	0	10	french	cncf061203	1364	529
8659	3	0	5.48545	0	recall	10	12	cncf06	ssnoise	0	10	french	cncf061203	1365	530
8660	3	0	5.332176	0	recall	10	12	cncf06	ssnoise	0	10	french	cncf061203	1366	531
8661	3	0	5.39048	0	recall	10	12	cncf06	ssnoise	0	10	french	cncf061203	1367	532
8662	3	0	5.561566	0	recall	10	12	cncf06	ssnoise	0	10	french	cncf061203	1368	533
8663	3	0	5.63642	0	recall	10	12	cncf06	ssnoise	0	10	french	cncf061203	1369	534
8664	3	0	5.671493	0	recall	10	12	cncf06	ssnoise	0	10	french	cncf061203	1370	535
8665	3	0	5.678194	0	recall	10	12	cncf06	ssnoise	0	10	french	cncf061203	1371	536
8666	3	0	5.672433	0	recall	10	12	cncf06	ssnoise	0	10	french	cncf061203	1372	537
8667	3	0	5.660898	0	recall	10	12	cncf06	ssnoise	0	10	french	cncf061203	1373	538
8668	3	0	5.645775	0	recall	10	12	cncf06	ssnoise	0	10	french	cncf061203	1374	539
8669	3	4	5.628122	0	recall	10	12	cncf06	ssnoise	0	10	french	cncf061203	1375	540
8670	3	4	5.608882	0	recall	10	12	cncf06	ssnoise	0	10	french	cncf061203	1376	541
8671	3	4	5.589641	0	recall	10	12	cncf06	ssnoise	0	10	french	cncf061203	1377	542
8672	3	4	5.572414	0	recall	10	12	cncf06	ssnoise	0	10	french	cncf061203	1378	543
8673	3	4	5.556485	0	recall	10	12	cncf06	ssnoise	0	10	french	cncf061203	1379	544
8674	3	0	5.541271	0	recall	10	12	cncf06	ssnoise	0	10	french	cncf061203	1380	545
8675	3	3	5.52679	0	recall	10	12	cncf06	ssnoise	0	10	french	cncf061203	1381	546
8676	3	0	5.513209	0	recall	10	12	cncf06	ssnoise	0	10	french	cncf061203	1382	547
8677	3	0	5.500743	0	recall	10	12	cncf06	ssnoise	0	10	french	cncf061203	1383	548
8678	3	0	5.489623	0	recall	10	12	cncf06	ssnoise	0	10	french	cncf061203	1384	549
8679	3	0	5.480128	0	recall	10	12	cncf06	ssnoise	0	10	french	cncf061203	1385	550
8680	3	0	5.47269	0	recall	10	12	cncf06	ssnoise	0	10	french	cncf061203	1386	551
8681	3	0	5.468341	0	recall	10	12	cncf06	ssnoise	0	10	french	cncf061203	1387	552
8682	3	0	5.47042	0	recall	10	12	cncf06	ssnoise	0	10	french	cncf061203	1388	553
8683	3	0	5.491153	0	recall	10	12	cncf06	ssnoise	0	10	french	cncf061203	1389	554
8684	3	0	5.519272	0	recall	10	12	cncf06	ssnoise	0	10	french	cncf061203	1390	555
8685	3	0	5.534118	0	recall	10	12	cncf06	ssnoise	0	10	french	cncf061203	1391	556
8686	3	0	5.541823	0	recall	10	12	cncf06	ssnoise	0	10	french	cncf061203	1392	557
8687	3	0	5.552196	0	recall	10	12	cncf06	ssnoise	0	10	french	cncf061203	1393	558
8688	3	0	5.561926	0	recall	10	12	cncf06	ssnoise	0	10	french	cncf061203	1394	559
8689	3	0	5.565165	0	recall	10	12	cncf06	ssnoise	0	10	french	cncf061203	1395	560
8690	3	0	5.553539	0	recall	10	12	cncf06	ssnoise	0	10	french	cncf061203	1396	561
8691	3	0	5.533551	0	recall	10	12	cncf06	ssnoise	0	10	french	cncf061203	1397	562
8692	3	0	5.514603	0	recall	10	12	cncf06	ssnoise	0	10	french	cncf061203	1398	563
8693	3	0	5.505374	0	recall	10	12	cncf06	ssnoise	0	10	french	cncf061203	1399	564
8694	3	0	5.510411	0	recall	10	12	cncf06	ssnoise	0	10	french	cncf061203	1400	565
8695	3	0	5.532708	0	recall	10	12	cncf06	ssnoise	0	10	french	cncf061203	1401	566
8696	3	0	5.564213	0	recall	10	12	cncf06	ssnoise	0	10	french	cncf061203	1402	567
8697	3	0	5.574626	0	recall	10	12	cncf06	ssnoise	0	10	french	cncf061203	1403	568
8698	3	0	5.575946	0	recall	10	12	cncf06	ssnoise	0	10	french	cncf061203	1404	569
8699	3	0	5.574411	0	recall	10	12	cncf06	ssnoise	0	10	french	cncf061203	1405	570
8700	3	0	5.571703	0	recall	10	12	cncf06	ssnoise	0	10	french	cncf061203	1406	571
8701	3	3	5.568321	0	recall	10	12	cncf06	ssnoise	0	10	french	cncf061203	1407	572
8702	3	4	5.564459	0	recall	10	12	cncf06	ssnoise	0	10	french	cncf061203	1408	573
8703	3	4	5.560233	0	recall	10	12	cncf06	ssnoise	0	10	french	cncf061203	1409	574
8704	3	4	5.555747	0	recall	10	12	cncf06	ssnoise	0	10	french	cncf061203	1410	575
8705	3	4	5.551139	0	recall	10	12	cncf06	ssnoise	0	10	french	cncf061203	1411	576
8706	3	4	5.546687	0	recall	10	12	cncf06	ssnoise	0	10	french	cncf061203	1412	577
8707	3	2	5.543227	0	recall	10	12	cncf06	ssnoise	0	10	french	cncf061203	1413	578
8708	3	2	5.541878	0	recall	10	12	cncf06	ssnoise	0	10	french	cncf061203	1414	579
8709	3	2	5.541609	0	recall	10	12	cncf06	ssnoise	0	10	french	cncf061203	1415	580
8710	3	2	5.541692	0	recall	10	12	cncf06	ssnoise	0	10	french	cncf061203	1416	581
8711	3	0	5.54196	0	recall	10	12	cncf06	ssnoise	0	10	french	cncf061203	1417	582
8712	3	0	5.542393	0	recall	10	12	cncf06	ssnoise	0	10	french	cncf061203	1418	583
8713	3	0	5.543009	0	recall	10	12	cncf06	ssnoise	0	10	french	cncf061203	1419	584
8714	3	0	5.543835	0	recall	10	12	cncf06	ssnoise	0	10	french	cncf061203	1420	585
8715	3	0	5.5449	0	recall	10	12	cncf06	ssnoise	0	10	french	cncf061203	1421	586
8716	3	0	5.546235	0	recall	10	12	cncf06	ssnoise	0	10	french	cncf061203	1422	587
8717	3	0	5.547873	0	recall	10	12	cncf06	ssnoise	0	10	french	cncf061203	1423	588
8718	3	0	5.549846	0	recall	10	12	cncf06	ssnoise	0	10	french	cncf061203	1424	589
8719	3	0	5.5522	0	recall	10	12	cncf06	ssnoise	0	10	french	cncf061203	1425	590
8720	3	0	5.555015	0	recall	10	12	cncf06	ssnoise	0	10	french	cncf061203	1426	591
8721	3	0	5.558516	0	recall	10	12	cncf06	ssnoise	0	10	french	cncf061203	1427	592
8722	3	0	5.563487	0	recall	10	12	cncf06	ssnoise	0	10	french	cncf061203	1428	593
8723	3	0	5.572848	0	recall	10	12	cncf06	ssnoise	0	10	french	cncf061203	1429	594
8724	3	0	5.597769	0	recall	10	12	cncf06	ssnoise	0	10	french	cncf061203	1430	595
8725	3	0	5.619767	0	recall	10	12	cncf06	ssnoise	0	10	french	cncf061203	1431	596
8726	3	0	5.633634	0	recall	10	12	cncf06	ssnoise	0	10	french	cncf061203	1432	597
8727	3	0	5.653993	0	recall	10	12	cncf06	ssnoise	0	10	french	cncf061203	1433	598
8728	3	0	5.672226	0	recall	10	12	cncf06	ssnoise	0	10	french	cncf061203	1434	599
8729	3	0	5.677584	0	recall	10	12	cncf06	ssnoise	0	10	french	cncf061203	1435	600
8730	3	0	5.673743	0	recall	10	12	cncf06	ssnoise	0	10	french	cncf061203	1436	601
8731	3	0	5.667249	0	recall	10	12	cncf06	ssnoise	0	10	french	cncf061203	1437	602
8732	3	0	5.659043	0	recall	10	12	cncf06	ssnoise	0	10	french	cncf061203	1438	603
8733	3	0	5.641801	0	recall	10	12	cncf06	ssnoise	0	10	french	cncf061203	1439	604
8734	3	0	5.620723	0	recall	10	12	cncf06	ssnoise	0	10	french	cncf061203	1440	605
8735	3	0	5.611729	0	recall	10	12	cncf06	ssnoise	0	10	french	cncf061203	1441	606
8736	3	0	5.610483	0	recall	10	12	cncf06	ssnoise	0	10	french	cncf061203	1442	607
8737	3	0	5.60616	0	recall	10	12	cncf06	ssnoise	0	10	french	cncf061203	1443	608
8738	3	0	5.603104	0	recall	10	12	cncf06	ssnoise	0	10	french	cncf061203	1444	609
8739	3	0	5.597225	0	recall	10	12	cncf06	ssnoise	0	10	french	cncf061203	1445	610
8740	3	0	5.585485	0	recall	10	12	cncf06	ssnoise	0	10	french	cncf061203	1446	611
8741	3	0	5.563099	0	recall	10	12	cncf06	ssnoise	0	10	french	cncf061203	1447	612
8742	3	0	5.579977	0	recall	10	12	cncf06	ssnoise	0	10	french	cncf061203	1448	613
8743	3	0	5.610772	0	recall	10	12	cncf06	ssnoise	0	10	french	cncf061203	1449	614
8744	3	0	5.54566	0	recall	10	12	cncf06	ssnoise	0	10	french	cncf061203	1450	615
8745	3	0	5.510431	0	recall	10	12	cncf06	ssnoise	0	10	french	cncf061203	1451	616
8746	3	0	5.489589	0	recall	10	12	cncf06	ssnoise	0	10	french	cncf061203	1452	617
8747	3	0	5.431125	0	recall	10	12	cncf06	ssnoise	0	10	french	cncf061203	1453	618
8748	3	0	5.438116	0	recall	10	12	cncf06	ssnoise	0	10	french	cncf061203	1454	619
8749	3	0	5.475161	0	recall	10	12	cncf06	ssnoise	0	10	french	cncf061203	1455	620
8750	3	0	5.493858	0	recall	10	12	cncf06	ssnoise	0	10	french	cncf061203	1456	621
8751	3	0	5.511881	0	recall	10	12	cncf06	ssnoise	0	10	french	cncf061203	1457	622
8752	3	0	5.538532	0	recall	10	12	cncf06	ssnoise	0	10	french	cncf061203	1458	623
8753	3	0	5.555067	0	recall	10	12	cncf06	ssnoise	0	10	french	cncf061203	1459	624
8754	3	0	5.550695	0	recall	10	12	cncf06	ssnoise	0	10	french	cncf061203	1460	625
8755	3	0	5.545362	0	recall	10	12	cncf06	ssnoise	0	10	french	cncf061203	1461	626
8756	3	0	5.531548	0	recall	10	12	cncf06	ssnoise	0	10	french	cncf061203	1462	627
8757	3	0	5.578872	0	recall	10	12	cncf06	ssnoise	0	10	french	cncf061203	1463	628
8758	3	0	5.592832	0	recall	10	12	cncf06	ssnoise	0	10	french	cncf061203	1464	629
8759	3	0	5.563326	0	recall	10	12	cncf06	ssnoise	0	10	french	cncf061203	1465	630
8760	3	0	5.531615	0	recall	10	12	cncf06	ssnoise	0	10	french	cncf061203	1466	631
8761	3	0	5.501161	0	recall	10	12	cncf06	ssnoise	0	10	french	cncf061203	1467	632
8762	3	0	5.472798	0	recall	10	12	cncf06	ssnoise	0	10	french	cncf061203	1468	633
8763	3	0	5.446674	0	recall	10	12	cncf06	ssnoise	0	10	french	cncf061203	1469	634
8764	3	4	5.422764	0	recall	10	12	cncf06	ssnoise	0	10	french	cncf061203	1470	635
8765	3	4	5.400993	0	recall	10	12	cncf06	ssnoise	0	10	french	cncf061203	1471	636
8766	3	4	5.38128	0	recall	10	12	cncf06	ssnoise	0	10	french	cncf061203	1472	637
8767	3	4	5.363551	0	recall	10	12	cncf06	ssnoise	0	10	french	cncf061203	1473	638
8768	3	4	5.347776	0	recall	10	12	cncf06	ssnoise	0	10	french	cncf061203	1474	639
8769	3	3	5.334095	0	recall	10	12	cncf06	ssnoise	0	10	french	cncf061203	1475	640
8770	3	3	5.323302	0	recall	10	12	cncf06	ssnoise	0	10	french	cncf061203	1476	641
8771	3	3	5.316427	0	recall	10	12	cncf06	ssnoise	0	10	french	cncf061203	1477	642
8772	3	3	5.311987	0	recall	10	12	cncf06	ssnoise	0	10	french	cncf061203	1478	643
8773	3	0	5.309252	0	recall	10	12	cncf06	ssnoise	0	10	french	cncf061203	1479	644
8774	3	0	5.307332	0	recall	10	12	cncf06	ssnoise	0	10	french	cncf061203	1480	645
8775	3	0	5.305761	0	recall	10	12	cncf06	ssnoise	0	10	french	cncf061203	1481	646
8776	3	0	5.304415	0	recall	10	12	cncf06	ssnoise	0	10	french	cncf061203	1482	647
8777	3	0	5.303267	0	recall	10	12	cncf06	ssnoise	0	10	french	cncf061203	1483	648
8778	3	0	5.302316	0	recall	10	12	cncf06	ssnoise	0	10	french	cncf061203	1484	649
8779	3	0	5.301599	0	recall	10	12	cncf06	ssnoise	0	10	french	cncf061203	1485	650
8780	3	0	5.301272	0	recall	10	12	cncf06	ssnoise	0	10	french	cncf061203	1486	651
8781	3	0	5.301937	0	recall	10	12	cncf06	ssnoise	0	10	french	cncf061203	1487	652
8782	3	0	5.305916	0	recall	10	12	cncf06	ssnoise	0	10	french	cncf061203	1488	653
8783	3	0	5.32216	0	recall	10	12	cncf06	ssnoise	0	10	french	cncf061203	1489	654
8784	3	0	5.345863	0	recall	10	12	cncf06	ssnoise	0	10	french	cncf061203	1490	655
8785	3	0	5.362009	0	recall	10	12	cncf06	ssnoise	0	10	french	cncf061203	1491	656
8786	3	0	5.377119	0	recall	10	12	cncf06	ssnoise	0	10	french	cncf061203	1492	657
8787	3	0	5.391426	0	recall	10	12	cncf06	ssnoise	0	10	french	cncf061203	1493	658
8788	3	0	5.406383	0	recall	10	12	cncf06	ssnoise	0	10	french	cncf061203	1494	659
8789	3	0	5.417244	0	recall	10	12	cncf06	ssnoise	0	10	french	cncf061203	1495	660
8790	3	0	5.431075	0	recall	10	12	cncf06	ssnoise	0	10	french	cncf061203	1496	661
8791	3	0	5.434302	0	recall	10	12	cncf06	ssnoise	0	10	french	cncf061203	1497	662
8792	3	0	5.431456	0	recall	10	12	cncf06	ssnoise	0	10	french	cncf061203	1498	663
8793	3	0	5.425693	0	recall	10	12	cncf06	ssnoise	0	10	french	cncf061203	1499	664
8794	3	0	5.417982	0	recall	10	12	cncf06	ssnoise	0	10	french	cncf061203	1500	665
8795	3	2	5.408727	0	recall	10	12	cncf06	ssnoise	0	10	french	cncf061203	1501	666
8796	3	2	5.398183	0	recall	10	12	cncf06	ssnoise	0	10	french	cncf061203	1502	667
8797	3	2	5.386566	0	recall	10	12	cncf06	ssnoise	0	10	french	cncf061203	1503	668
8798	3	2	5.374084	0	recall	10	12	cncf06	ssnoise	0	10	french	cncf061203	1504	669
8799	3	2	5.360943	0	recall	10	12	cncf06	ssnoise	0	10	french	cncf061203	1505	670
8800	3	2	5.347355	0	recall	10	12	cncf06	ssnoise	0	10	french	cncf061203	1506	671
8801	3	2	5.333551	0	recall	10	12	cncf06	ssnoise	0	10	french	cncf061203	1507	672
8802	3	2	5.319847	0	recall	10	12	cncf06	ssnoise	0	10	french	cncf061203	1508	673
8803	3	2	5.306875	0	recall	10	12	cncf06	ssnoise	0	10	french	cncf061203	1509	674
8804	3	2	5.295578	0	recall	10	12	cncf06	ssnoise	0	10	french	cncf061203	1510	675
8805	3	2	5.285824	0	recall	10	12	cncf06	ssnoise	0	10	french	cncf061203	1511	676
8806	3	2	5.27718	0	recall	10	12	cncf06	ssnoise	0	10	french	cncf061203	1512	677
8807	3	0	5.269279	0	recall	10	12	cncf06	ssnoise	0	10	french	cncf061203	1513	678
8808	3	0	5.261769	0	recall	10	12	cncf06	ssnoise	0	10	french	cncf061203	1514	679
8809	3	2	5.254306	0	recall	10	12	cncf06	ssnoise	0	10	french	cncf061203	1515	680
8810	3	0	5.246547	0	recall	10	12	cncf06	ssnoise	0	10	french	cncf061203	1516	681
8811	3	0	5.238154	0	recall	10	12	cncf06	ssnoise	0	10	french	cncf061203	1517	682
8812	3	0	5.228802	0	recall	10	12	cncf06	ssnoise	0	10	french	cncf061203	1518	683
8813	3	0	5.21823	0	recall	10	12	cncf06	ssnoise	0	10	french	cncf061203	1519	684
8814	3	0	5.206404	0	recall	10	12	cncf06	ssnoise	0	10	french	cncf061203	1520	685
8815	3	0	5.193683	0	recall	10	12	cncf06	ssnoise	0	10	french	cncf061203	1521	686
8816	3	0	5.180205	0	recall	10	12	cncf06	ssnoise	0	10	french	cncf061203	1522	687
8817	3	0	5.166072	0	recall	10	12	cncf06	ssnoise	0	10	french	cncf061203	1523	688
8818	3	0	5.15144	0	recall	10	12	cncf06	ssnoise	0	10	french	cncf061203	1524	689
8819	3	0	5.136484	0	recall	10	12	cncf06	ssnoise	0	10	french	cncf061203	1525	690
8820	3	4	5.121385	0	recall	10	12	cncf06	ssnoise	0	10	french	cncf061203	1526	691
8821	3	4	5.106346	0	recall	10	12	cncf06	ssnoise	0	10	french	cncf061203	1527	692
8822	3	4	5.09165	0	recall	10	12	cncf06	ssnoise	0	10	french	cncf061203	1528	693
8823	3	4	5.077878	0	recall	10	12	cncf06	ssnoise	0	10	french	cncf061203	1529	694
8824	3	4	5.065654	0	recall	10	12	cncf06	ssnoise	0	10	french	cncf061203	1530	695
8825	3	3	5.054235	0	recall	10	12	cncf06	ssnoise	0	10	french	cncf061203	1531	696
8826	3	2	5.043257	0	recall	10	12	cncf06	ssnoise	0	10	french	cncf061203	1532	697
8827	3	0	5.032792	0	recall	10	12	cncf06	ssnoise	0	10	french	cncf061203	1533	698
8828	3	0	5.023026	0	recall	10	12	cncf06	ssnoise	0	10	french	cncf061203	1534	699
8829	3	0	5.014181	0	recall	10	12	cncf06	ssnoise	0	10	french	cncf061203	1535	700
8830	3	0	5.006509	0	recall	10	12	cncf06	ssnoise	0	10	french	cncf061203	1536	701
8831	3	0	5.000349	0	recall	10	12	cncf06	ssnoise	0	10	french	cncf061203	1537	702
8832	3	0	4.996367	0	recall	10	12	cncf06	ssnoise	0	10	french	cncf061203	1538	703
8833	3	0	4.996492	0	recall	10	12	cncf06	ssnoise	0	10	french	cncf061203	1539	704
8834	3	0	5.007518	0	recall	10	12	cncf06	ssnoise	0	10	french	cncf061203	1540	705
8835	3	0	5.027684	0	recall	10	12	cncf06	ssnoise	0	10	french	cncf061203	1541	706
8836	3	0	5.055253	0	recall	10	12	cncf06	ssnoise	0	10	french	cncf061203	1542	707
8837	3	0	5.080439	0	recall	10	12	cncf06	ssnoise	0	10	french	cncf061203	1543	708
8838	3	0	5.097175	0	recall	10	12	cncf06	ssnoise	0	10	french	cncf061203	1544	709
8839	3	0	5.107944	0	recall	10	12	cncf06	ssnoise	0	10	french	cncf061203	1545	710
8840	3	0	5.115555	0	recall	10	12	cncf06	ssnoise	0	10	french	cncf061203	1546	711
8841	3	0	5.127254	0	recall	10	12	cncf06	ssnoise	0	10	french	cncf061203	1547	712
8842	3	0	5.139614	0	recall	10	12	cncf06	ssnoise	0	10	french	cncf061203	1548	713
8843	3	0	5.155256	0	recall	10	12	cncf06	ssnoise	0	10	french	cncf061203	1549	714
8844	3	0	5.176716	0	recall	10	12	cncf06	ssnoise	0	10	french	cncf061203	1550	715
8845	3	0	5.200619	0	recall	10	12	cncf06	ssnoise	0	10	french	cncf061203	1551	716
8846	3	0	5.22173	0	recall	10	12	cncf06	ssnoise	0	10	french	cncf061203	1552	717
8847	3	0	5.241217	0	recall	10	12	cncf06	ssnoise	0	10	french	cncf061203	1553	718
8848	3	0	5.257995	0	recall	10	12	cncf06	ssnoise	0	10	french	cncf061203	1554	719
8849	3	0	5.272901	0	recall	10	12	cncf06	ssnoise	0	10	french	cncf061203	1555	720
8850	3	0	5.290391	0	recall	10	12	cncf06	ssnoise	0	10	french	cncf061203	1556	721
8851	3	0	5.301689	0	recall	10	12	cncf06	ssnoise	0	10	french	cncf061203	1557	722
8852	3	0	5.311275	0	recall	10	12	cncf06	ssnoise	0	10	french	cncf061203	1558	723
8853	3	0	5.322372	0	recall	10	12	cncf06	ssnoise	0	10	french	cncf061203	1559	724
8854	3	0	5.332018	0	recall	10	12	cncf06	ssnoise	0	10	french	cncf061203	1560	725
8855	3	0	5.330711	0	recall	10	12	cncf06	ssnoise	0	10	french	cncf061203	1561	726
8856	3	0	5.335561	0	recall	10	12	cncf06	ssnoise	0	10	french	cncf061203	1562	727
8857	3	0	5.341597	0	recall	10	12	cncf06	ssnoise	0	10	french	cncf061203	1563	728
8858	3	0	5.331071	0	recall	10	12	cncf06	ssnoise	0	10	french	cncf061203	1564	729
8859	3	0	5.312372	0	recall	10	12	cncf06	ssnoise	0	10	french	cncf061203	1565	730
8860	3	0	5.300345	0	recall	10	12	cncf06	ssnoise	0	10	french	cncf061203	1566	731
8861	3	0	5.290685	0	recall	10	12	cncf06	ssnoise	0	10	french	cncf061203	1567	732
8862	3	0	5.282245	0	recall	10	12	cncf06	ssnoise	0	10	french	cncf061203	1568	733
8863	3	0	5.274699	0	recall	10	12	cncf06	ssnoise	0	10	french	cncf061203	1569	734
8864	3	4	5.267932	0	recall	10	12	cncf06	ssnoise	0	10	french	cncf061203	1570	735
8865	3	4	5.261885	0	recall	10	12	cncf06	ssnoise	0	10	french	cncf061203	1571	736
8866	3	4	5.256515	0	recall	10	12	cncf06	ssnoise	0	10	french	cncf061203	1572	737
8867	3	4	5.25178	0	recall	10	12	cncf06	ssnoise	0	10	french	cncf061203	1573	738
8868	3	4	5.24764	0	recall	10	12	cncf06	ssnoise	0	10	french	cncf061203	1574	739
8869	3	4	5.244056	0	recall	10	12	cncf06	ssnoise	0	10	french	cncf061203	1575	740
8870	3	3	5.240989	0	recall	10	12	cncf06	ssnoise	0	10	french	cncf061203	1576	741
8871	3	0	5.238399	0	recall	10	12	cncf06	ssnoise	0	10	french	cncf061203	1577	742
8872	3	0	5.236247	0	recall	10	12	cncf06	ssnoise	0	10	french	cncf061203	1578	743
8873	3	0	5.234495	0	recall	10	12	cncf06	ssnoise	0	10	french	cncf061203	1579	744
8874	3	0	5.233108	0	recall	10	12	cncf06	ssnoise	0	10	french	cncf061203	1580	745
8875	3	0	5.232063	0	recall	10	12	cncf06	ssnoise	0	10	french	cncf061203	1581	746
8876	3	0	5.231387	0	recall	10	12	cncf06	ssnoise	0	10	french	cncf061203	1582	747
8877	3	0	5.231295	0	recall	10	12	cncf06	ssnoise	0	10	french	cncf061203	1583	748
8878	3	0	5.232725	0	recall	10	12	cncf06	ssnoise	0	10	french	cncf061203	1584	749
8879	3	0	5.239409	0	recall	10	12	cncf06	ssnoise	0	10	french	cncf061203	1585	750
8880	3	0	5.265828	0	recall	10	12	cncf06	ssnoise	0	10	french	cncf061203	1586	751
8881	3	0	5.298084	0	recall	10	12	cncf06	ssnoise	0	10	french	cncf061203	1587	752
8882	3	0	5.322751	0	recall	10	12	cncf06	ssnoise	0	10	french	cncf061203	1588	753
8883	3	0	5.339754	0	recall	10	12	cncf06	ssnoise	0	10	french	cncf061203	1589	754
8884	3	0	5.348039	0	recall	10	12	cncf06	ssnoise	0	10	french	cncf061203	1590	755
8885	3	0	5.3592	0	recall	10	12	cncf06	ssnoise	0	10	french	cncf061203	1591	756
8886	3	0	5.364572	0	recall	10	12	cncf06	ssnoise	0	10	french	cncf061203	1592	757
8887	3	0	5.373763	0	recall	10	12	cncf06	ssnoise	0	10	french	cncf061203	1593	758
8888	3	0	5.421325	0	recall	10	12	cncf06	ssnoise	0	10	french	cncf061203	1594	759
8889	3	0	5.501551	0	recall	10	12	cncf06	ssnoise	0	10	french	cncf061203	1595	760
8890	3	0	5.55289	0	recall	10	12	cncf06	ssnoise	0	10	french	cncf061203	1596	761
8891	3	0	5.565184	0	recall	10	12	cncf06	ssnoise	0	10	french	cncf061203	1597	762
8892	3	0	5.570227	0	recall	10	12	cncf06	ssnoise	0	10	french	cncf061203	1598	763
8893	3	0	5.571651	0	recall	10	12	cncf06	ssnoise	0	10	french	cncf061203	1599	764
8894	3	0	5.567184	0	recall	10	12	cncf06	ssnoise	0	10	french	cncf061203	1600	765
8895	3	0	5.562051	0	recall	10	12	cncf06	ssnoise	0	10	french	cncf061203	1601	766
8896	3	0	5.560066	0	recall	10	12	cncf06	ssnoise	0	10	french	cncf061203	1602	767
8897	3	0	5.559402	0	recall	10	12	cncf06	ssnoise	0	10	french	cncf061203	1603	768
8898	3	0	5.566853	0	recall	10	12	cncf06	ssnoise	0	10	french	cncf061203	1604	769
8899	3	0	5.592872	0	recall	10	12	cncf06	ssnoise	0	10	french	cncf061203	1605	770
8900	3	0	5.644268	0	recall	10	12	cncf06	ssnoise	0	10	french	cncf061203	1606	771
8901	3	0	5.667723	0	recall	10	12	cncf06	ssnoise	0	10	french	cncf061203	1607	772
8902	3	0	5.639551	0	recall	10	12	cncf06	ssnoise	0	10	french	cncf061203	1608	773
8903	3	0	5.619186	0	recall	10	12	cncf06	ssnoise	0	10	french	cncf061203	1609	774
8904	3	0	5.607661	0	recall	10	12	cncf06	ssnoise	0	10	french	cncf061203	1610	775
8905	3	0	5.600573	0	recall	10	12	cncf06	ssnoise	0	10	french	cncf061203	1611	776
8906	3	0	5.590599	0	recall	10	12	cncf06	ssnoise	0	10	french	cncf061203	1612	777
8907	3	0	5.581888	0	recall	10	12	cncf06	ssnoise	0	10	french	cncf061203	1613	778
8908	3	0	5.580084	0	recall	10	12	cncf06	ssnoise	0	10	french	cncf061203	1614	779
8909	3	0	5.579725	0	recall	10	12	cncf06	ssnoise	0	10	french	cncf061203	1615	780
8910	3	0	5.579266	0	recall	10	12	cncf06	ssnoise	0	10	french	cncf061203	1616	781
8911	3	0	5.578586	0	recall	10	12	cncf06	ssnoise	0	10	french	cncf061203	1617	782
8912	3	0	5.577627	0	recall	10	12	cncf06	ssnoise	0	10	french	cncf061203	1618	783
8913	3	3	5.576348	0	recall	10	12	cncf06	ssnoise	0	10	french	cncf061203	1619	784
8914	3	4	5.57471	0	recall	10	12	cncf06	ssnoise	0	10	french	cncf061203	1620	785
8915	3	4	5.572679	0	recall	10	12	cncf06	ssnoise	0	10	french	cncf061203	1621	786
8916	3	4	5.570218	0	recall	10	12	cncf06	ssnoise	0	10	french	cncf061203	1622	787
8917	3	4	5.567291	0	recall	10	12	cncf06	ssnoise	0	10	french	cncf061203	1623	788
8918	3	4	5.563863	0	recall	10	12	cncf06	ssnoise	0	10	french	cncf061203	1624	789
8919	3	3	5.559899	0	recall	10	12	cncf06	ssnoise	0	10	french	cncf061203	1625	790
8920	3	3	5.555362	0	recall	10	12	cncf06	ssnoise	0	10	french	cncf061203	1626	791
8921	3	3	5.550217	0	recall	10	12	cncf06	ssnoise	0	10	french	cncf061203	1627	792
8922	3	3	5.544428	0	recall	10	12	cncf06	ssnoise	0	10	french	cncf061203	1628	793
8923	3	0	5.537962	0	recall	10	12	cncf06	ssnoise	0	10	french	cncf061203	1629	794
8924	3	0	5.530786	0	recall	10	12	cncf06	ssnoise	0	10	french	cncf061203	1630	795
8925	3	0	5.522884	0	recall	10	12	cncf06	ssnoise	0	10	french	cncf061203	1631	796
8926	3	0	5.514289	0	recall	10	12	cncf06	ssnoise	0	10	french	cncf061203	1632	797
8927	3	0	5.505232	0	recall	10	12	cncf06	ssnoise	0	10	french	cncf061203	1633	798
8928	3	0	5.499626	0	recall	10	12	cncf06	ssnoise	0	10	french	cncf061203	1634	799
8929	3	0	5.507842	0	recall	10	12	cncf06	ssnoise	0	10	french	cncf061203	1635	800
8930	3	0	5.516782	0	recall	10	12	cncf06	ssnoise	0	10	french	cncf061203	1636	801
8931	3	0	5.51601	0	recall	10	12	cncf06	ssnoise	0	10	french	cncf061203	1637	802
8932	3	0	5.512042	0	recall	10	12	cncf06	ssnoise	0	10	french	cncf061203	1638	803
8933	3	0	5.511818	0	recall	10	12	cncf06	ssnoise	0	10	french	cncf061203	1639	804
8934	3	0	5.513204	0	recall	10	12	cncf06	ssnoise	0	10	french	cncf061203	1640	805
8935	3	0	5.515809	0	recall	10	12	cncf06	ssnoise	0	10	french	cncf061203	1641	806
8936	3	0	5.519699	0	recall	10	12	cncf06	ssnoise	0	10	french	cncf061203	1642	807
8937	3	0	5.525044	0	recall	10	12	cncf06	ssnoise	0	10	french	cncf061203	1643	808
8938	3	0	5.532013	0	recall	10	12	cncf06	ssnoise	0	10	french	cncf061203	1644	809
8939	3	0	5.540651	0	recall	10	12	cncf06	ssnoise	0	10	french	cncf061203	1645	810
8940	3	0	5.550502	0	recall	10	12	cncf06	ssnoise	0	10	french	cncf061203	1646	811
8941	3	0	5.559171	0	recall	10	12	cncf06	ssnoise	0	10	french	cncf061203	1647	812
8942	3	0	5.562693	0	recall	10	12	cncf06	ssnoise	0	10	french	cncf061203	1648	813
8943	3	0	5.563396	0	recall	10	12	cncf06	ssnoise	0	10	french	cncf061203	1649	814
8944	3	0	5.563202	0	recall	10	12	cncf06	ssnoise	0	10	french	cncf061203	1650	815
8945	3	0	5.562571	0	recall	10	12	cncf06	ssnoise	0	10	french	cncf061203	1651	816
8946	3	0	5.56158	0	recall	10	12	cncf06	ssnoise	0	10	french	cncf061203	1652	817
8947	3	4	5.560208	0	recall	10	12	cncf06	ssnoise	0	10	french	cncf061203	1653	818
8948	3	4	5.558409	0	recall	10	12	cncf06	ssnoise	0	10	french	cncf061203	1654	819
8949	3	4	5.556129	0	recall	10	12	cncf06	ssnoise	0	10	french	cncf061203	1655	820
8950	3	4	5.553311	0	recall	10	12	cncf06	ssnoise	0	10	french	cncf061203	1656	821
8951	3	3	5.549888	0	recall	10	12	cncf06	ssnoise	0	10	french	cncf061203	1657	822
8952	3	3	5.545764	0	recall	10	12	cncf06	ssnoise	0	10	french	cncf061203	1658	823
8953	3	0	5.540725	0	recall	10	12	cncf06	ssnoise	0	10	french	cncf061203	1659	824
8954	3	3	5.534426	0	recall	10	12	cncf06	ssnoise	0	10	french	cncf061203	1660	825
8955	3	0	5.526896	0	recall	10	12	cncf06	ssnoise	0	10	french	cncf061203	1661	826
8956	3	0	5.518301	0	recall	10	12	cncf06	ssnoise	0	10	french	cncf061203	1662	827
8957	3	0	5.508801	0	recall	10	12	cncf06	ssnoise	0	10	french	cncf061203	1663	828
8958	3	0	5.498554	0	recall	10	12	cncf06	ssnoise	0	10	french	cncf061203	1664	829
8959	3	2	5.487721	0	recall	10	12	cncf06	ssnoise	0	10	french	cncf061203	1665	830
8960	3	0	5.476466	0	recall	10	12	cncf06	ssnoise	0	10	french	cncf061203	1666	831
8961	3	0	5.464981	0	recall	10	12	cncf06	ssnoise	0	10	french	cncf061203	1667	832
8962	3	4	5.453554	0	recall	10	12	cncf06	ssnoise	0	10	french	cncf061203	1668	833
8963	3	4	5.442844	0	recall	10	12	cncf06	ssnoise	0	10	french	cncf061203	1669	834
8964	3	4	5.434947	0	recall	10	12	cncf06	ssnoise	0	10	french	cncf061203	1670	835
8965	3	4	5.432966	0	recall	10	12	cncf06	ssnoise	0	10	french	cncf061203	1671	836
8966	3	4	5.434986	0	recall	10	12	cncf06	ssnoise	0	10	french	cncf061203	1672	837
8967	3	4	5.439493	0	recall	10	12	cncf06	ssnoise	0	10	french	cncf061203	1673	838
8968	3	4	5.44616	0	recall	10	12	cncf06	ssnoise	0	10	french	cncf061203	1674	839
8969	3	0	5.454965	0	recall	10	12	cncf06	ssnoise	0	10	french	cncf061203	1675	840
8970	3	0	5.465969	0	recall	10	12	cncf06	ssnoise	0	10	french	cncf061203	1676	841
8971	3	0	5.47925	0	recall	10	12	cncf06	ssnoise	0	10	french	cncf061203	1677	842
8972	3	0	5.494886	0	recall	10	12	cncf06	ssnoise	0	10	french	cncf061203	1678	843
8973	3	0	5.512938	0	recall	10	12	cncf06	ssnoise	0	10	french	cncf061203	1679	844
8974	3	0	5.533383	0	recall	10	12	cncf06	ssnoise	0	10	french	cncf061203	1680	845
8975	3	0	5.555886	0	recall	10	12	cncf06	ssnoise	0	10	french	cncf061203	1681	846
8976	3	0	5.578908	0	recall	10	12	cncf06	ssnoise	0	10	french	cncf061203	1682	847
8977	3	0	5.596272	0	recall	10	12	cncf06	ssnoise	0	10	french	cncf061203	1683	848
8978	3	0	5.582965	0	recall	10	12	cncf06	ssnoise	0	10	french	cncf061203	1684	849
8979	3	0	5.55946	0	recall	10	12	cncf06	ssnoise	0	10	french	cncf061203	1685	850
8980	3	0	5.537175	0	recall	10	12	cncf06	ssnoise	0	10	french	cncf061203	1686	851
8981	3	0	5.526498	0	recall	10	12	cncf06	ssnoise	0	10	french	cncf061203	1687	852
8982	3	0	5.526001	0	recall	10	12	cncf06	ssnoise	0	10	french	cncf061203	1688	853
8983	3	0	5.518308	0	recall	10	12	cncf06	ssnoise	0	10	french	cncf061203	1689	854
8984	3	0	5.539763	0	recall	10	12	cncf06	ssnoise	0	10	french	cncf061203	1690	855
8985	3	0	5.560782	0	recall	10	12	cncf06	ssnoise	0	10	french	cncf061203	1691	856
8986	3	0	5.58401	0	recall	10	12	cncf06	ssnoise	0	10	french	cncf061203	1692	857
8987	3	0	5.603409	0	recall	10	12	cncf06	ssnoise	0	10	french	cncf061203	1693	858
8988	3	0	5.627647	0	recall	10	12	cncf06	ssnoise	0	10	french	cncf061203	1694	859
8989	3	0	5.649278	0	recall	10	12	cncf06	ssnoise	0	10	french	cncf061203	1695	860
8990	3	0	5.667023	0	recall	10	12	cncf06	ssnoise	0	10	french	cncf061203	1696	861
8991	3	0	5.679663	0	recall	10	12	cncf06	ssnoise	0	10	french	cncf061203	1697	862
8992	3	0	5.683395	0	recall	10	12	cncf06	ssnoise	0	10	french	cncf061203	1698	863
8993	3	0	5.682557	0	recall	10	12	cncf06	ssnoise	0	10	french	cncf061203	1699	864
8994	3	0	5.678922	0	recall	10	12	cncf06	ssnoise	0	10	french	cncf061203	1700	865
8995	3	0	5.67829	0	recall	10	12	cncf06	ssnoise	0	10	french	cncf061203	1701	866
8996	3	0	5.678144	0	recall	10	12	cncf06	ssnoise	0	10	french	cncf061203	1702	867
8997	3	0	5.672899	0	recall	10	12	cncf06	ssnoise	0	10	french	cncf061203	1703	868
8998	3	0	5.645644	0	recall	10	12	cncf06	ssnoise	0	10	french	cncf061203	1704	869
8999	3	0	5.6163	0	recall	10	12	cncf06	ssnoise	0	10	french	cncf061203	1705	870
9000	3	0	5.601682	0	recall	10	12	cncf06	ssnoise	0	10	french	cncf061203	1706	871
9001	3	0	5.591588	0	recall	10	12	cncf06	ssnoise	0	10	french	cncf061203	1707	872
9002	3	0	5.583333	0	recall	10	12	cncf06	ssnoise	0	10	french	cncf061203	1708	873
9003	3	0	5.576183	0	recall	10	12	cncf06	ssnoise	0	10	french	cncf061203	1709	874
9004	3	4	5.569912	0	recall	10	12	cncf06	ssnoise	0	10	french	cncf061203	1710	875
9005	3	4	5.564434	0	recall	10	12	cncf06	ssnoise	0	10	french	cncf061203	1711	876
9006	3	4	5.559718	0	recall	10	12	cncf06	ssnoise	0	10	french	cncf061203	1712	877
9007	3	4	5.555831	0	recall	10	12	cncf06	ssnoise	0	10	french	cncf061203	1713	878
9008	3	4	5.55319	0	recall	10	12	cncf06	ssnoise	0	10	french	cncf061203	1714	879
9009	3	3	5.552369	0	recall	10	12	cncf06	ssnoise	0	10	french	cncf061203	1715	880
9010	3	2	5.55261	0	recall	10	12	cncf06	ssnoise	0	10	french	cncf061203	1716	881
9011	3	0	5.553468	0	recall	10	12	cncf06	ssnoise	0	10	french	cncf061203	1717	882
9012	3	0	5.554894	0	recall	10	12	cncf06	ssnoise	0	10	french	cncf061203	1718	883
9013	3	0	5.556897	0	recall	10	12	cncf06	ssnoise	0	10	french	cncf061203	1719	884
9014	3	0	5.559294	0	recall	10	12	cncf06	ssnoise	0	10	french	cncf061203	1720	885
9015	3	0	5.561768	0	recall	10	12	cncf06	ssnoise	0	10	french	cncf061203	1721	886
9016	3	0	5.564373	0	recall	10	12	cncf06	ssnoise	0	10	french	cncf061203	1722	887
9017	3	0	5.567358	0	recall	10	12	cncf06	ssnoise	0	10	french	cncf061203	1723	888
9018	3	0	5.57102	0	recall	10	12	cncf06	ssnoise	0	10	french	cncf061203	1724	889
9019	3	0	5.575672	0	recall	10	12	cncf06	ssnoise	0	10	french	cncf061203	1725	890
9020	3	0	5.581634	0	recall	10	12	cncf06	ssnoise	0	10	french	cncf061203	1726	891
9021	3	0	5.589246	0	recall	10	12	cncf06	ssnoise	0	10	french	cncf061203	1727	892
9022	3	0	5.598924	0	recall	10	12	cncf06	ssnoise	0	10	french	cncf061203	1728	893
9023	3	0	5.611373	0	recall	10	12	cncf06	ssnoise	0	10	french	cncf061203	1729	894
9024	3	0	5.628403	0	recall	10	12	cncf06	ssnoise	0	10	french	cncf061203	1730	895
9025	3	0	5.656096	0	recall	10	12	cncf06	ssnoise	0	10	french	cncf061203	1731	896
9026	3	0	5.679874	0	recall	10	12	cncf06	ssnoise	0	10	french	cncf061203	1732	897
9027	3	0	5.684632	0	recall	10	12	cncf06	ssnoise	0	10	french	cncf061203	1733	898
9028	3	0	5.679235	0	recall	10	12	cncf06	ssnoise	0	10	french	cncf061203	1734	899
9029	3	0	5.666386	0	recall	10	12	cncf06	ssnoise	0	10	french	cncf061203	1735	900
9030	3	0	5.671054	0	recall	10	12	cncf06	ssnoise	0	10	french	cncf061203	1736	901
9031	3	0	5.674471	0	recall	10	12	cncf06	ssnoise	0	10	french	cncf061203	1737	902
9032	3	0	5.67559	0	recall	10	12	cncf06	ssnoise	0	10	french	cncf061203	1738	903
9033	3	0	5.673858	0	recall	10	12	cncf06	ssnoise	0	10	french	cncf061203	1739	904
9034	3	0	5.671454	0	recall	10	12	cncf06	ssnoise	0	10	french	cncf061203	1740	905
9035	3	0	5.651627	0	recall	10	12	cncf06	ssnoise	0	10	french	cncf061203	1741	906
9036	3	0	5.628777	0	recall	10	12	cncf06	ssnoise	0	10	french	cncf061203	1742	907
9037	3	0	5.615081	0	recall	10	12	cncf06	ssnoise	0	10	french	cncf061203	1743	908
9038	3	0	5.608572	0	recall	10	12	cncf06	ssnoise	0	10	french	cncf061203	1744	909
9039	3	0	5.59259	0	recall	10	12	cncf06	ssnoise	0	10	french	cncf061203	1745	910
9040	3	0	5.568218	0	recall	10	12	cncf06	ssnoise	0	10	french	cncf061203	1746	911
9041	3	0	5.55168	0	recall	10	12	cncf06	ssnoise	0	10	french	cncf061203	1747	912
9042	3	0	5.538155	0	recall	10	12	cncf06	ssnoise	0	10	french	cncf061203	1748	913
9043	3	0	5.526343	0	recall	10	12	cncf06	ssnoise	0	10	french	cncf061203	1749	914
9044	3	0	5.515858	0	recall	10	12	cncf06	ssnoise	0	10	french	cncf061203	1750	915
9045	3	4	5.506554	0	recall	10	12	cncf06	ssnoise	0	10	french	cncf061203	1751	916
9046	3	4	5.498349	0	recall	10	12	cncf06	ssnoise	0	10	french	cncf061203	1752	917
9047	3	4	5.491204	0	recall	10	12	cncf06	ssnoise	0	10	french	cncf061203	1753	918
9048	3	4	5.485165	0	recall	10	12	cncf06	ssnoise	0	10	french	cncf061203	1754	919
9049	3	4	5.48061	0	recall	10	12	cncf06	ssnoise	0	10	french	cncf061203	1755	920
9050	3	2	5.47803	0	recall	10	12	cncf06	ssnoise	0	10	french	cncf061203	1756	921
9051	3	2	5.476674	0	recall	10	12	cncf06	ssnoise	0	10	french	cncf061203	1757	922
9052	3	2	5.476198	0	recall	10	12	cncf06	ssnoise	0	10	french	cncf061203	1758	923
9053	3	0	5.476111	0	recall	10	12	cncf06	ssnoise	0	10	french	cncf061203	1759	924
9054	3	0	5.476159	0	recall	10	12	cncf06	ssnoise	0	10	french	cncf061203	1760	925
9055	3	0	5.476289	0	recall	10	12	cncf06	ssnoise	0	10	french	cncf061203	1761	926
9056	3	0	5.476503	0	recall	10	12	cncf06	ssnoise	0	10	french	cncf061203	1762	927
9057	3	0	5.476832	0	recall	10	12	cncf06	ssnoise	0	10	french	cncf061203	1763	928
9058	3	0	5.477365	0	recall	10	12	cncf06	ssnoise	0	10	french	cncf061203	1764	929
9059	3	0	5.478404	0	recall	10	12	cncf06	ssnoise	0	10	french	cncf061203	1765	930
9060	3	0	5.48107	0	recall	10	12	cncf06	ssnoise	0	10	french	cncf061203	1766	931
9061	3	0	5.489642	0	recall	10	12	cncf06	ssnoise	0	10	french	cncf061203	1767	932
9062	3	0	5.520545	0	recall	10	12	cncf06	ssnoise	0	10	french	cncf061203	1768	933
9063	3	0	5.554154	0	recall	10	12	cncf06	ssnoise	0	10	french	cncf061203	1769	934
9064	3	0	5.571878	0	recall	10	12	cncf06	ssnoise	0	10	french	cncf061203	1770	935
9065	3	0	5.58537	0	recall	10	12	cncf06	ssnoise	0	10	french	cncf061203	1771	936
9066	3	0	5.608399	0	recall	10	12	cncf06	ssnoise	0	10	french	cncf061203	1772	937
9067	3	0	5.622212	0	recall	10	12	cncf06	ssnoise	0	10	french	cncf061203	1773	938
9068	3	0	5.62604	0	recall	10	12	cncf06	ssnoise	0	10	french	cncf061203	1774	939
9069	3	0	5.623866	0	recall	10	12	cncf06	ssnoise	0	10	french	cncf061203	1775	940
9070	3	0	5.620477	0	recall	10	12	cncf06	ssnoise	0	10	french	cncf061203	1776	941
9071	3	0	5.625112	0	recall	10	12	cncf06	ssnoise	0	10	french	cncf061203	1777	942
9072	3	0	5.635263	0	recall	10	12	cncf06	ssnoise	0	10	french	cncf061203	1778	943
9073	3	0	5.641872	0	recall	10	12	cncf06	ssnoise	0	10	french	cncf061203	1779	944
9074	3	0	5.636599	0	recall	10	12	cncf06	ssnoise	0	10	french	cncf061203	1780	945
9075	3	0	5.620046	0	recall	10	12	cncf06	ssnoise	0	10	french	cncf061203	1781	946
9076	3	0	5.587753	0	recall	10	12	cncf06	ssnoise	0	10	french	cncf061203	1782	947
9077	3	0	5.560063	0	recall	10	12	cncf06	ssnoise	0	10	french	cncf061203	1783	948
9078	3	0	5.553292	0	recall	10	12	cncf06	ssnoise	0	10	french	cncf061203	1784	949
9079	3	0	5.552251	0	recall	10	12	cncf06	ssnoise	0	10	french	cncf061203	1785	950
9080	3	0	5.553052	0	recall	10	12	cncf06	ssnoise	0	10	french	cncf061203	1786	951
9081	3	0	5.554748	0	recall	10	12	cncf06	ssnoise	0	10	french	cncf061203	1787	952
9082	3	0	5.557146	0	recall	10	12	cncf06	ssnoise	0	10	french	cncf061203	1788	953
9083	3	0	5.560243	0	recall	10	12	cncf06	ssnoise	0	10	french	cncf061203	1789	954
9084	3	4	5.564049	0	recall	10	12	cncf06	ssnoise	0	10	french	cncf061203	1790	955
9085	3	4	5.568436	0	recall	10	12	cncf06	ssnoise	0	10	french	cncf061203	1791	956
9086	3	4	5.572786	0	recall	10	12	cncf06	ssnoise	0	10	french	cncf061203	1792	957
9087	3	4	5.576363	0	recall	10	12	cncf06	ssnoise	0	10	french	cncf061203	1793	958
9088	3	4	5.579124	0	recall	10	12	cncf06	ssnoise	0	10	french	cncf061203	1794	959
9089	3	3	5.581281	0	recall	10	12	cncf06	ssnoise	0	10	french	cncf061203	1795	960
9090	3	0	5.58311	0	recall	10	12	cncf06	ssnoise	0	10	french	cncf061203	1796	961
9091	3	3	5.584903	0	recall	10	12	cncf06	ssnoise	0	10	french	cncf061203	1797	962
9092	3	0	5.586959	0	recall	10	12	cncf06	ssnoise	0	10	french	cncf061203	1798	963
9093	3	0	5.589583	0	recall	10	12	cncf06	ssnoise	0	10	french	cncf061203	1799	964
9094	3	0	5.5931	0	recall	10	12	cncf06	ssnoise	0	10	french	cncf061203	1800	965
9095	3	0	5.597921	0	recall	10	12	cncf06	ssnoise	0	10	french	cncf061203	1801	966
9096	3	0	5.604772	0	recall	10	12	cncf06	ssnoise	0	10	french	cncf061203	1802	967
9097	3	0	5.61561	0	recall	10	12	cncf06	ssnoise	0	10	french	cncf061203	1803	968
9098	3	0	5.637114	0	recall	10	12	cncf06	ssnoise	0	10	french	cncf061203	1804	969
9099	3	0	5.656369	0	recall	10	12	cncf06	ssnoise	0	10	french	cncf061203	1805	970
9100	3	0	5.668515	0	recall	10	12	cncf06	ssnoise	0	10	french	cncf061203	1806	971
9101	3	0	5.661756	0	recall	10	12	cncf06	ssnoise	0	10	french	cncf061203	1807	972
9102	3	0	5.653985	0	recall	10	12	cncf06	ssnoise	0	10	french	cncf061203	1808	973
9103	3	0	5.654626	0	recall	10	12	cncf06	ssnoise	0	10	french	cncf061203	1809	974
9104	3	0	5.665593	0	recall	10	12	cncf06	ssnoise	0	10	french	cncf061203	1810	975
9105	3	0	5.671975	0	recall	10	12	cncf06	ssnoise	0	10	french	cncf061203	1811	976
9106	3	0	5.681904	0	recall	10	12	cncf06	ssnoise	0	10	french	cncf061203	1812	977
9107	3	0	5.67828	0	recall	10	12	cncf06	ssnoise	0	10	french	cncf061203	1813	978
9108	3	0	5.676302	0	recall	10	12	cncf06	ssnoise	0	10	french	cncf061203	1814	979
9109	3	0	5.682352	0	recall	10	12	cncf06	ssnoise	0	10	french	cncf061203	1815	980
9110	3	0	5.683989	0	recall	10	12	cncf06	ssnoise	0	10	french	cncf061203	1816	981
9111	3	0	5.683493	0	recall	10	12	cncf06	ssnoise	0	10	french	cncf061203	1817	982
9112	3	0	5.676898	0	recall	10	12	cncf06	ssnoise	0	10	french	cncf061203	1818	983
9113	3	0	5.664935	0	recall	10	12	cncf06	ssnoise	0	10	french	cncf061203	1819	984
9114	3	0	5.655751	0	recall	10	12	cncf06	ssnoise	0	10	french	cncf061203	1820	985
9115	3	0	5.646971	0	recall	10	12	cncf06	ssnoise	0	10	french	cncf061203	1821	986
9116	3	0	5.637074	0	recall	10	12	cncf06	ssnoise	0	10	french	cncf061203	1822	987
9117	3	0	5.636835	0	recall	10	12	cncf06	ssnoise	0	10	french	cncf061203	1823	988
9118	3	0	5.641652	0	recall	10	12	cncf06	ssnoise	0	10	french	cncf061203	1824	989
9119	3	0	5.653437	0	recall	10	12	cncf06	ssnoise	0	10	french	cncf061203	1825	990
9120	3	0	5.657503	0	recall	10	12	cncf06	ssnoise	0	10	french	cncf061203	1826	991
9121	3	0	5.657595	0	recall	10	12	cncf06	ssnoise	0	10	french	cncf061203	1827	992
9122	3	0	5.656155	0	recall	10	12	cncf06	ssnoise	0	10	french	cncf061203	1828	993
9123	3	0	5.653754	0	recall	10	12	cncf06	ssnoise	0	10	french	cncf061203	1829	994
9124	3	3	5.650474	0	recall	10	12	cncf06	ssnoise	0	10	french	cncf061203	1830	995
9125	3	4	5.646235	0	recall	10	12	cncf06	ssnoise	0	10	french	cncf061203	1831	996
9126	3	4	5.640805	0	recall	10	12	cncf06	ssnoise	0	10	french	cncf061203	1832	997
9127	3	4	5.63348	0	recall	10	12	cncf06	ssnoise	0	10	french	cncf061203	1833	998
9128	3	4	5.622812	0	recall	10	12	cncf06	ssnoise	0	10	french	cncf061203	1834	999
9129	3	2	5.608572	0	recall	10	12	cncf06	ssnoise	0	10	french	cncf061203	1835	1000
9130	3	2	5.591797	0	recall	10	12	cncf06	ssnoise	0	10	french	cncf061203	1836	1001
9131	3	2	5.573223	0	recall	10	12	cncf06	ssnoise	0	10	french	cncf061203	1837	1002
9132	3	0	5.553509	0	recall	10	12	cncf06	ssnoise	0	10	french	cncf061203	1838	1003
9133	3	0	5.533381	0	recall	10	12	cncf06	ssnoise	0	10	french	cncf061203	1839	1004
9134	3	0	5.513581	0	recall	10	12	cncf06	ssnoise	0	10	french	cncf061203	1840	1005
9135	3	0	5.494864	0	recall	10	12	cncf06	ssnoise	0	10	french	cncf061203	1841	1006
9136	3	0	5.478021	0	recall	10	12	cncf06	ssnoise	0	10	french	cncf061203	1842	1007
9137	3	0	5.463967	0	recall	10	12	cncf06	ssnoise	0	10	french	cncf061203	1843	1008
9138	3	0	5.454099	0	recall	10	12	cncf06	ssnoise	0	10	french	cncf061203	1844	1009
9139	3	0	5.451673	0	recall	10	12	cncf06	ssnoise	0	10	french	cncf061203	1845	1010
9140	3	0	5.467105	0	recall	10	12	cncf06	ssnoise	0	10	french	cncf061203	1846	1011
9141	3	0	5.489231	0	recall	10	12	cncf06	ssnoise	0	10	french	cncf061203	1847	1012
9142	3	0	5.503897	0	recall	10	12	cncf06	ssnoise	0	10	french	cncf061203	1848	1013
9143	3	0	5.520889	0	recall	10	12	cncf06	ssnoise	0	10	french	cncf061203	1849	1014
9144	3	0	5.523364	0	recall	10	12	cncf06	ssnoise	0	10	french	cncf061203	1850	1015
9145	3	0	5.526485	0	recall	10	12	cncf06	ssnoise	0	10	french	cncf061203	1851	1016
9146	3	0	5.535659	0	recall	10	12	cncf06	ssnoise	0	10	french	cncf061203	1852	1017
9147	3	0	5.546226	0	recall	10	12	cncf06	ssnoise	0	10	french	cncf061203	1853	1018
9148	3	0	5.551184	0	recall	10	12	cncf06	ssnoise	0	10	french	cncf061203	1854	1019
9149	3	0	5.549267	0	recall	10	12	cncf06	ssnoise	0	10	french	cncf061203	1855	1020
9150	3	0	5.545801	0	recall	10	12	cncf06	ssnoise	0	10	french	cncf061203	1856	1021
9151	3	0	5.546944	0	recall	10	12	cncf06	ssnoise	0	10	french	cncf061203	1857	1022
9152	3	0	5.548092	0	recall	10	12	cncf06	ssnoise	0	10	french	cncf061203	1858	1023
9153	3	0	5.556394	0	recall	10	12	cncf06	ssnoise	0	10	french	cncf061203	1859	1024
9154	3	0	5.646554	0	recall	10	12	cncf06	ssnoise	0	10	french	cncf061203	1860	1025
9155	3	0	5.682258	0	recall	10	12	cncf06	ssnoise	0	10	french	cncf061203	1861	1026
9156	3	0	5.713156	0	recall	10	12	cncf06	ssnoise	0	10	french	cncf061203	1862	1027
9157	3	0	5.732651	0	recall	10	12	cncf06	ssnoise	0	10	french	cncf061203	1863	1028
9158	3	0	5.750662	0	recall	10	12	cncf06	ssnoise	0	10	french	cncf061203	1864	1029
9159	3	0	5.773658	0	recall	10	12	cncf06	ssnoise	0	10	french	cncf061203	1865	1030
9160	3	0	5.775255	0	recall	10	12	cncf06	ssnoise	0	10	french	cncf061203	1866	1031
9161	3	0	5.764415	0	recall	10	12	cncf06	ssnoise	0	10	french	cncf061203	1867	1032
9162	3	0	5.746531	0	recall	10	12	cncf06	ssnoise	0	10	french	cncf061203	1868	1033
9163	3	0	5.723651	0	recall	10	12	cncf06	ssnoise	0	10	french	cncf061203	1869	1034
9164	3	4	5.696953	0	recall	10	12	cncf06	ssnoise	0	10	french	cncf061203	1870	1035
9165	3	4	5.66739	0	recall	10	12	cncf06	ssnoise	0	10	french	cncf061203	1871	1036
9166	3	4	5.635854	0	recall	10	12	cncf06	ssnoise	0	10	french	cncf061203	1872	1037
9167	3	4	5.603226	0	recall	10	12	cncf06	ssnoise	0	10	french	cncf061203	1873	1038
9168	3	4	5.570378	0	recall	10	12	cncf06	ssnoise	0	10	french	cncf061203	1874	1039
9169	3	4	5.538188	0	recall	10	12	cncf06	ssnoise	0	10	french	cncf061203	1875	1040
9170	3	4	5.507531	0	recall	10	12	cncf06	ssnoise	0	10	french	cncf061203	1876	1041
9171	3	0	5.4793	0	recall	10	12	cncf06	ssnoise	0	10	french	cncf061203	1877	1042
9172	3	0	5.454436	0	recall	10	12	cncf06	ssnoise	0	10	french	cncf061203	1878	1043
9173	3	0	5.434074	0	recall	10	12	cncf06	ssnoise	0	10	french	cncf061203	1879	1044
9174	3	0	5.420099	0	recall	10	12	cncf06	ssnoise	0	10	french	cncf061203	1880	1045
9175	3	0	5.417279	0	recall	10	12	cncf06	ssnoise	0	10	french	cncf061203	1881	1046
9176	3	0	5.441493	0	recall	10	12	cncf06	ssnoise	0	10	french	cncf061203	1882	1047
9177	3	0	5.474949	0	recall	10	12	cncf06	ssnoise	0	10	french	cncf061203	1883	1048
9178	3	0	5.484887	0	recall	10	12	cncf06	ssnoise	0	10	french	cncf061203	1884	1049
9179	3	0	5.49924	0	recall	10	12	cncf06	ssnoise	0	10	french	cncf061203	1885	1050
9180	3	0	5.520187	0	recall	10	12	cncf06	ssnoise	0	10	french	cncf061203	1886	1051
9181	3	0	5.545626	0	recall	10	12	cncf06	ssnoise	0	10	french	cncf061203	1887	1052
9182	3	0	5.572944	0	recall	10	12	cncf06	ssnoise	0	10	french	cncf061203	1888	1053
9183	3	0	5.570216	0	recall	10	12	cncf06	ssnoise	0	10	french	cncf061203	1889	1054
9184	3	0	5.56906	0	recall	10	12	cncf06	ssnoise	0	10	french	cncf061203	1890	1055
9185	3	0	5.573557	0	recall	10	12	cncf06	ssnoise	0	10	french	cncf061203	1891	1056
9186	3	0	5.59258	0	recall	10	12	cncf06	ssnoise	0	10	french	cncf061203	1892	1057
9187	3	0	5.624625	0	recall	10	12	cncf06	ssnoise	0	10	french	cncf061203	1893	1058
9188	3	0	5.636008	0	recall	10	12	cncf06	ssnoise	0	10	french	cncf061203	1894	1059
9189	3	0	5.638964	0	recall	10	12	cncf06	ssnoise	0	10	french	cncf061203	1895	1060
9190	3	0	5.639731	0	recall	10	12	cncf06	ssnoise	0	10	french	cncf061203	1896	1061
9191	3	0	5.639931	0	recall	10	12	cncf06	ssnoise	0	10	french	cncf061203	1897	1062
9192	3	2	5.639986	0	recall	10	12	cncf06	ssnoise	0	10	french	cncf061203	1898	1063
9193	3	0	5.640011	0	recall	10	12	cncf06	ssnoise	0	10	french	cncf061203	1899	1064
9194	3	0	5.640058	0	recall	10	12	cncf06	ssnoise	0	10	french	cncf061203	1900	1065
9195	3	0	5.640228	0	recall	10	12	cncf06	ssnoise	0	10	french	cncf061203	1901	1066
9196	3	0	5.640878	0	recall	10	12	cncf06	ssnoise	0	10	french	cncf061203	1902	1067
9197	3	0	5.643384	0	recall	10	12	cncf06	ssnoise	0	10	french	cncf061203	1903	1068
9198	3	0	5.650673	0	recall	10	12	cncf06	ssnoise	0	10	french	cncf061203	1904	1069
9199	3	0	5.651993	0	recall	10	12	cncf06	ssnoise	0	10	french	cncf061203	1905	1070
9200	3	0	5.644576	0	recall	10	12	cncf06	ssnoise	0	10	french	cncf061203	1906	1071
9201	3	0	5.631466	0	recall	10	12	cncf06	ssnoise	0	10	french	cncf061203	1907	1072
9202	3	0	5.614004	0	recall	10	12	cncf06	ssnoise	0	10	french	cncf061203	1908	1073
9203	3	0	5.592794	0	recall	10	12	cncf06	ssnoise	0	10	french	cncf061203	1909	1074
9204	3	0	5.567092	0	recall	10	12	cncf06	ssnoise	0	10	french	cncf061203	1910	1075
9205	3	0	5.531359	0	recall	10	12	cncf06	ssnoise	0	10	french	cncf061203	1911	1076
9206	3	0	5.461695	0	recall	10	12	cncf06	ssnoise	0	10	french	cncf061203	1912	1077
9207	3	0	5.294343	0	recall	10	12	cncf06	ssnoise	0	10	french	cncf061203	1913	1078
9208	3	0	4.985764	0	recall	10	12	cncf06	ssnoise	0	10	french	cncf061203	1914	1079
9209	3	0	4.552542	0	recall	10	12	cncf06	ssnoise	0	10	french	cncf061203	1915	1080
9210	3	0	4.05238	0	recall	10	12	cncf06	ssnoise	0	10	french	cncf061203	1916	1081
9211	3	0	3.628231	0	recall	10	12	cncf06	ssnoise	0	10	french	cncf061203	1917	1082
9212	3	0	3.471466	0	recall	10	12	cncf06	ssnoise	0	10	french	cncf061203	1918	1083
9213	3	0	3.466827	0	recall	10	12	cncf06	ssnoise	0	10	french	cncf061203	1919	1084
9214	3	0	3.518712	0	recall	10	12	cncf06	ssnoise	0	10	french	cncf061203	1920	1085
9215	3	0	3.600274	0	recall	10	12	cncf06	ssnoise	0	10	french	cncf061203	1921	1086
9216	3	0	3.702514	0	recall	10	12	cncf06	ssnoise	0	10	french	cncf061203	1922	1087
9217	3	4	3.821063	0	recall	10	12	cncf06	ssnoise	0	10	french	cncf061203	1923	1088
9218	3	4	3.952741	0	recall	10	12	cncf06	ssnoise	0	10	french	cncf061203	1924	1089
9219	3	4	4.094627	0	recall	10	12	cncf06	ssnoise	0	10	french	cncf061203	1925	1090
9220	3	4	4.243665	0	recall	10	12	cncf06	ssnoise	0	10	french	cncf061203	1926	1091
9221	3	4	4.396004	0	recall	10	12	cncf06	ssnoise	0	10	french	cncf061203	1927	1092
9222	3	3	4.544641	0	recall	10	12	cncf06	ssnoise	0	10	french	cncf061203	1928	1093
9223	3	4	4.673544	0	recall	10	12	cncf06	ssnoise	0	10	french	cncf061203	1929	1094
9224	3	4	4.779777	0	recall	10	12	cncf06	ssnoise	0	10	french	cncf061203	1930	1095
9225	3	4	4.874711	0	recall	10	12	cncf06	ssnoise	0	10	french	cncf061203	1931	1096
9226	3	3	4.96128	0	recall	10	12	cncf06	ssnoise	0	10	french	cncf061203	1932	1097
9227	3	3	5.037006	0	recall	10	12	cncf06	ssnoise	0	10	french	cncf061203	1933	1098
9228	3	3	5.096783	0	recall	10	12	cncf06	ssnoise	0	10	french	cncf061203	1934	1099
9229	3	0	5.144617	0	recall	10	12	cncf06	ssnoise	0	10	french	cncf061203	1935	1100
9230	3	0	5.184209	0	recall	10	12	cncf06	ssnoise	0	10	french	cncf061203	1936	1101
9231	3	0	5.217039	0	recall	10	12	cncf06	ssnoise	0	10	french	cncf061203	1937	1102
9232	3	0	5.244716	0	recall	10	12	cncf06	ssnoise	0	10	french	cncf061203	1938	1103
9233	3	0	5.268808	0	recall	10	12	cncf06	ssnoise	0	10	french	cncf061203	1939	1104
9234	3	0	5.290751	0	recall	10	12	cncf06	ssnoise	0	10	french	cncf061203	1940	1105
9235	3	0	5.311946	0	recall	10	12	cncf06	ssnoise	0	10	french	cncf061203	1941	1106
9236	3	0	5.333783	0	recall	10	12	cncf06	ssnoise	0	10	french	cncf061203	1942	1107
9237	3	0	5.357646	0	recall	10	12	cncf06	ssnoise	0	10	french	cncf061203	1943	1108
9238	3	0	5.384905	0	recall	10	12	cncf06	ssnoise	0	10	french	cncf061203	1944	1109
9239	3	0	5.41687	0	recall	10	12	cncf06	ssnoise	0	10	french	cncf061203	1945	1110
9240	3	0	5.45463	0	recall	10	12	cncf06	ssnoise	0	10	french	cncf061203	1946	1111
9241	3	0	5.498423	0	recall	10	12	cncf06	ssnoise	0	10	french	cncf061203	1947	1112
9242	3	0	5.545196	0	recall	10	12	cncf06	ssnoise	0	10	french	cncf061203	1948	1113
9243	3	0	5.571438	0	recall	10	12	cncf06	ssnoise	0	10	french	cncf061203	1949	1114
9244	3	0	5.582519	0	recall	10	12	cncf06	ssnoise	0	10	french	cncf061203	1950	1115
9245	3	0	5.580163	0	recall	10	12	cncf06	ssnoise	0	10	french	cncf061203	1951	1116
9246	3	0	5.572846	0	recall	10	12	cncf06	ssnoise	0	10	french	cncf061203	1952	1117
9247	3	0	5.571244	0	recall	10	12	cncf06	ssnoise	0	10	french	cncf061203	1953	1118
9248	3	0	5.571277	0	recall	10	12	cncf06	ssnoise	0	10	french	cncf061203	1954	1119
9249	3	0	5.571876	0	recall	10	12	cncf06	ssnoise	0	10	french	cncf061203	1955	1120
9250	3	0	5.572755	0	recall	10	12	cncf06	ssnoise	0	10	french	cncf061203	1956	1121
9251	3	2	5.573831	0	recall	10	12	cncf06	ssnoise	0	10	french	cncf061203	1957	1122
9252	3	2	5.575074	0	recall	10	12	cncf06	ssnoise	0	10	french	cncf061203	1958	1123
9253	3	2	5.576468	0	recall	10	12	cncf06	ssnoise	0	10	french	cncf061203	1959	1124
9254	3	2	5.578	0	recall	10	12	cncf06	ssnoise	0	10	french	cncf061203	1960	1125
9255	3	2	5.579657	0	recall	10	12	cncf06	ssnoise	0	10	french	cncf061203	1961	1126
9256	3	2	5.581428	0	recall	10	12	cncf06	ssnoise	0	10	french	cncf061203	1962	1127
9257	3	2	5.583302	0	recall	10	12	cncf06	ssnoise	0	10	french	cncf061203	1963	1128
9258	3	2	5.585266	0	recall	10	12	cncf06	ssnoise	0	10	french	cncf061203	1964	1129
9259	3	2	5.587309	0	recall	10	12	cncf06	ssnoise	0	10	french	cncf061203	1965	1130
9260	3	2	5.589419	0	recall	10	12	cncf06	ssnoise	0	10	french	cncf061203	1966	1131
9261	3	2	5.591584	0	recall	10	12	cncf06	ssnoise	0	10	french	cncf061203	1967	1132
9262	3	2	5.593794	0	recall	10	12	cncf06	ssnoise	0	10	french	cncf061203	1968	1133
9263	3	2	5.596035	0	recall	10	12	cncf06	ssnoise	0	10	french	cncf061203	1969	1134
9264	3	2	5.598297	0	recall	10	12	cncf06	ssnoise	0	10	french	cncf061203	1970	1135
9265	3	2	5.600568	0	recall	10	12	cncf06	ssnoise	0	10	french	cncf061203	1971	1136
9266	3	2	5.602836	0	recall	10	12	cncf06	ssnoise	0	10	french	cncf061203	1972	1137
9267	3	2	5.605089	0	recall	10	12	cncf06	ssnoise	0	10	french	cncf061203	1973	1138
9268	3	3	5.607316	0	recall	10	12	cncf06	ssnoise	0	10	french	cncf061203	1974	1139
9269	3	2	5.609505	0	recall	10	12	cncf06	ssnoise	0	10	french	cncf061203	1975	1140
9270	3	4	5.611644	0	recall	10	12	cncf06	ssnoise	0	10	french	cncf061203	1976	1141
9271	3	4	5.613723	0	recall	10	12	cncf06	ssnoise	0	10	french	cncf061203	1977	1142
9272	3	4	5.61573	0	recall	10	12	cncf06	ssnoise	0	10	french	cncf061203	1978	1143
9273	3	4	5.617661	0	recall	10	12	cncf06	ssnoise	0	10	french	cncf061203	1979	1144
9274	3	4	5.619524	0	recall	10	12	cncf06	ssnoise	0	10	french	cncf061203	1980	1145
9275	3	4	5.621392	0	recall	10	12	cncf06	ssnoise	0	10	french	cncf061203	1981	1146
9276	3	3	5.623574	0	recall	10	12	cncf06	ssnoise	0	10	french	cncf061203	1982	1147
9277	3	3	5.626815	0	recall	10	12	cncf06	ssnoise	0	10	french	cncf061203	1983	1148
9278	3	3	5.631472	0	recall	10	12	cncf06	ssnoise	0	10	french	cncf061203	1984	1149
9279	3	3	5.637335	0	recall	10	12	cncf06	ssnoise	0	10	french	cncf061203	1985	1150
9280	3	0	5.64391	0	recall	10	12	cncf06	ssnoise	0	10	french	cncf061203	1986	1151
9281	3	0	5.650608	0	recall	10	12	cncf06	ssnoise	0	10	french	cncf061203	1987	1152
9282	3	0	5.657391	0	recall	10	12	cncf06	ssnoise	0	10	french	cncf061203	1988	1153
9283	3	0	5.664213	0	recall	10	12	cncf06	ssnoise	0	10	french	cncf061203	1989	1154
9284	3	0	5.67092	0	recall	10	12	cncf06	ssnoise	0	10	french	cncf061203	1990	1155
9285	3	0	5.677331	0	recall	10	12	cncf06	ssnoise	0	10	french	cncf061203	1991	1156
9286	3	0	5.683251	0	recall	10	12	cncf06	ssnoise	0	10	french	cncf061203	1992	1157
9287	3	0	5.688465	0	recall	10	12	cncf06	ssnoise	0	10	french	cncf061203	1993	1158
9288	3	0	5.692684	0	recall	10	12	cncf06	ssnoise	0	10	french	cncf061203	1994	1159
9289	3	0	5.695343	0	recall	10	12	cncf06	ssnoise	0	10	french	cncf061203	1995	1160
9290	3	0	5.694803	0	recall	10	12	cncf06	ssnoise	0	10	french	cncf061203	1996	1161
9291	3	0	5.685295	0	recall	10	12	cncf06	ssnoise	0	10	french	cncf061203	1997	1162
9292	3	0	5.669593	0	recall	10	12	cncf06	ssnoise	0	10	french	cncf061203	1998	1163
[truncated: 553,826 more rows]
