# Supplementary material for: Disentangling listening effort and memory load beyond behavioural evidence: Pupillary response to listening effort during a concurrent memory task
Source: PLoS One. 2021 Mar 3;16(3):e0233251. doi: 10.1371/journal.pone.0233251 (PMC7928507; doi:10.1371/journal.pone.0233251)
Supplement: S1 Raw data — (ZIP) [file pone.0233251.s004.zip › raw/behav_word_recall.csv]

	listener	blockNum	recallOrNot	noiseList	SNR	maniType	wordList	nCorrect	pCorrect	nRecall	nReCorrect	pReCorrect	nStaCorrect	pStaCorrect	w1_re	w2_re	w3_re	w4_re	w5_re	w6_re	w7_re	w8_re	w9_re	w10_re	w1_sta	w2_sta	w3_sta	w4_sta	w5_sta	w6_sta	w7_sta	w8_sta	w9_sta	w10_sta	ID	language
1	10	3	10	CNCMaskers	0	ssnoise	cnc10	9	0.9	6	6	1	6	1	1	1	1	0	0	1	0	0	1	1	1	1	1	0	0	1	0	0	1	1	0310	english
2	10	4	10	CNCMaskers	7	ssnoise	cnc22	10	1	7	7	1	7	1	1	1	1	1	0	1	1	0	1	0	1	1	1	1	0	1	1	0	1	0	0410	english
3	10	6	10	CNCMaskers	7	ssnoise	cnc11	9	0.9	9	8	0.888889	9	1	1	1	0	1	1	0	1	1	1	1	1	1	1	1	1	0	1	1	1	1	0610	english
4	10	8	10	CNCMaskers	14	ssnoise	cnc15	9	0.9	7	7	1	7	1	1	1	1	1	0	1	0	1	1	0	1	1	1	1	0	1	0	1	1	0	0810	english
5	10	11	10	CNCMaskers	200	ssnoise	cnc14	10	1	9	9	1	9	1	1	1	1	1	0	1	1	1	1	1	1	1	1	1	0	1	1	1	1	1	1110	english
6	10	13	10	CNCMaskers	7	ssnoise	cnc05	10	1	10	10	1	10	1	1	1	1	1	1	1	1	1	1	1	1	1	1	1	1	1	1	1	1	1	1310	english
7	10	14	10	CNCMaskers	0	ssnoise	cnc20	10	1	8	8	1	8	1	1	1	1	1	1	1	0	1	0	1	1	1	1	1	1	1	0	1	0	1	1410	english
8	10	16	10	CNCMaskers	14	ssnoise	cnc23	10	1	9	9	1	9	1	1	1	1	1	1	1	1	0	1	1	1	1	1	1	1	1	1	0	1	1	1610	english
9	10	17	10	CNCMaskers	200	ssnoise	cnc03	10	1	9	9	1	9	1	0	1	1	1	1	1	1	1	1	1	0	1	1	1	1	1	1	1	1	1	1710	english
10	10	20	10	CNCMaskers	14	ssnoise	cnc24	10	1	9	9	1	9	1	1	1	1	0	1	1	1	1	1	1	1	1	1	0	1	1	1	1	1	1	2010	english
11	10	21	10	CNCMaskers	200	ssnoise	cnc21	10	1	8	8	1	8	1	1	1	1	1	0	1	1	0	1	1	1	1	1	1	0	1	1	0	1	1	2110	english
13	11	2	10	CNCMaskers	200	ssnoise	cnc14	10	1	7	7	1	7	1	1	1	1	1	1	0	0	0	1	1	1	1	1	1	1	0	0	0	1	1	0211	english
14	11	3	10	CNCMaskers	0	ssnoise	cnc25	8	0.8	4	3	0.75	4	1	0	1	1	0	0	0	1	0	0	0	0	1	1	0	0	0	1	1	0	0	0311	english
15	11	5	10	CNCMaskers	0	ssnoise	cnc20	10	1	5	4	0.8	4	0.8	0	0	1	0	0	0	1	0	1	1	0	0	1	0	0	0	1	0	1	1	0511	english
16	11	6	10	CNCMaskers	200	ssnoise	cnc02	10	1	4	4	1	4	1	1	0	0	0	0	1	0	0	1	1	1	0	0	0	0	1	0	0	1	1	0611	english
17	11	7	10	CNCMaskers	7	ssnoise	cnc03	8	0.8	5	4	0.8	5	1	1	1	0	0	0	0	0	1	0	1	1	1	0	0	0	0	0	1	1	1	0711	english
18	11	8	10	CNCMaskers	0	ssnoise	cnc23	8	0.8	3	3	1	3	1	1	0	1	0	0	0	0	0	0	1	1	0	1	0	0	0	0	0	0	1	0811	english
19	11	9	10	CNCMaskers	14	ssnoise	cnc21	10	1	4	4	1	4	1	1	0	0	1	0	0	0	0	1	1	1	0	0	1	0	0	0	0	1	1	0911	english
20	11	13	10	CNCMaskers	200	ssnoise	cnc09	10	1	4	4	1	4	1	0	1	1	0	0	0	0	0	1	1	0	1	1	0	0	0	0	0	1	1	1311	english
21	11	14	10	CNCMaskers	14	ssnoise	cnc08	10	1	6	6	1	6	1	1	1	0	1	0	0	0	1	1	1	1	1	0	1	0	0	0	1	1	1	1411	english
22	11	19	10	CNCMaskers	7	ssnoise	cnc15	9	0.9	6	6	1	6	1	1	1	1	0	0	1	0	1	0	1	1	1	1	0	0	1	0	1	0	1	1911	english
23	11	22	10	CNCMaskers	14	ssnoise	cnc16	10	1	5	5	1	5	1	1	1	0	0	0	0	1	0	1	1	1	1	0	0	0	0	1	0	1	1	2211	english
24	11	24	10	CNCMaskers	7	ssnoise	cnc10	10	1	5	5	1	5	1	0	1	0	1	1	0	0	0	1	1	0	1	0	1	1	0	0	0	1	1	2411	english
26	12	1	10	CNCMaskers	7	ssnoise	cnc08	9	0.9	5	4	0.8	4	0.8	0	0	0	1	0	1	0	0	1	1	0	0	0	1	0	1	0	0	1	1	0112	english
27	12	4	10	CNCMaskers	200	ssnoise	cnc06	9	0.9	6	6	1	6	1	1	1	0	0	1	1	0	1	0	1	1	1	0	0	1	1	0	1	0	1	0412	english
28	12	6	10	CNCMaskers	14	ssnoise	cnc04	10	1	6	5	0.833333	5	0.833333	1	1	0	0	0	0	1	1	0	1	1	1	0	0	0	0	1	1	0	1	0612	english
29	12	8	10	CNCMaskers	7	ssnoise	cnc16	10	1	5	4	0.8	4	0.8	1	0	0	0	0	0	1	0	1	1	1	0	0	0	0	0	1	0	1	1	0812	english
30	12	10	10	CNCMaskers	7	ssnoise	cnc03	8	0.8	4	4	1	4	1	0	0	1	0	1	0	0	1	0	1	0	0	1	0	1	0	0	1	0	1	1012	english
31	12	11	10	CNCMaskers	200	ssnoise	cnc20	10	1	6	5	0.833333	5	0.833333	1	0	0	1	1	0	0	0	1	1	1	0	0	1	1	0	0	0	1	1	1112	english
32	12	12	10	CNCMaskers	0	ssnoise	cnc19	7	0.7	5	5	1	4	0.8	0	0	0	1	0	1	1	0	1	1	0	0	0	1	0	0	1	0	1	1	1212	english
33	12	13	10	CNCMaskers	200	ssnoise	cnc25	10	1	4	4	1	4	1	0	0	1	0	0	0	1	0	1	1	0	0	1	0	0	0	1	0	1	1	1312	english
34	12	14	10	CNCMaskers	0	ssnoise	cnc12	6	0.6	7	3	0.428571	5	0.714286	0	0	0	0	0	0	0	1	1	1	1	0	0	0	0	1	0	1	1	1	1412	english
35	12	20	10	CNCMaskers	14	ssnoise	cnc14	10	1	5	5	1	5	1	1	0	0	1	0	1	0	0	1	1	1	0	0	1	0	1	0	0	1	1	2012	english
36	12	22	10	CNCMaskers	0	ssnoise	cnc24	4	0.4	4	1	0.25	3	0.75	0	0	0	0	0	0	1	0	0	0	0	1	0	0	0	0	1	0	0	1	2212	english
37	12	23	10	CNCMaskers	14	ssnoise	cnc13	10	1	6	6	1	6	1	0	1	1	1	0	0	0	1	1	1	0	1	1	1	0	0	0	1	1	1	2312	english
39	13	5	10	CNCfMaskers	7	ssnoise	cncf25	9	0.9	3	3	1	3	1	1	0	1	0	0	0	0	0	1	0	1	0	1	0	0	0	0	0	1	0	0513	french
40	13	7	10	CNCfMaskers	7	ssnoise	cncf06	9	0.9	5	4	0.8	5	1	0	1	0	1	0	1	0	1	0	0	0	1	0	1	0	1	0	1	0	1	0713	french
41	13	8	10	CNCfMaskers	14	ssnoise	cncf11	10	1	3	3	1	3	1	1	0	0	1	0	0	0	0	0	1	1	0	0	1	0	0	0	0	0	1	0813	french
42	13	9	10	CNCfMaskers	200	ssnoise	cncf10	10	1	3	2	0.666667	2	0.666667	0	1	0	0	0	0	0	0	0	1	0	1	0	0	0	0	0	0	0	1	0913	french
43	13	11	10	CNCfMaskers	14	ssnoise	cncf15	10	1	6	5	0.833333	5	0.833333	1	1	1	0	0	1	0	1	0	0	1	1	1	0	0	1	0	1	0	0	1113	french
44	13	13	10	CNCfMaskers	7	ssnoise	cncf09	10	1	6	5	0.833333	5	0.833333	1	0	0	0	1	1	0	0	1	1	1	0	0	0	1	1	0	0	1	1	1313	french
45	13	14	10	CNCfMaskers	14	ssnoise	cncf16	10	1	6	6	1	6	1	1	0	1	1	0	0	1	0	1	1	1	0	1	1	0	0	1	0	1	1	1413	french
46	13	16	10	CNCfMaskers	200	ssnoise	cncf22	10	1	5	5	1	5	1	1	1	0	1	0	0	0	1	1	0	1	1	0	1	0	0	0	1	1	0	1613	french
47	13	17	10	CNCfMaskers	0	ssnoise	cncf21	8	0.8	3	3	1	3	1	0	0	0	0	0	0	0	1	1	1	0	0	0	0	0	0	0	1	1	1	1713	french
48	13	22	10	CNCfMaskers	0	ssnoise	cncf24	9	0.9	5	5	1	5	1	1	0	1	0	0	1	0	0	1	1	1	0	1	0	0	1	0	0	1	1	2213	french
49	13	23	10	CNCfMaskers	0	ssnoise	cncf07	8	0.8	5	3	0.6	3	0.6	1	0	1	0	0	0	0	1	0	0	1	0	1	0	0	0	0	1	0	0	2313	french
50	13	24	10	CNCfMaskers	200	ssnoise	cncf08	9	0.9	5	5	1	5	1	1	1	1	1	0	0	0	1	0	0	1	1	1	1	0	0	0	1	0	0	2413	french
52	14	1	10	CNCfMaskers	0	ssnoise	cncf06	8	0.8	8	6	0.75	6	0.75	1	1	0	1	1	1	0	0	1	0	1	1	0	1	1	1	0	0	1	0	0114	french
53	14	4	10	CNCfMaskers	200	ssnoise	cncf23	10	1	10	10	1	10	1	1	1	1	1	1	1	1	1	1	1	1	1	1	1	1	1	1	1	1	1	0414	french
54	14	5	10	CNCfMaskers	200	ssnoise	cncf17	10	1	10	8	0.8	8	0.8	1	0	0	1	1	1	1	1	1	1	1	0	0	1	1	1	1	1	1	1	0514	french
55	14	6	10	CNCfMaskers	0	ssnoise	cncf11	6	0.6	7	3	0.428571	7	1	0	0	0	1	0	1	0	1	0	0	0	0	1	1	1	1	0	1	1	1	0614	french
56	14	9	10	CNCfMaskers	14	ssnoise	cncf02	10	1	7	6	0.857143	6	0.857143	1	0	1	1	1	1	0	0	1	0	1	0	1	1	1	1	0	0	1	0	0914	french
57	14	10	10	CNCfMaskers	7	ssnoise	cncf13	8	0.8	8	5	0.625	6	0.75	1	1	0	1	0	0	0	0	1	1	1	1	0	1	0	1	0	0	1	1	1014	french
58	14	11	10	CNCfMaskers	200	ssnoise	cncf24	10	1	9	7	0.777778	7	0.777778	1	0	0	1	0	1	1	1	1	1	1	0	0	1	0	1	1	1	1	1	1114	french
59	14	13	10	CNCfMaskers	0	ssnoise	cncf05	6	0.6	4	2	0.5	3	0.75	0	0	1	0	0	0	1	0	0	0	0	0	1	0	0	0	1	0	0	1	1314	french
60	14	14	10	CNCfMaskers	7	ssnoise	cncf12	9	0.9	7	6	0.857143	7	1	1	1	1	0	0	1	0	0	1	1	1	1	1	0	1	1	0	0	1	1	1414	french
61	14	15	10	CNCfMaskers	7	ssnoise	cncf03	9	0.9	8	7	0.875	8	1	1	1	1	1	0	0	1	0	1	1	1	1	1	1	0	0	1	1	1	1	1514	french
62	14	19	10	CNCfMaskers	14	ssnoise	cncf22	10	1	10	9	0.9	9	0.9	1	1	1	1	1	1	0	1	1	1	1	1	1	1	1	1	0	1	1	1	1914	french
63	14	24	10	CNCfMaskers	14	ssnoise	cncf25	10	1	9	7	0.777778	7	0.777778	1	1	0	1	1	1	1	0	0	1	1	1	0	1	1	1	1	0	0	1	2414	french
65	16	2	10	CNCMaskers	7	ssnoise	cnc18	10	1	8	8	1	8	1	0	1	1	1	1	1	0	1	1	1	0	1	1	1	1	1	0	1	1	1	0216	english
66	16	3	10	CNCMaskers	200	ssnoise	cnc24	10	1	7	3	0.428571	3	0.428571	1	1	0	0	1	0	0	0	0	0	1	1	0	0	1	0	0	0	0	0	0316	english
67	16	9	10	CNCMaskers	14	ssnoise	cnc06	10	1	6	5	0.833333	5	0.833333	1	0	0	0	0	1	1	1	1	0	1	0	0	0	0	1	1	1	1	0	0916	english
68	16	10	10	CNCMaskers	0	ssnoise	cnc16	6	0.6	7	4	0.571429	6	0.857143	1	1	0	0	0	0	0	1	0	1	1	1	0	1	0	1	0	1	0	1	1016	english
69	16	11	10	CNCMaskers	0	ssnoise	cnc07	6	0.6	6	2	0.333333	4	0.666667	1	1	0	0	0	0	0	0	0	0	1	1	0	1	0	0	0	0	1	0	1116	english
70	16	13	10	CNCMaskers	7	ssnoise	cnc05	8	0.8	5	4	0.8	4	0.8	0	0	0	0	1	1	1	0	1	0	0	0	0	0	1	1	1	0	1	0	1316	english
71	16	16	10	CNCMaskers	200	ssnoise	cnc17	10	1	5	4	0.8	4	0.8	0	0	0	0	0	0	1	1	1	1	0	0	0	0	0	0	1	1	1	1	1616	english
72	16	17	10	CNCMaskers	0	ssnoise	cnc03	7	0.7	7	4	0.571429	6	0.857143	1	0	1	0	0	0	0	1	0	1	1	1	1	0	0	0	0	1	1	1	1716	english
73	16	19	10	CNCMaskers	14	ssnoise	cnc21	10	1	5	5	1	5	1	0	1	1	1	0	0	0	0	1	1	0	1	1	1	0	0	0	0	1	1	1916	english
74	16	20	10	CNCMaskers	14	ssnoise	cnc09	10	1	5	4	0.8	4	0.8	0	0	0	0	0	1	1	1	1	0	0	0	0	0	0	1	1	1	1	0	2016	english
75	16	21	10	CNCMaskers	7	ssnoise	cnc23	10	1	6	4	0.666667	4	0.666667	1	0	1	0	0	0	0	0	1	1	1	0	1	0	0	0	0	0	1	1	2116	english
76	16	24	10	CNCMaskers	200	ssnoise	cnc04	10	1	7	6	0.857143	6	0.857143	1	1	1	0	1	0	1	1	0	0	1	1	1	0	1	0	1	1	0	0	2416	english
78	17	1	10	CNCMaskers	200	ssnoise	cnc24	10	1	3	3	1	3	1	0	1	0	1	0	0	0	0	0	1	0	1	0	1	0	0	0	0	0	1	0117	english
79	17	5	10	CNCMaskers	0	ssnoise	cnc13	9	0.9	5	4	0.8	5	1	0	0	0	1	1	0	1	1	0	0	0	0	0	1	1	1	1	1	0	0	0517	english
80	17	6	10	CNCMaskers	14	ssnoise	cnc16	10	1	4	3	0.75	3	0.75	0	0	0	0	0	0	0	1	1	1	0	0	0	0	0	0	0	1	1	1	0617	english
81	17	8	10	CNCMaskers	7	ssnoise	cnc20	10	1	3	2	0.666667	2	0.666667	0	0	0	0	0	0	0	0	1	1	0	0	0	0	0	0	0	0	1	1	0817	english
82	17	12	10	CNCMaskers	14	ssnoise	cnc25	10	1	3	3	1	3	1	0	0	0	1	0	0	0	1	0	1	0	0	0	1	0	0	0	1	0	1	1217	english
83	17	13	10	CNCMaskers	200	ssnoise	cnc19	10	1	5	5	1	5	1	1	1	0	0	0	0	1	0	1	1	1	1	0	0	0	0	1	0	1	1	1317	english
84	17	14	10	CNCMaskers	7	ssnoise	cnc04	8	0.8	6	2	0.333333	4	0.666667	0	0	0	0	1	0	1	0	0	0	1	0	0	0	1	0	1	0	0	1	1417	english
85	17	19	10	CNCMaskers	0	ssnoise	cnc17	8	0.8	4	2	0.5	3	0.75	1	0	0	0	0	0	0	0	1	0	1	0	0	0	0	0	0	0	1	1	1917	english
86	17	21	10	CNCMaskers	0	ssnoise	cnc22	9	0.9	3	3	1	3	1	0	0	0	0	0	0	0	1	1	1	0	0	0	0	0	0	0	1	1	1	2117	english
87	17	22	10	CNCMaskers	14	ssnoise	cnc05	8	0.8	3	3	1	3	1	0	0	0	0	1	0	1	0	0	1	0	0	0	0	1	0	1	0	0	1	2217	english
88	17	23	10	CNCMaskers	7	ssnoise	cnc08	9	0.9	6	5	0.833333	5	0.833333	1	1	0	0	0	0	1	0	1	1	1	1	0	0	0	0	1	0	1	1	2317	english
89	17	24	10	CNCMaskers	200	ssnoise	cnc11	10	1	6	5	0.833333	5	0.833333	0	0	1	0	1	1	0	0	1	1	0	0	1	0	1	1	0	0	1	1	2417	english
91	20	1	10	CNCfMaskers	200	ssnoise	cncf03	10	1	7	6	0.857143	6	0.857143	1	1	1	0	1	1	0	1	0	0	1	1	1	0	1	1	0	1	0	0	0120	french
92	20	7	10	CNCfMaskers	7	ssnoise	cncf02	10	1	5	5	1	5	1	1	1	0	0	0	1	0	0	1	1	1	1	0	0	0	1	0	0	1	1	0720	french
93	20	9	10	CNCfMaskers	200	ssnoise	cncf14	10	1	9	8	0.888889	8	0.888889	1	1	1	1	1	1	0	0	1	1	1	1	1	1	1	1	0	0	1	1	0920	french
94	20	10	10	CNCfMaskers	7	ssnoise	cncf07	10	1	6	6	1	6	1	1	1	0	1	1	0	0	0	1	1	1	1	0	1	1	0	0	0	1	1	1020	french
95	20	11	10	CNCfMaskers	200	ssnoise	cncf08	10	1	10	10	1	10	1	1	1	1	1	1	1	1	1	1	1	1	1	1	1	1	1	1	1	1	1	1120	french
96	20	14	10	CNCfMaskers	14	ssnoise	cncf13	10	1	8	8	1	8	1	1	1	1	1	1	1	0	1	0	1	1	1	1	1	1	1	0	1	0	1	1420	french
97	20	19	10	CNCfMaskers	14	ssnoise	cncf06	9	0.9	10	7	0.7	8	0.8	1	1	1	1	1	0	0	1	0	1	1	1	1	1	1	0	1	1	0	1	1920	french
98	20	20	10	CNCfMaskers	0	ssnoise	cncf16	7	0.7	3	1	0.333333	3	1	0	0	0	1	0	0	0	0	0	0	0	0	1	1	0	0	0	0	0	1	2020	french
99	20	21	10	CNCfMaskers	7	ssnoise	cncf11	10	1	10	10	1	10	1	1	1	1	1	1	1	1	1	1	1	1	1	1	1	1	1	1	1	1	1	2120	french
100	20	22	10	CNCfMaskers	0	ssnoise	cncf18	8	0.8	5	4	0.8	5	1	0	0	0	0	0	1	0	1	1	1	0	0	0	0	1	1	0	1	1	1	2220	french
101	20	23	10	CNCfMaskers	14	ssnoise	cncf09	10	1	5	4	0.8	4	0.8	0	0	0	0	0	1	1	0	1	1	0	0	0	0	0	1	1	0	1	1	2320	french
102	20	24	10	CNCfMaskers	0	ssnoise	cncf12	8	0.8	6	4	0.666667	6	1	1	1	0	0	0	0	0	0	1	1	1	1	1	0	0	1	0	0	1	1	2420	french
104	21	1	10	CNCfMaskers	7	ssnoise	cncf10	10	1	4	2	0.5	2	0.5	0	0	0	0	0	0	0	0	1	1	0	0	0	0	0	0	0	0	1	1	0121	french
105	21	5	10	CNCfMaskers	14	ssnoise	cncf12	10	1	6	4	0.666667	4	0.666667	1	0	1	0	0	1	1	0	0	0	1	0	1	0	0	1	1	0	0	0	0521	french
106	21	6	10	CNCfMaskers	200	ssnoise	cncf15	10	1	4	4	1	4	1	0	0	0	0	1	1	0	1	1	0	0	0	0	0	1	1	0	1	1	0	0621	french
107	21	8	10	CNCfMaskers	0	ssnoise	cncf19	8	0.8	5	3	0.6	4	0.8	0	0	0	1	0	0	0	1	1	0	0	1	0	1	0	0	0	1	1	0	0821	french
108	21	11	10	CNCfMaskers	200	ssnoise	cncf16	10	1	5	4	0.8	4	0.8	0	0	0	0	0	1	0	1	1	1	0	0	0	0	0	1	0	1	1	1	1121	french
109	21	16	10	CNCfMaskers	14	ssnoise	cncf02	10	1	8	7	0.875	7	0.875	1	1	1	1	1	0	0	0	1	1	1	1	1	1	1	0	0	0	1	1	1621	french
110	21	17	10	CNCfMaskers	7	ssnoise	cncf20	10	1	7	7	1	7	1	1	1	1	0	1	1	0	1	0	1	1	1	1	0	1	1	0	1	0	1	1721	french
111	21	19	10	CNCfMaskers	0	ssnoise	cncf04	8	0.8	6	6	1	5	0.833333	1	1	1	1	0	0	0	0	1	1	1	1	0	1	0	0	0	0	1	1	1921	french
112	21	21	10	CNCfMaskers	7	ssnoise	cncf06	10	1	7	6	0.857143	6	0.857143	1	1	1	0	0	1	0	1	1	0	1	1	1	0	0	1	0	1	1	0	2121	french
113	21	22	10	CNCfMaskers	14	ssnoise	cncf18	10	1	7	5	0.714286	5	0.714286	1	1	0	0	0	1	0	0	1	1	1	1	0	0	0	1	0	0	1	1	2221	french
114	21	23	10	CNCfMaskers	0	ssnoise	cncf25	7	0.7	5	1	0.2	2	0.4	0	0	0	1	0	0	0	0	0	0	0	0	0	1	0	0	0	0	0	1	2321	french
115	21	24	10	CNCfMaskers	200	ssnoise	cncf05	10	1	2	2	1	2	1	0	0	0	0	0	0	0	0	1	1	0	0	0	0	0	0	0	0	1	1	2421	french
117	22	5	10	CNCfMaskers	0	ssnoise	cncf12	9	0.9	7	6	0.857143	6	0.857143	1	1	1	0	0	1	0	0	1	1	1	1	1	0	0	1	0	0	1	1	0522	french
118	22	6	10	CNCfMaskers	14	ssnoise	cncf03	10	1	10	9	0.9	9	0.9	1	1	1	1	1	1	0	1	1	1	1	1	1	1	1	1	0	1	1	1	0622	french
119	22	7	10	CNCfMaskers	200	ssnoise	cncf14	10	1	9	9	1	9	1	1	1	1	1	1	1	1	1	0	1	1	1	1	1	1	1	1	1	0	1	0722	french
120	22	8	10	CNCfMaskers	200	ssnoise	cncf11	10	1	8	8	1	8	1	1	1	1	1	0	1	1	1	0	1	1	1	1	1	0	1	1	1	0	1	0822	french
121	22	11	10	CNCfMaskers	7	ssnoise	cncf22	10	1	9	9	1	9	1	1	1	1	1	0	1	1	1	1	1	1	1	1	1	0	1	1	1	1	1	1122	french
122	22	15	10	CNCfMaskers	0	ssnoise	cncf25	7	0.7	7	5	0.714286	7	1	1	1	1	0	0	1	1	0	0	0	1	1	1	0	0	1	1	1	1	0	1522	french
123	22	16	10	CNCfMaskers	200	ssnoise	cncf21	9	0.9	10	8	0.8	9	0.9	1	0	1	0	1	1	1	1	1	1	1	0	1	1	1	1	1	1	1	1	1622	french
124	22	18	10	CNCfMaskers	7	ssnoise	cncf13	10	1	10	9	0.9	9	0.9	1	1	1	1	1	1	0	1	1	1	1	1	1	1	1	1	0	1	1	1	1822	french
125	22	19	10	CNCfMaskers	14	ssnoise	cncf15	9	0.9	9	8	0.888889	9	1	0	1	1	1	0	1	1	1	1	1	1	1	1	1	0	1	1	1	1	1	1922	french
126	22	20	10	CNCfMaskers	7	ssnoise	cncf17	10	1	9	9	1	9	1	1	1	1	1	1	0	1	1	1	1	1	1	1	1	1	0	1	1	1	1	2022	french
127	22	21	10	CNCfMaskers	14	ssnoise	cncf07	10	1	10	10	1	10	1	1	1	1	1	1	1	1	1	1	1	1	1	1	1	1	1	1	1	1	1	2122	french
128	22	24	10	CNCfMaskers	0	ssnoise	cncf09	8	0.8	10	8	0.8	10	1	1	1	1	1	1	0	1	0	1	1	1	1	1	1	1	1	1	1	1	1	2422	french
130	25	1	10	CNCMaskers	0	ssnoise	cnc09	6	0.6	5	3	0.6	5	1	0	0	0	1	0	0	1	0	0	1	0	0	0	1	0	0	1	1	1	1	0125	english
131	25	5	10	CNCMaskers	200	ssnoise	cnc14	10	1	8	8	1	8	1	0	1	1	1	1	1	0	1	1	1	0	1	1	1	1	1	0	1	1	1	0525	english
132	25	6	10	CNCMaskers	14	ssnoise	cnc03	8	0.8	6	4	0.666667	6	1	1	1	0	0	0	0	0	1	0	1	1	1	1	0	0	0	0	1	1	1	0625	english
133	25	7	10	CNCMaskers	200	ssnoise	cnc05	10	1	5	5	1	5	1	0	0	0	0	1	1	0	1	1	1	0	0	0	0	1	1	0	1	1	1	0725	english
134	25	9	10	CNCMaskers	0	ssnoise	cnc06	8	0.8	5	4	0.8	5	1	0	0	0	1	1	0	0	0	1	1	0	0	0	1	1	0	1	0	1	1	0925	english
135	25	10	10	CNCMaskers	7	ssnoise	cnc04	10	1	7	7	1	7	1	1	0	0	1	0	1	1	1	1	1	1	0	0	1	0	1	1	1	1	1	1025	english
136	25	12	10	CNCMaskers	200	ssnoise	cnc12	9	0.9	5	5	1	5	1	0	0	0	0	0	1	1	1	1	1	0	0	0	0	0	1	1	1	1	1	1225	english
137	25	14	10	CNCMaskers	7	ssnoise	cnc07	8	0.8	7	5	0.714286	7	1	1	1	1	1	0	0	0	1	0	0	1	1	1	1	0	0	0	1	1	1	1425	english
138	25	15	10	CNCMaskers	0	ssnoise	cnc08	8	0.8	4	3	0.75	4	1	0	0	0	0	0	1	0	1	0	1	0	0	0	0	0	1	0	1	1	1	1525	english
139	25	17	10	CNCMaskers	7	ssnoise	cnc18	9	0.9	6	6	1	6	1	1	1	0	0	0	1	0	1	1	1	1	1	0	0	0	1	0	1	1	1	1725	english
140	25	18	10	CNCMaskers	14	ssnoise	cnc16	10	1	6	6	1	6	1	0	0	0	1	1	0	1	1	1	1	0	0	0	1	1	0	1	1	1	1	1825	english
141	25	19	10	CNCMaskers	14	ssnoise	cnc13	9	0.9	7	6	0.857143	7	1	1	1	0	0	1	0	0	1	1	1	1	1	1	0	1	0	0	1	1	1	1925	english
143	27	1	10	CNCMaskers	14	ssnoise	cnc10	10	1	6	6	1	6	1	1	0	1	1	0	1	0	0	1	1	1	0	1	1	0	1	0	0	1	1	0127	english
144	27	2	10	CNCMaskers	200	ssnoise	cnc14	10	1	6	6	1	6	1	1	1	0	1	0	1	0	0	1	1	1	1	0	1	0	1	0	0	1	1	0227	english
145	27	5	10	CNCMaskers	0	ssnoise	cnc06	8	0.8	4	3	0.75	3	0.75	0	1	0	0	0	0	0	0	1	1	0	1	0	0	0	0	0	0	1	1	0527	english
146	27	12	10	CNCMaskers	14	ssnoise	cnc08	10	1	4	4	1	4	1	1	1	0	0	0	0	0	0	1	1	1	1	0	0	0	0	0	0	1	1	1227	english
147	27	14	10	CNCMaskers	0	ssnoise	cnc12	8	0.8	5	4	0.8	5	1	0	0	0	0	0	1	0	1	1	1	0	1	0	0	0	1	0	1	1	1	1427	english
148	27	15	10	CNCMaskers	7	ssnoise	cnc25	10	1	6	6	1	6	1	0	1	0	0	0	1	1	1	1	1	0	1	0	0	0	1	1	1	1	1	1527	english
149	27	18	10	CNCMaskers	7	ssnoise	cnc17	10	1	7	6	0.857143	6	0.857143	1	1	1	1	1	0	1	0	0	0	1	1	1	1	1	0	1	0	0	0	1827	english
150	27	19	10	CNCMaskers	0	ssnoise	cnc11	7	0.7	1	0	0	1	1	0	0	0	0	0	0	0	0	0	0	0	0	0	0	0	0	0	1	0	0	1927	english
151	27	21	10	CNCMaskers	7	ssnoise	cnc20	9	0.9	8	7	0.875	8	1	1	0	0	1	1	1	1	0	1	1	1	0	1	1	1	1	1	0	1	1	2127	english
152	27	22	10	CNCMaskers	200	ssnoise	cnc13	10	1	6	6	1	6	1	0	0	1	1	1	0	0	1	1	1	0	0	1	1	1	0	0	1	1	1	2227	english
153	27	23	10	CNCMaskers	14	ssnoise	cnc04	10	1	6	6	1	6	1	1	1	0	1	0	0	1	1	0	1	1	1	0	1	0	0	1	1	0	1	2327	english
154	27	24	10	CNCMaskers	200	ssnoise	cnc23	10	1	6	6	1	6	1	1	1	0	0	0	1	0	1	1	1	1	1	0	0	0	1	0	1	1	1	2427	english
156	28	1	10	CNCMaskers	0	ssnoise	cnc15	8	0.8	10	7	0.7	9	0.9	0	1	0	1	1	1	0	1	1	1	1	1	0	1	1	1	1	1	1	1	0128	english
157	28	2	10	CNCMaskers	200	ssnoise	cnc05	9	0.9	9	8	0.888889	8	0.888889	1	1	1	1	1	0	1	0	1	1	1	1	1	1	1	0	1	0	1	1	0228	english
158	28	4	10	CNCMaskers	7	ssnoise	cnc02	10	1	9	9	1	9	1	1	1	1	1	1	0	1	1	1	1	1	1	1	1	1	0	1	1	1	1	0428	english
159	28	7	10	CNCMaskers	0	ssnoise	cnc17	9	0.9	9	8	0.888889	9	1	1	1	1	0	1	1	1	1	1	0	1	1	1	0	1	1	1	1	1	1	0728	english
160	28	8	10	CNCMaskers	7	ssnoise	cnc06	10	1	10	10	1	10	1	1	1	1	1	1	1	1	1	1	1	1	1	1	1	1	1	1	1	1	1	0828	english
161	28	11	10	CNCMaskers	14	ssnoise	cnc09	10	1	10	10	1	10	1	1	1	1	1	1	1	1	1	1	1	1	1	1	1	1	1	1	1	1	1	1128	english
162	28	14	10	CNCMaskers	7	ssnoise	cnc14	10	1	9	9	1	9	1	1	1	1	1	0	1	1	1	1	1	1	1	1	1	0	1	1	1	1	1	1428	english
163	28	15	10	CNCMaskers	14	ssnoise	cnc24	10	1	9	8	0.888889	8	0.888889	1	1	1	0	0	1	1	1	1	1	1	1	1	0	0	1	1	1	1	1	1528	english
164	28	18	10	CNCMaskers	200	ssnoise	cnc19	10	1	9	9	1	9	1	1	1	1	1	1	0	1	1	1	1	1	1	1	1	1	0	1	1	1	1	1828	english
165	28	19	10	CNCMaskers	14	ssnoise	cnc18	10	1	10	10	1	10	1	1	1	1	1	1	1	1	1	1	1	1	1	1	1	1	1	1	1	1	1	1928	english
166	28	21	10	CNCMaskers	0	ssnoise	cnc08	10	1	10	10	1	10	1	1	1	1	1	1	1	1	1	1	1	1	1	1	1	1	1	1	1	1	1	2128	english
167	28	24	10	CNCMaskers	200	ssnoise	cnc23	10	1	10	10	1	10	1	1	1	1	1	1	1	1	1	1	1	1	1	1	1	1	1	1	1	1	1	2428	english
169	31	1	10	CNCMaskers	0	ssnoise	cnc17	7	0.7	5	3	0.6	4	0.8	0	0	1	1	1	0	0	0	0	0	0	0	1	1	1	0	0	0	0	1	0131	english
170	31	2	10	CNCMaskers	0	ssnoise	cnc16	9	0.9	7	6	0.857143	7	1	1	1	1	0	1	0	1	0	0	1	1	1	1	0	1	1	1	0	0	1	0231	english
171	31	4	10	CNCMaskers	14	ssnoise	cnc24	10	1	8	8	1	8	1	1	1	1	1	1	1	1	1	0	0	1	1	1	1	1	1	1	1	0	0	0431	english
172	31	6	10	CNCMaskers	0	ssnoise	cnc03	3	0.3	8	3	0.375	8	1	1	0	0	0	0	1	0	0	0	1	1	1	1	1	1	1	0	1	0	1	0631	english
173	31	8	10	CNCMaskers	200	ssnoise	cnc12	9	0.9	8	6	0.75	7	0.875	1	1	1	1	0	0	1	0	1	0	1	1	1	1	0	1	1	0	1	0	0831	english
174	31	11	10	CNCMaskers	200	ssnoise	cnc14	10	1	8	8	1	8	1	1	1	1	1	1	1	0	1	1	0	1	1	1	1	1	1	0	1	1	0	1131	english
175	31	12	10	CNCMaskers	7	ssnoise	cnc22	10	1	6	6	1	6	1	1	1	1	0	0	1	0	0	1	1	1	1	1	0	0	1	0	0	1	1	1231	english
176	31	13	10	CNCMaskers	14	ssnoise	cnc02	9	0.9	10	9	0.9	10	1	1	1	1	1	0	1	1	1	1	1	1	1	1	1	1	1	1	1	1	1	1331	english
177	31	14	10	CNCMaskers	7	ssnoise	cnc20	10	1	9	8	0.888889	8	0.888889	1	1	1	1	1	1	1	0	0	1	1	1	1	1	1	1	1	0	0	1	1431	english
178	31	20	10	CNCMaskers	200	ssnoise	cnc07	10	1	9	8	0.888889	8	0.888889	1	1	1	1	0	1	0	1	1	1	1	1	1	1	0	1	0	1	1	1	2031	english
179	31	21	10	CNCMaskers	7	ssnoise	cnc08	10	1	9	9	1	9	1	1	1	1	1	1	1	0	1	1	1	1	1	1	1	1	1	0	1	1	1	2131	english
180	31	24	10	CNCMaskers	14	ssnoise	cnc19	10	1	8	8	1	8	1	1	1	1	0	1	1	1	0	1	1	1	1	1	0	1	1	1	0	1	1	2431	english
182	32	2	10	CNCMaskers	14	ssnoise	cnc05	8	0.8	9	7	0.777778	9	1	1	1	0	0	1	0	1	1	1	1	1	1	1	0	1	1	1	1	1	1	0232	english
183	32	3	10	CNCMaskers	0	ssnoise	cnc18	9	0.9	7	5	0.714286	6	0.857143	0	1	0	0	1	0	1	0	1	1	1	1	0	0	1	0	1	0	1	1	0332	english
184	32	4	10	CNCMaskers	7	ssnoise	cnc07	8	0.8	6	4	0.666667	6	1	1	1	0	0	0	1	1	0	0	0	1	1	0	0	0	1	1	0	1	1	0432	english
185	32	5	10	CNCMaskers	0	ssnoise	cnc19	9	0.9	5	4	0.8	5	1	1	1	1	0	0	0	0	1	0	0	1	1	1	0	0	0	0	1	0	1	0532	english
186	32	7	10	CNCMaskers	7	ssnoise	cnc21	9	0.9	9	8	0.888889	9	1	0	1	1	1	1	0	1	1	1	1	0	1	1	1	1	1	1	1	1	1	0732	english
187	32	9	10	CNCMaskers	0	ssnoise	cnc24	6	0.6	7	4	0.571429	7	1	0	1	1	0	0	0	1	0	1	0	1	1	1	0	1	0	1	0	1	1	0932	english
188	32	13	10	CNCMaskers	14	ssnoise	cnc03	9	0.9	8	6	0.75	7	0.875	0	1	1	1	1	0	1	0	0	1	1	1	1	1	1	0	1	0	0	1	1332	english
189	32	14	10	CNCMaskers	200	ssnoise	cnc20	10	1	8	7	0.875	7	0.875	1	1	0	1	1	0	1	1	1	0	1	1	0	1	1	0	1	1	1	0	1432	english
191	33	1	10	CNCMaskers	14	ssnoise	cnc09	10	1	7	7	1	7	1	1	1	1	1	0	1	0	1	0	1	1	1	1	1	0	1	0	1	0	1	0133	english
192	33	3	10	CNCMaskers	7	ssnoise	cnc12	10	1	9	9	1	9	1	1	1	1	1	1	0	1	1	1	1	1	1	1	1	1	0	1	1	1	1	0333	english
193	33	4	10	CNCMaskers	200	ssnoise	cnc22	10	1	8	8	1	8	1	1	1	1	0	1	0	1	1	1	1	1	1	1	0	1	0	1	1	1	1	0433	english
194	33	5	10	CNCMaskers	14	ssnoise	cnc19	10	1	10	10	1	10	1	1	1	1	1	1	1	1	1	1	1	1	1	1	1	1	1	1	1	1	1	0533	english
195	33	10	10	CNCMaskers	7	ssnoise	cnc11	10	1	10	10	1	10	1	1	1	1	1	1	1	1	1	1	1	1	1	1	1	1	1	1	1	1	1	1033	english
196	33	11	10	CNCMaskers	200	ssnoise	cnc14	10	1	6	6	1	6	1	1	1	0	1	1	1	0	0	1	0	1	1	0	1	1	1	0	0	1	0	1133	english
197	33	12	10	CNCMaskers	0	ssnoise	cnc08	7	0.7	10	7	0.7	9	0.9	1	0	0	1	1	1	1	0	1	1	1	1	0	1	1	1	1	1	1	1	1233	english
198	33	13	10	CNCMaskers	200	ssnoise	cnc10	10	1	10	9	0.9	9	0.9	1	1	1	0	1	1	1	1	1	1	1	1	1	0	1	1	1	1	1	1	1333	english
199	33	18	10	CNCMaskers	0	ssnoise	cnc02	8	0.8	9	7	0.777778	8	0.888889	1	1	1	0	1	1	1	0	0	1	1	1	1	0	1	1	1	0	1	1	1833	english
200	33	20	10	CNCMaskers	0	ssnoise	cnc21	8	0.8	10	8	0.8	10	1	1	1	1	1	1	1	1	0	0	1	1	1	1	1	1	1	1	1	1	1	2033	english
201	33	22	10	CNCMaskers	14	ssnoise	cnc05	9	0.9	9	7	0.777778	8	0.888889	0	1	0	1	1	1	1	1	0	1	1	1	0	1	1	1	1	1	0	1	2233	english
202	33	23	10	CNCMaskers	7	ssnoise	cnc04	9	0.9	10	7	0.7	8	0.8	1	1	0	0	1	1	1	1	1	0	1	1	0	0	1	1	1	1	1	1	2333	english
204	34	3	10	CNCfMaskers	200	ssnoise	cncf13	10	1	7	7	1	7	1	1	1	1	1	1	0	0	1	0	1	1	1	1	1	1	0	0	1	0	1	0334	french
205	34	4	10	CNCfMaskers	14	ssnoise	cncf04	10	1	7	5	0.714286	5	0.714286	1	0	1	0	0	1	0	0	1	1	1	0	1	0	0	1	0	0	1	1	0434	french
206	34	6	10	CNCfMaskers	7	ssnoise	cncf02	9	0.9	6	5	0.833333	5	0.833333	1	0	1	0	0	0	1	1	0	1	1	0	1	0	0	0	1	1	0	1	0634	french
207	34	7	10	CNCfMaskers	7	ssnoise	cncf22	10	1	7	6	0.857143	6	0.857143	1	1	1	1	0	0	0	0	1	1	1	1	1	1	0	0	0	0	1	1	0734	french
208	34	8	10	CNCfMaskers	14	ssnoise	cncf14	10	1	8	7	0.875	7	0.875	1	1	1	1	0	0	0	1	1	1	1	1	1	1	0	0	0	1	1	1	0834	french
209	34	13	10	CNCfMaskers	200	ssnoise	cncf12	10	1	9	9	1	9	1	1	1	1	1	1	1	0	1	1	1	1	1	1	1	1	1	0	1	1	1	1334	french
210	34	14	10	CNCfMaskers	7	ssnoise	cncf10	9	0.9	8	6	0.75	7	0.875	0	1	1	1	1	0	1	0	0	1	0	1	1	1	1	0	1	0	1	1	1434	french
211	34	17	10	CNCfMaskers	14	ssnoise	cncf03	10	1	7	7	1	7	1	1	0	1	1	0	1	0	1	1	1	1	0	1	1	0	1	0	1	1	1	1734	french
212	34	18	10	CNCfMaskers	0	ssnoise	cncf18	9	0.9	7	6	0.857143	7	1	1	1	0	1	0	1	0	1	1	0	1	1	0	1	0	1	0	1	1	1	1834	french
213	34	19	10	CNCfMaskers	200	ssnoise	cncf06	10	1	9	9	1	9	1	1	1	1	1	1	1	0	1	1	1	1	1	1	1	1	1	0	1	1	1	1934	french
214	34	22	10	CNCfMaskers	0	ssnoise	cncf08	7	0.7	10	7	0.7	10	1	1	1	0	1	1	0	1	1	0	1	1	1	1	1	1	1	1	1	1	1	2234	french
215	34	23	10	CNCfMaskers	0	ssnoise	cncf23	9	0.9	7	5	0.714286	6	0.857143	1	1	1	0	0	0	0	0	1	1	1	1	1	0	1	0	0	0	1	1	2334	french
217	35	1	10	CNCMaskers	200	ssnoise	cnc02	10	1	9	9	1	9	1	1	1	1	1	1	1	1	0	1	1	1	1	1	1	1	1	1	0	1	1	0135	english
218	35	10	10	CNCMaskers	200	ssnoise	cnc23	9	0.9	10	9	0.9	10	1	1	1	1	1	1	0	1	1	1	1	1	1	1	1	1	1	1	1	1	1	1035	english
219	35	13	10	CNCMaskers	14	ssnoise	cnc10	9	0.9	8	7	0.875	8	1	1	1	1	1	0	1	1	0	0	1	1	1	1	1	0	1	1	1	0	1	1335	english
220	35	14	10	CNCMaskers	14	ssnoise	cnc15	9	0.9	9	9	1	9	1	1	1	1	1	1	1	0	1	1	1	1	1	1	1	1	1	0	1	1	1	1435	english
221	35	15	10	CNCMaskers	0	ssnoise	cnc21	8	0.8	8	7	0.875	8	1	1	1	1	1	1	0	1	0	0	1	1	1	1	1	1	0	1	0	1	1	1535	english
222	35	16	10	CNCMaskers	7	ssnoise	cnc09	10	1	8	8	1	8	1	1	1	1	1	0	0	1	1	1	1	1	1	1	1	0	0	1	1	1	1	1635	english
223	35	17	10	CNCMaskers	7	ssnoise	cnc08	8	0.8	9	7	0.777778	8	0.888889	1	1	0	1	0	1	0	1	1	1	1	1	1	1	0	1	0	1	1	1	1735	english
224	35	19	10	CNCMaskers	200	ssnoise	cnc25	10	1	8	8	1	8	1	1	1	0	1	1	1	0	1	1	1	1	1	0	1	1	1	0	1	1	1	1935	english
225	35	20	10	CNCMaskers	7	ssnoise	cnc20	10	1	10	10	1	10	1	1	1	1	1	1	1	1	1	1	1	1	1	1	1	1	1	1	1	1	1	2035	english
226	35	21	10	CNCMaskers	0	ssnoise	cnc18	8	0.8	7	7	1	7	1	1	1	1	0	1	1	0	1	0	1	1	1	1	0	1	1	0	1	0	1	2135	english
227	35	22	10	CNCMaskers	14	ssnoise	cnc24	10	1	10	10	1	10	1	1	1	1	1	1	1	1	1	1	1	1	1	1	1	1	1	1	1	1	1	2235	english
228	35	24	10	CNCMaskers	0	ssnoise	cnc05	8	0.8	5	4	0.8	5	1	1	0	0	0	0	1	1	0	0	1	1	0	0	1	0	1	1	0	0	1	2435	english
230	37	1	10	CNCMaskers	14	ssnoise	cnc23	10	1	7	7	1	7	1	1	1	1	1	1	1	0	0	0	1	1	1	1	1	1	1	0	0	0	1	0137	english
231	37	2	10	CNCMaskers	7	ssnoise	cnc20	10	1	8	7	0.875	7	0.875	1	0	0	1	1	1	1	0	1	1	1	0	0	1	1	1	1	0	1	1	0237	english
232	37	3	10	CNCMaskers	7	ssnoise	cnc13	9	0.9	4	4	1	4	1	0	0	1	1	0	0	0	0	1	1	0	0	1	1	0	0	0	0	1	1	0337	english
233	37	4	10	CNCMaskers	7	ssnoise	cnc18	10	1	7	7	1	7	1	1	0	0	1	1	1	0	1	1	1	1	0	0	1	1	1	0	1	1	1	0437	english
234	37	6	10	CNCMaskers	200	ssnoise	cnc02	10	1	7	7	1	7	1	1	0	0	0	1	1	1	1	1	1	1	0	0	0	1	1	1	1	1	1	0637	english
235	37	8	10	CNCMaskers	14	ssnoise	cnc22	9	0.9	7	7	1	6	0.857143	1	1	1	1	0	0	1	0	1	1	1	1	1	1	0	0	1	0	0	1	0837	english
236	37	11	10	CNCMaskers	0	ssnoise	cnc11	8	0.8	7	6	0.857143	7	1	1	1	0	0	1	1	1	0	0	1	1	1	1	0	1	1	1	0	0	1	1137	english
237	37	15	10	CNCMaskers	200	ssnoise	cnc04	10	1	9	8	0.888889	8	0.888889	1	1	1	0	1	1	1	1	0	1	1	1	1	0	1	1	1	1	0	1	1537	english
238	37	16	10	CNCMaskers	0	ssnoise	cnc06	9	0.9	6	4	0.666667	5	0.833333	0	0	0	1	0	0	0	1	1	1	0	0	1	1	0	0	0	1	1	1	1637	english
239	37	18	10	CNCMaskers	0	ssnoise	cnc08	8	0.8	7	5	0.714286	6	0.857143	1	0	1	0	0	1	1	0	0	1	1	0	1	0	0	1	1	0	1	1	1837	english
240	37	22	10	CNCMaskers	200	ssnoise	cnc07	9	0.9	7	5	0.714286	5	0.714286	1	1	1	0	1	0	0	0	0	1	1	1	1	0	1	0	0	0	0	1	2237	english
241	37	24	10	CNCMaskers	14	ssnoise	cnc21	10	1	6	5	0.833333	5	0.833333	0	0	1	1	1	0	1	0	0	1	0	0	1	1	1	0	1	0	0	1	2437	english
243	3	3	10	CNCfMaskers	14	ssnoise	cncf24	10	1	7	7	1	7	1	1	1	1	0	1	1	0	0	1	1	1	1	1	0	1	1	0	0	1	1	0303	french
244	3	5	10	CNCfMaskers	200	ssnoise	cncf15	10	1	8	8	1	8	1	1	1	1	1	1	0	1	1	0	1	1	1	1	1	1	0	1	1	0	1	0503	french
245	3	6	10	CNCfMaskers	200	ssnoise	cncf13	10	1	9	9	1	9	1	1	1	1	1	1	0	1	1	1	1	1	1	1	1	1	0	1	1	1	1	0603	french
246	3	7	10	CNCfMaskers	14	ssnoise	cncf22	10	1	8	8	1	8	1	1	1	1	1	0	0	1	1	1	1	1	1	1	1	0	0	1	1	1	1	0703	french
247	3	12	10	CNCfMaskers	0	ssnoise	cncf06	9	0.9	9	7	0.777778	8	0.888889	0	1	1	1	1	1	0	1	1	0	0	1	1	1	1	1	0	1	1	1	1203	french
248	3	15	10	CNCfMaskers	0	ssnoise	cncf10	8	0.8	10	9	0.9	9	0.9	1	1	1	0	1	1	1	1	1	1	1	1	1	1	1	1	1	1	1	0	1503	french
249	3	18	10	CNCfMaskers	0	ssnoise	cncf23	9	0.9	10	9	0.9	10	1	1	1	1	1	1	0	1	1	1	1	1	1	1	1	1	1	1	1	1	1	1803	french
250	3	19	10	CNCfMaskers	7	ssnoise	cncf20	10	1	10	10	1	10	1	1	1	1	1	1	1	1	1	1	1	1	1	1	1	1	1	1	1	1	1	1903	french
251	3	20	10	CNCfMaskers	14	ssnoise	cncf07	10	1	6	5	0.833333	5	0.833333	1	1	1	0	0	0	0	1	0	1	1	1	1	0	0	0	0	1	0	1	2003	french
252	3	22	10	CNCfMaskers	7	ssnoise	cncf19	10	1	9	8	0.888889	8	0.888889	1	1	0	1	1	0	1	1	1	1	1	1	0	1	1	0	1	1	1	1	2203	french
253	3	23	10	CNCfMaskers	200	ssnoise	cncf17	10	1	9	9	1	9	1	1	0	1	1	1	1	1	1	1	1	1	0	1	1	1	1	1	1	1	1	2303	french
254	3	24	10	CNCfMaskers	7	ssnoise	cncf21	10	1	7	7	1	7	1	0	0	0	1	1	1	1	1	1	1	0	0	0	1	1	1	1	1	1	1	2403	french
256	4	1	10	CNCfMaskers	7	ssnoise	cncf03	9	0.9	6	6	1	6	1	1	1	0	1	0	0	0	1	1	1	1	1	0	1	0	0	0	1	1	1	0104	french
257	4	2	10	CNCfMaskers	0	ssnoise	cncf02	7	0.7	8	5	0.625	8	1	1	0	1	1	1	0	0	1	0	0	1	1	1	1	1	1	0	1	1	0	0204	french
258	4	3	10	CNCfMaskers	200	ssnoise	cncf22	10	1	8	8	1	8	1	1	1	1	0	1	1	1	1	1	0	1	1	1	0	1	1	1	1	1	0	0304	french
259	4	4	10	CNCfMaskers	0	ssnoise	cncf18	6	0.6	6	5	0.833333	6	1	1	0	0	1	0	0	1	1	0	1	1	0	0	1	0	0	1	1	1	1	0404	french
260	4	6	10	CNCfMaskers	0	ssnoise	cncf23	8	0.8	6	5	0.833333	5	0.833333	1	1	1	1	0	0	1	0	0	0	1	1	1	1	0	0	1	0	0	0	0604	french
261	4	7	10	CNCfMaskers	7	ssnoise	cncf08	9	0.9	7	6	0.857143	7	1	0	0	1	1	1	0	1	1	1	0	1	0	1	1	1	0	1	1	1	0	0704	french
262	4	8	10	CNCfMaskers	7	ssnoise	cncf10	9	0.9	6	6	1	6	1	1	1	1	0	1	0	0	0	1	1	1	1	1	0	1	0	0	0	1	1	0804	french
263	4	9	10	CNCfMaskers	200	ssnoise	cncf16	10	1	7	7	1	7	1	1	1	0	1	1	0	0	1	1	1	1	1	0	1	1	0	0	1	1	1	0904	french
264	4	16	10	CNCfMaskers	14	ssnoise	cncf15	9	0.9	7	6	0.857143	7	1	1	1	1	1	1	0	0	0	0	1	1	1	1	1	1	0	1	0	0	1	1604	french
265	4	18	10	CNCfMaskers	200	ssnoise	cncf20	10	1	5	5	1	5	1	1	1	1	0	0	0	0	0	1	1	1	1	1	0	0	0	0	0	1	1	1804	french
266	4	20	10	CNCfMaskers	14	ssnoise	cncf21	10	1	9	9	1	9	1	1	1	1	1	1	1	0	1	1	1	1	1	1	1	1	1	0	1	1	1	2004	french
267	4	24	10	CNCfMaskers	14	ssnoise	cncf06	10	1	6	6	1	6	1	1	1	1	1	1	1	0	0	0	0	1	1	1	1	1	1	0	0	0	0	2404	french
269	5	1	10	CNCMaskers	0	ssnoise	cnc14	9	0.9	6	5	0.833333	5	0.833333	1	1	1	1	0	0	0	1	0	0	1	1	1	1	0	0	0	1	0	0	0105	english
270	5	3	10	CNCMaskers	7	ssnoise	cnc12	10	1	6	6	1	6	1	1	1	1	0	1	0	0	0	1	1	1	1	1	0	1	0	0	0	1	1	0305	english
271	5	4	10	CNCMaskers	200	ssnoise	cnc02	10	1	6	6	1	6	1	1	1	0	1	0	1	0	1	0	1	1	1	0	1	0	1	0	1	0	1	0405	english
272	5	5	10	CNCMaskers	0	ssnoise	cnc10	9	0.9	4	4	1	4	1	0	1	1	0	0	0	0	0	1	1	0	1	1	0	0	0	0	0	1	1	0505	english
273	5	6	10	CNCMaskers	200	ssnoise	cnc09	10	1	4	4	1	4	1	1	0	0	0	1	0	0	0	1	1	1	0	0	0	1	0	0	0	1	1	0605	english
274	5	7	10	CNCMaskers	14	ssnoise	cnc21	10	1	4	4	1	4	1	0	0	0	0	0	1	1	0	1	1	0	0	0	0	0	1	1	0	1	1	0705	english
275	5	11	10	CNCMaskers	200	ssnoise	cnc07	10	1	6	5	0.833333	5	0.833333	1	1	0	0	0	1	0	1	0	1	1	1	0	0	0	1	0	1	0	1	1105	english
276	5	13	10	CNCMaskers	14	ssnoise	cnc16	10	1	7	7	1	7	1	1	1	0	1	1	1	0	0	1	1	1	1	0	1	1	1	0	0	1	1	1305	english
277	5	16	10	CNCMaskers	0	ssnoise	cnc18	5	0.5	7	5	0.714286	7	1	0	1	1	0	1	0	0	0	1	1	1	1	1	1	1	0	0	0	1	1	1605	english
278	5	21	10	CNCMaskers	14	ssnoise	cnc19	10	1	7	7	1	7	1	1	1	0	1	1	1	0	0	1	1	1	1	0	1	1	1	0	0	1	1	2105	english
279	5	22	10	CNCMaskers	7	ssnoise	cnc24	9	0.9	6	5	0.833333	6	1	0	1	0	0	1	0	0	1	1	1	0	1	0	0	1	1	0	1	1	1	2205	english
280	5	24	10	CNCMaskers	7	ssnoise	cnc17	9	0.9	4	4	1	4	1	0	0	0	1	1	0	0	0	1	1	0	0	0	1	1	0	0	0	1	1	2405	english
282	6	3	10	CNCMaskers	200	ssnoise	cnc15	8	0.8	5	4	0.8	5	1	0	0	0	1	0	0	0	1	1	1	0	0	0	1	1	0	0	1	1	1	0306	english
283	6	5	10	CNCMaskers	0	ssnoise	cnc16	7	0.7	3	2	0.666667	3	1	1	0	0	0	0	0	0	0	0	1	1	0	0	0	0	0	0	0	1	1	0506	english
284	6	6	10	CNCMaskers	14	ssnoise	cnc04	9	0.9	6	5	0.833333	6	1	1	1	0	1	0	0	1	1	0	0	1	1	0	1	0	0	1	1	0	1	0606	english
285	6	7	10	CNCMaskers	14	ssnoise	cnc19	10	1	4	4	1	4	1	0	1	0	0	0	0	1	0	1	1	0	1	0	0	0	0	1	0	1	1	0706	english
286	6	9	10	CNCMaskers	7	ssnoise	cnc12	9	0.9	6	5	0.833333	6	1	0	1	0	0	1	0	1	0	1	1	1	1	0	0	1	0	1	0	1	1	0906	english
287	6	12	10	CNCMaskers	0	ssnoise	cnc10	5	0.5	5	1	0.2	4	0.8	0	0	0	0	0	0	0	0	0	1	0	0	0	1	0	0	0	1	1	1	1206	english
288	6	15	10	CNCMaskers	7	ssnoise	cnc20	10	1	4	4	1	4	1	0	0	0	1	0	0	1	0	1	1	0	0	0	1	0	0	1	0	1	1	1506	english
289	6	18	10	CNCMaskers	200	ssnoise	cnc13	10	1	5	5	1	5	1	0	1	0	1	0	0	0	1	1	1	0	1	0	1	0	0	0	1	1	1	1806	english
290	6	19	10	CNCMaskers	200	ssnoise	cnc09	9	0.9	5	5	1	5	1	0	0	1	0	0	0	1	1	1	1	0	0	1	0	0	0	1	1	1	1	1906	english
291	6	20	10	CNCMaskers	7	ssnoise	cnc17	10	1	3	3	1	3	1	0	0	0	0	0	0	0	1	1	1	0	0	0	0	0	0	0	1	1	1	2006	english
292	6	21	10	CNCMaskers	14	ssnoise	cnc06	9	0.9	4	3	0.75	4	1	0	0	0	0	0	1	0	0	1	1	0	0	0	0	0	1	0	1	1	1	2106	english
293	6	23	10	CNCMaskers	0	ssnoise	cnc11	8	0.8	3	2	0.666667	3	1	0	0	0	0	1	0	0	0	0	1	0	0	0	0	1	0	0	0	1	1	2306	english
295	7	1	10	CNCfMaskers	200	ssnoise	cncf05	10	1	7	6	0.857143	6	0.857143	0	1	1	0	0	1	1	1	0	1	0	1	1	0	0	1	1	1	0	1	0107	french
296	7	4	10	CNCfMaskers	0	ssnoise	cncf17	7	0.7	9	6	0.666667	8	0.888889	1	0	1	1	0	0	0	1	1	1	1	1	1	1	1	0	0	1	1	1	0407	french
297	7	8	10	CNCfMaskers	14	ssnoise	cncf06	10	1	5	4	0.8	4	0.8	1	1	0	0	1	0	0	1	0	0	1	1	0	0	1	0	0	1	0	0	0807	french
298	7	9	10	CNCfMaskers	7	ssnoise	cncf25	9	0.9	4	4	1	4	1	1	1	1	0	0	0	0	0	1	0	1	1	1	0	0	0	0	0	1	0	0907	french
299	7	13	10	CNCfMaskers	0	ssnoise	cncf10	6	0.6	6	3	0.5	5	0.833333	1	0	0	0	0	0	0	1	0	1	1	0	0	1	0	0	1	1	0	1	1307	french
300	7	15	10	CNCfMaskers	7	ssnoise	cncf21	7	0.7	9	7	0.777778	9	1	0	1	0	1	1	1	1	0	1	1	1	1	0	1	1	1	1	1	1	1	1507	french
301	7	16	10	CNCfMaskers	200	ssnoise	cncf08	10	1	8	8	1	8	1	1	1	1	1	1	1	1	0	1	0	1	1	1	1	1	1	1	0	1	0	1607	french
302	7	18	10	CNCfMaskers	0	ssnoise	cncf04	6	0.6	5	3	0.6	5	1	0	0	1	0	0	0	0	0	1	1	1	0	1	0	0	1	0	0	1	1	1807	french
303	7	19	10	CNCfMaskers	200	ssnoise	cncf11	10	1	7	7	1	7	1	1	1	1	0	1	0	1	0	1	1	1	1	1	0	1	0	1	0	1	1	1907	french
304	7	20	10	CNCfMaskers	7	ssnoise	cncf18	10	1	8	8	1	8	1	1	1	1	1	0	0	1	1	1	1	1	1	1	1	0	0	1	1	1	1	2007	french
305	7	22	10	CNCfMaskers	14	ssnoise	cncf13	10	1	7	7	1	7	1	1	1	1	1	1	0	0	0	1	1	1	1	1	1	1	0	0	0	1	1	2207	french
306	7	23	10	CNCfMaskers	14	ssnoise	cncf03	10	1	6	6	1	6	1	1	1	1	1	1	0	0	0	1	0	1	1	1	1	1	0	0	0	1	0	2307	french
308	8	2	10	CNCfMaskers	0	ssnoise	cncf10	7	0.7	5	4	0.8	5	1	0	0	0	1	1	1	1	0	0	0	0	1	0	1	1	1	1	0	0	0	0208	french
309	8	4	10	CNCfMaskers	0	ssnoise	cncf19	4	0.4	4	2	0.5	3	0.75	0	0	0	0	1	0	0	0	1	0	0	0	0	0	1	0	0	1	1	0	0408	french
310	8	9	10	CNCfMaskers	0	ssnoise	cncf11	8	0.8	5	3	0.6	5	1	0	1	0	0	0	1	0	1	0	0	0	1	0	0	0	1	0	1	1	1	0908	french
311	8	11	10	CNCfMaskers	14	ssnoise	cncf13	10	1	2	2	1	2	1	0	0	0	0	0	1	0	0	0	1	0	0	0	0	0	1	0	0	0	1	1108	french
312	8	12	10	CNCfMaskers	7	ssnoise	cncf18	10	1	4	4	1	4	1	0	1	0	0	0	1	0	0	1	1	0	1	0	0	0	1	0	0	1	1	1208	french
313	8	13	10	CNCfMaskers	14	ssnoise	cncf07	10	1	4	3	0.75	3	0.75	0	0	0	0	1	0	0	1	0	1	0	0	0	0	1	0	0	1	0	1	1308	french
314	8	14	10	CNCfMaskers	7	ssnoise	cncf23	10	1	4	4	1	4	1	0	0	0	0	0	1	0	1	1	1	0	0	0	0	0	1	0	1	1	1	1408	french
315	8	15	10	CNCfMaskers	7	ssnoise	cncf12	10	1	3	3	1	3	1	0	0	0	0	0	1	0	0	1	1	0	0	0	0	0	1	0	0	1	1	1508	french
316	8	19	10	CNCfMaskers	14	ssnoise	cncf22	10	1	5	4	0.8	4	0.8	1	1	0	1	0	0	0	0	0	1	1	1	0	1	0	0	0	0	0	1	1908	french
317	8	21	10	CNCfMaskers	200	ssnoise	cncf04	9	0.9	5	4	0.8	5	1	1	1	0	0	0	0	0	0	1	1	1	1	0	0	0	0	0	1	1	1	2108	french
318	8	22	10	CNCfMaskers	200	ssnoise	cncf17	9	0.9	4	4	1	4	1	0	0	0	1	1	0	1	0	1	0	0	0	0	1	1	0	1	0	1	0	2208	french
319	8	23	10	CNCfMaskers	200	ssnoise	cncf16	10	1	8	8	1	8	1	1	0	1	1	1	1	0	1	1	1	1	0	1	1	1	1	0	1	1	1	2308	french
