# Supplementary material for: Disentangling listening effort and memory load beyond behavioural evidence: Pupillary response to listening effort during a concurrent memory task
Source: PLoS One. 2021 Mar 3;16(3):e0233251. doi: 10.1371/journal.pone.0233251 (PMC7928507; doi:10.1371/journal.pone.0233251)
Supplement: S1 Raw data — (ZIP) [file pone.0233251.s004.zip › raw/behav_word_recognition.csv]

	listener	blockNum	recallOrNot	trialNum	noiseFile	SNR	maniType	wordFile	transcript	response	correct	trialNum_contrast	language
1	10	2	10	1	CNCMaskers\ssnoise_02.wav	0	ssnoise	COGLOAD\01\0801.wav	red	red	1	1	english
2	10	2	10	2	CNCMaskers\ssnoise_05.wav	0	ssnoise	COGLOAD\01\0802.wav	vine	vine	1	2	english
3	10	2	10	3	CNCMaskers\ssnoise_01.wav	0	ssnoise	COGLOAD\01\0803.wav	hide	hide	1	3	english
4	10	2	10	4	CNCMaskers\ssnoise_10.wav	0	ssnoise	COGLOAD\01\0804.wav	car	car	1	4	english
5	10	2	10	5	CNCMaskers\ssnoise_07.wav	0	ssnoise	COGLOAD\01\0805.wav	puff	puff	1	5	english
6	10	2	10	6	CNCMaskers\ssnoise_09.wav	0	ssnoise	COGLOAD\01\0806.wav	sap	sap	1	6	english
7	10	2	10	7	CNCMaskers\ssnoise_03.wav	0	ssnoise	COGLOAD\01\0807.wav	much	much	1	7	english
8	10	2	10	8	CNCMaskers\ssnoise_08.wav	0	ssnoise	COGLOAD\01\0808.wav	which	which	1	8	english
9	10	2	10	9	CNCMaskers\ssnoise_06.wav	0	ssnoise	COGLOAD\01\0809.wav	goal	goal	1	9	english
10	10	2	10	10	CNCMaskers\ssnoise_04.wav	0	ssnoise	COGLOAD\01\0810.wav	talk	talk	1	10	english
11	10	3	10	1	CNCMaskers\ssnoise_02.wav	0	ssnoise	COGLOAD\01\1001.wav	met	met	1	1	english
12	10	3	10	2	CNCMaskers\ssnoise_04.wav	0	ssnoise	COGLOAD\01\1002.wav	south	south	1	2	english
13	10	3	10	3	CNCMaskers\ssnoise_01.wav	0	ssnoise	COGLOAD\01\1003.wav	ship	ship	1	3	english
14	10	3	10	4	CNCMaskers\ssnoise_05.wav	0	ssnoise	COGLOAD\01\1004.wav	pan	pan	1	4	english
15	10	3	10	5	CNCMaskers\ssnoise_07.wav	0	ssnoise	COGLOAD\01\1005.wav	tire	tire	1	5	english
16	10	3	10	6	CNCMaskers\ssnoise_08.wav	0	ssnoise	COGLOAD\01\1006.wav	tall	tall	1	6	english
17	10	3	10	7	CNCMaskers\ssnoise_03.wav	0	ssnoise	COGLOAD\01\1007.wav	should	should	1	7	english
18	10	3	10	8	CNCMaskers\ssnoise_10.wav	0	ssnoise	COGLOAD\01\1008.wav	fake	faid	0	8	english
19	10	3	10	9	CNCMaskers\ssnoise_06.wav	0	ssnoise	COGLOAD\01\1009.wav	moon	moon	1	9	english
20	10	3	10	10	CNCMaskers\ssnoise_09.wav	0	ssnoise	COGLOAD\01\1010.wav	suck	suck	1	10	english
21	10	4	10	1	CNCMaskers\ssnoise_03.wav	7	ssnoise	COGLOAD\01\2201.wav	nag	nag	1	1	english
22	10	4	10	2	CNCMaskers\ssnoise_10.wav	7	ssnoise	COGLOAD\01\2202.wav	purse	purse	1	2	english
23	10	4	10	3	CNCMaskers\ssnoise_05.wav	7	ssnoise	COGLOAD\01\2203.wav	coal	coal	1	3	english
24	10	4	10	4	CNCMaskers\ssnoise_06.wav	7	ssnoise	COGLOAD\01\2204.wav	hush	hush	1	4	english
25	10	4	10	5	CNCMaskers\ssnoise_04.wav	7	ssnoise	COGLOAD\01\2205.wav	sore	sore	1	5	english
26	10	4	10	6	CNCMaskers\ssnoise_09.wav	7	ssnoise	COGLOAD\01\2206.wav	robe	robe	1	6	english
27	10	4	10	7	CNCMaskers\ssnoise_02.wav	7	ssnoise	COGLOAD\01\2207.wav	zeal	zeal	1	7	english
28	10	4	10	8	CNCMaskers\ssnoise_08.wav	7	ssnoise	COGLOAD\01\2208.wav	yoke	yoke	1	8	english
29	10	4	10	9	CNCMaskers\ssnoise_01.wav	7	ssnoise	COGLOAD\01\2209.wav	light	light	1	9	english
30	10	4	10	10	CNCMaskers\ssnoise_07.wav	7	ssnoise	COGLOAD\01\2210.wav	rough	rough	1	10	english
31	10	5	0	1	CNCMaskers\ssnoise_05.wav	200	ssnoise	COGLOAD\01\1701.wav	loan	loan	1	1	english
32	10	5	0	2	CNCMaskers\ssnoise_01.wav	200	ssnoise	COGLOAD\01\1702.wav	loud	loud	1	2	english
33	10	5	0	3	CNCMaskers\ssnoise_03.wav	200	ssnoise	COGLOAD\01\1703.wav	said	said	1	3	english
34	10	5	0	4	CNCMaskers\ssnoise_09.wav	200	ssnoise	COGLOAD\01\1704.wav	serve	serve	1	4	english
35	10	5	0	5	CNCMaskers\ssnoise_08.wav	200	ssnoise	COGLOAD\01\1705.wav	wig	wig	1	5	english
36	10	5	0	6	CNCMaskers\ssnoise_02.wav	200	ssnoise	COGLOAD\01\1706.wav	pack	pack	1	6	english
37	10	5	0	7	CNCMaskers\ssnoise_10.wav	200	ssnoise	COGLOAD\01\1707.wav	birch	birch	1	7	english
38	10	5	0	8	CNCMaskers\ssnoise_06.wav	200	ssnoise	COGLOAD\01\1708.wav	pool	pool	1	8	english
39	10	5	0	9	CNCMaskers\ssnoise_07.wav	200	ssnoise	COGLOAD\01\1709.wav	rice	rice	1	9	english
40	10	5	0	10	CNCMaskers\ssnoise_04.wav	200	ssnoise	COGLOAD\01\1710.wav	when	when	1	10	english
41	10	6	10	1	CNCMaskers\ssnoise_01.wav	7	ssnoise	COGLOAD\01\1101.wav	head	head	1	1	english
42	10	6	10	2	CNCMaskers\ssnoise_02.wav	7	ssnoise	COGLOAD\01\1102.wav	numb	numb	1	2	english
43	10	6	10	3	CNCMaskers\ssnoise_05.wav	7	ssnoise	COGLOAD\01\1103.wav	bar	far	0	3	english
44	10	6	10	4	CNCMaskers\ssnoise_06.wav	7	ssnoise	COGLOAD\01\1104.wav	more	more	1	4	english
45	10	6	10	5	CNCMaskers\ssnoise_10.wav	7	ssnoise	COGLOAD\01\1105.wav	faith	faith	1	5	english
46	10	6	10	6	CNCMaskers\ssnoise_09.wav	7	ssnoise	COGLOAD\01\1106.wav	soon	soon	1	6	english
47	10	6	10	7	CNCMaskers\ssnoise_03.wav	7	ssnoise	COGLOAD\01\1107.wav	toss	toss	1	7	english
48	10	6	10	8	CNCMaskers\ssnoise_04.wav	7	ssnoise	COGLOAD\01\1108.wav	life	life	1	8	english
49	10	6	10	9	CNCMaskers\ssnoise_08.wav	7	ssnoise	COGLOAD\01\1109.wav	hut	hut	1	9	english
50	10	6	10	10	CNCMaskers\ssnoise_07.wav	7	ssnoise	COGLOAD\01\1110.wav	joke	joke	1	10	english
51	10	7	0	1	CNCMaskers\ssnoise_02.wav	14	ssnoise	COGLOAD\01\0201.wav	home	home	1	1	english
52	10	7	0	2	CNCMaskers\ssnoise_05.wav	14	ssnoise	COGLOAD\01\0202.wav	jar	jar	1	2	english
53	10	7	0	3	CNCMaskers\ssnoise_07.wav	14	ssnoise	COGLOAD\01\0203.wav	pad	pad	1	3	english
54	10	7	0	4	CNCMaskers\ssnoise_04.wav	14	ssnoise	COGLOAD\01\0204.wav	fall	fall	1	4	english
55	10	7	0	5	CNCMaskers\ssnoise_06.wav	14	ssnoise	COGLOAD\01\0205.wav	van	van	1	5	english
56	10	7	0	6	CNCMaskers\ssnoise_08.wav	14	ssnoise	COGLOAD\01\0206.wav	jug	jug	1	6	english
57	10	7	0	7	CNCMaskers\ssnoise_01.wav	14	ssnoise	COGLOAD\01\0207.wav	yearn	yearn	1	7	english
58	10	7	0	8	CNCMaskers\ssnoise_10.wav	14	ssnoise	COGLOAD\01\0208.wav	make	make	1	8	english
59	10	7	0	9	CNCMaskers\ssnoise_09.wav	14	ssnoise	COGLOAD\01\0209.wav	gale	gale	1	9	english
60	10	7	0	10	CNCMaskers\ssnoise_03.wav	14	ssnoise	COGLOAD\01\0210.wav	tooth	tooth	1	10	english
61	10	8	10	1	CNCMaskers\ssnoise_04.wav	14	ssnoise	COGLOAD\01\1501.wav	dab	dab	1	1	english
62	10	8	10	2	CNCMaskers\ssnoise_09.wav	14	ssnoise	COGLOAD\01\1502.wav	size	size	1	2	english
63	10	8	10	3	CNCMaskers\ssnoise_01.wav	14	ssnoise	COGLOAD\01\1503.wav	man	man	1	3	english
64	10	8	10	4	CNCMaskers\ssnoise_07.wav	14	ssnoise	COGLOAD\01\1504.wav	leave	leave	1	4	english
65	10	8	10	5	CNCMaskers\ssnoise_08.wav	14	ssnoise	COGLOAD\01\1505.wav	fade	fa	0	5	english
66	10	8	10	6	CNCMaskers\ssnoise_03.wav	14	ssnoise	COGLOAD\01\1506.wav	jail	jail	1	6	english
67	10	8	10	7	CNCMaskers\ssnoise_10.wav	14	ssnoise	COGLOAD\01\1507.wav	sung	sung	1	7	english
68	10	8	10	8	CNCMaskers\ssnoise_05.wav	14	ssnoise	COGLOAD\01\1508.wav	gap	gap	1	8	english
69	10	8	10	9	CNCMaskers\ssnoise_06.wav	14	ssnoise	COGLOAD\01\1509.wav	kid	kid	1	9	english
70	10	8	10	10	CNCMaskers\ssnoise_02.wav	14	ssnoise	COGLOAD\01\1510.wav	chin	chin	1	10	english
71	10	9	0	1	CNCMaskers\ssnoise_10.wav	7	ssnoise	COGLOAD\01\0901.wav	hash	cash	0	1	english
72	10	9	0	2	CNCMaskers\ssnoise_03.wav	7	ssnoise	COGLOAD\01\0902.wav	choice	choice	1	2	english
73	10	9	0	3	CNCMaskers\ssnoise_09.wav	7	ssnoise	COGLOAD\01\0903.wav	cob	cob	1	3	english
74	10	9	0	4	CNCMaskers\ssnoise_02.wav	7	ssnoise	COGLOAD\01\0904.wav	this	this	1	4	english
75	10	9	0	5	CNCMaskers\ssnoise_01.wav	7	ssnoise	COGLOAD\01\0905.wav	rail	rail	1	5	english
76	10	9	0	6	CNCMaskers\ssnoise_08.wav	7	ssnoise	COGLOAD\01\0906.wav	weep	weep	1	6	english
77	10	9	0	7	CNCMaskers\ssnoise_06.wav	7	ssnoise	COGLOAD\01\0907.wav	soul	soul	1	7	english
78	10	9	0	8	CNCMaskers\ssnoise_04.wav	7	ssnoise	COGLOAD\01\0908.wav	bought	bought	1	8	english
79	10	9	0	9	CNCMaskers\ssnoise_07.wav	7	ssnoise	COGLOAD\01\0909.wav	dam	cam	0	9	english
80	10	9	0	10	CNCMaskers\ssnoise_05.wav	7	ssnoise	COGLOAD\01\0910.wav	leak	leak	1	10	english
81	10	10	0	1	CNCMaskers\ssnoise_02.wav	0	ssnoise	COGLOAD\01\1201.wav	four	four	1	1	english
82	10	10	0	2	CNCMaskers\ssnoise_08.wav	0	ssnoise	COGLOAD\01\1202.wav	vote	vote	1	2	english
83	10	10	0	3	CNCMaskers\ssnoise_05.wav	0	ssnoise	COGLOAD\01\1203.wav	keen	key	0	3	english
84	10	10	0	4	CNCMaskers\ssnoise_03.wav	0	ssnoise	COGLOAD\01\1204.wav	yam	game	0	4	english
85	10	10	0	5	CNCMaskers\ssnoise_01.wav	0	ssnoise	COGLOAD\01\1205.wav	mate	mate	1	5	english
86	10	10	0	6	CNCMaskers\ssnoise_07.wav	0	ssnoise	COGLOAD\01\1206.wav	gull	dollar	0	6	english
87	10	10	0	7	CNCMaskers\ssnoise_10.wav	0	ssnoise	COGLOAD\01\1207.wav	tone	tone	1	7	english
88	10	10	0	8	CNCMaskers\ssnoise_06.wav	0	ssnoise	COGLOAD\01\1208.wav	bush	push	0	8	english
89	10	10	0	9	CNCMaskers\ssnoise_09.wav	0	ssnoise	COGLOAD\01\1209.wav	house	house	1	9	english
90	10	10	0	10	CNCMaskers\ssnoise_04.wav	0	ssnoise	COGLOAD\01\1210.wav	lake	lake	1	10	english
91	10	11	10	1	CNCMaskers\ssnoise_07.wav	200	ssnoise	COGLOAD\01\1401.wav	rig	rig	1	1	english
92	10	11	10	2	CNCMaskers\ssnoise_09.wav	200	ssnoise	COGLOAD\01\1402.wav	what	what	1	2	english
93	10	11	10	3	CNCMaskers\ssnoise_06.wav	200	ssnoise	COGLOAD\01\1403.wav	room	room	1	3	english
94	10	11	10	4	CNCMaskers\ssnoise_03.wav	200	ssnoise	COGLOAD\01\1404.wav	dike	dike	1	4	english
95	10	11	10	5	CNCMaskers\ssnoise_05.wav	200	ssnoise	COGLOAD\01\1405.wav	with	with	1	5	english
96	10	11	10	6	CNCMaskers\ssnoise_10.wav	200	ssnoise	COGLOAD\01\1406.wav	rouge	rouge	1	6	english
97	10	11	10	7	CNCMaskers\ssnoise_04.wav	200	ssnoise	COGLOAD\01\1407.wav	keg	keg	1	7	english
98	10	11	10	8	CNCMaskers\ssnoise_08.wav	200	ssnoise	COGLOAD\01\1408.wav	sheep	sheep	1	8	english
99	10	11	10	9	CNCMaskers\ssnoise_02.wav	200	ssnoise	COGLOAD\01\1409.wav	shine	shine	1	9	english
100	10	11	10	10	CNCMaskers\ssnoise_01.wav	200	ssnoise	COGLOAD\01\1410.wav	toll	toll	1	10	english
101	10	12	0	1	CNCMaskers\ssnoise_02.wav	7	ssnoise	COGLOAD\01\2501.wav	then	then	1	1	english
102	10	12	0	2	CNCMaskers\ssnoise_10.wav	7	ssnoise	COGLOAD\01\2502.wav	juice	juice	1	2	english
103	10	12	0	3	CNCMaskers\ssnoise_09.wav	7	ssnoise	COGLOAD\01\2503.wav	gaze	gaze	1	3	english
104	10	12	0	4	CNCMaskers\ssnoise_04.wav	7	ssnoise	COGLOAD\01\2504.wav	peg	peg	1	4	english
105	10	12	0	5	CNCMaskers\ssnoise_06.wav	7	ssnoise	COGLOAD\01\2505.wav	pull	pull	1	5	english
106	10	12	0	6	CNCMaskers\ssnoise_01.wav	7	ssnoise	COGLOAD\01\2506.wav	limb	limb	1	6	english
107	10	12	0	7	CNCMaskers\ssnoise_07.wav	7	ssnoise	COGLOAD\01\2507.wav	good	good	1	7	english
108	10	12	0	8	CNCMaskers\ssnoise_05.wav	7	ssnoise	COGLOAD\01\2508.wav	knit	knit	1	8	english
109	10	12	0	9	CNCMaskers\ssnoise_03.wav	7	ssnoise	COGLOAD\01\2509.wav	sing	sing	1	9	english
110	10	12	0	10	CNCMaskers\ssnoise_08.wav	7	ssnoise	COGLOAD\01\2510.wav	chalk	chalk	1	10	english
111	10	13	10	1	CNCMaskers\ssnoise_07.wav	7	ssnoise	COGLOAD\01\0501.wav	lag	lag	1	1	english
112	10	13	10	2	CNCMaskers\ssnoise_01.wav	7	ssnoise	COGLOAD\01\0502.wav	salve	salve	1	2	english
113	10	13	10	3	CNCMaskers\ssnoise_02.wav	7	ssnoise	COGLOAD\01\0503.wav	dime	dime	1	3	english
114	10	13	10	4	CNCMaskers\ssnoise_03.wav	7	ssnoise	COGLOAD\01\0504.wav	hull	hull	1	4	english
115	10	13	10	5	CNCMaskers\ssnoise_04.wav	7	ssnoise	COGLOAD\01\0505.wav	thin	thin	1	5	english
116	10	13	10	6	CNCMaskers\ssnoise_06.wav	7	ssnoise	COGLOAD\01\0506.wav	shirt	shirt	1	6	english
117	10	13	10	7	CNCMaskers\ssnoise_10.wav	7	ssnoise	COGLOAD\01\0507.wav	rose	rose	1	7	english
118	10	13	10	8	CNCMaskers\ssnoise_08.wav	7	ssnoise	COGLOAD\01\0508.wav	fit	fit	1	8	english
119	10	13	10	9	CNCMaskers\ssnoise_09.wav	7	ssnoise	COGLOAD\01\0509.wav	kite	kite	1	9	english
120	10	13	10	10	CNCMaskers\ssnoise_05.wav	7	ssnoise	COGLOAD\01\0510.wav	cape	cape	1	10	english
121	10	14	10	1	CNCMaskers\ssnoise_05.wav	0	ssnoise	COGLOAD\01\2001.wav	thumb	thumb	1	1	english
122	10	14	10	2	CNCMaskers\ssnoise_08.wav	0	ssnoise	COGLOAD\01\2002.wav	shut	shut	1	2	english
123	10	14	10	3	CNCMaskers\ssnoise_09.wav	0	ssnoise	COGLOAD\01\2003.wav	phone	phone	1	3	english
124	10	14	10	4	CNCMaskers\ssnoise_06.wav	0	ssnoise	COGLOAD\01\2004.wav	war	war	1	4	english
125	10	14	10	5	CNCMaskers\ssnoise_01.wav	0	ssnoise	COGLOAD\01\2005.wav	tower	tower	1	5	english
126	10	14	10	6	CNCMaskers\ssnoise_04.wav	0	ssnoise	COGLOAD\01\2006.wav	sock	sock	1	6	english
127	10	14	10	7	CNCMaskers\ssnoise_02.wav	0	ssnoise	COGLOAD\01\2007.wav	gas	gas	1	7	english
128	10	14	10	8	CNCMaskers\ssnoise_10.wav	0	ssnoise	COGLOAD\01\2008.wav	net	net	1	8	english
129	10	14	10	9	CNCMaskers\ssnoise_03.wav	0	ssnoise	COGLOAD\01\2009.wav	till	till	1	9	english
130	10	14	10	10	CNCMaskers\ssnoise_07.wav	0	ssnoise	COGLOAD\01\2010.wav	write	write	1	10	english
131	10	15	0	1	CNCMaskers\ssnoise_01.wav	14	ssnoise	COGLOAD\01\1901.wav	date	date	1	1	english
132	10	15	0	2	CNCMaskers\ssnoise_09.wav	14	ssnoise	COGLOAD\01\1902.wav	wail	wail	1	2	english
133	10	15	0	3	CNCMaskers\ssnoise_06.wav	14	ssnoise	COGLOAD\01\1903.wav	read	read	1	3	english
134	10	15	0	4	CNCMaskers\ssnoise_05.wav	14	ssnoise	COGLOAD\01\1904.wav	take	take	1	4	english
135	10	15	0	5	CNCMaskers\ssnoise_07.wav	14	ssnoise	COGLOAD\01\1905.wav	bug	bug	1	5	english
136	10	15	0	6	CNCMaskers\ssnoise_08.wav	14	ssnoise	COGLOAD\01\1906.wav	mirth	mirth	1	6	english
137	10	15	0	7	CNCMaskers\ssnoise_03.wav	14	ssnoise	COGLOAD\01\1907.wav	deal	deal	1	7	english
138	10	15	0	8	CNCMaskers\ssnoise_04.wav	14	ssnoise	COGLOAD\01\1908.wav	chief	chief	1	8	english
139	10	15	0	9	CNCMaskers\ssnoise_02.wav	14	ssnoise	COGLOAD\01\1909.wav	mill	mill	1	9	english
140	10	15	0	10	CNCMaskers\ssnoise_10.wav	14	ssnoise	COGLOAD\01\1910.wav	mop	mop	1	10	english
141	10	16	10	1	CNCMaskers\ssnoise_02.wav	14	ssnoise	COGLOAD\01\2301.wav	dawn	dawn	1	1	english
142	10	16	10	2	CNCMaskers\ssnoise_01.wav	14	ssnoise	COGLOAD\01\2302.wav	cab	cab	1	2	english
143	10	16	10	3	CNCMaskers\ssnoise_10.wav	14	ssnoise	COGLOAD\01\2303.wav	dock	dock	1	3	english
144	10	16	10	4	CNCMaskers\ssnoise_09.wav	14	ssnoise	COGLOAD\01\2304.wav	tease	tease	1	4	english
145	10	16	10	5	CNCMaskers\ssnoise_05.wav	14	ssnoise	COGLOAD\01\2305.wav	worm	worm	1	5	english
146	10	16	10	6	CNCMaskers\ssnoise_06.wav	14	ssnoise	COGLOAD\01\2306.wav	hot	hot	1	6	english
147	10	16	10	7	CNCMaskers\ssnoise_08.wav	14	ssnoise	COGLOAD\01\2307.wav	back	back	1	7	english
148	10	16	10	8	CNCMaskers\ssnoise_04.wav	14	ssnoise	COGLOAD\01\2308.wav	food	food	1	8	english
149	10	16	10	9	CNCMaskers\ssnoise_03.wav	14	ssnoise	COGLOAD\01\2309.wav	tell	tell	1	9	english
150	10	16	10	10	CNCMaskers\ssnoise_07.wav	14	ssnoise	COGLOAD\01\2310.wav	myth	myth	1	10	english
151	10	17	10	1	CNCMaskers\ssnoise_05.wav	200	ssnoise	COGLOAD\01\0301.wav	patch	patch	1	1	english
152	10	17	10	2	CNCMaskers\ssnoise_07.wav	200	ssnoise	COGLOAD\01\0302.wav	boil	boil	1	2	english
153	10	17	10	3	CNCMaskers\ssnoise_08.wav	200	ssnoise	COGLOAD\01\0303.wav	hate	hate	1	3	english
154	10	17	10	4	CNCMaskers\ssnoise_09.wav	200	ssnoise	COGLOAD\01\0304.wav	pick	pick	1	4	english
155	10	17	10	5	CNCMaskers\ssnoise_06.wav	200	ssnoise	COGLOAD\01\0305.wav	knife	knife	1	5	english
156	10	17	10	6	CNCMaskers\ssnoise_02.wav	200	ssnoise	COGLOAD\01\0306.wav	wreck	wreck	1	6	english
157	10	17	10	7	CNCMaskers\ssnoise_01.wav	200	ssnoise	COGLOAD\01\0307.wav	route	route	1	7	english
158	10	17	10	8	CNCMaskers\ssnoise_03.wav	200	ssnoise	COGLOAD\01\0308.wav	boat	boat	1	8	english
159	10	17	10	9	CNCMaskers\ssnoise_04.wav	200	ssnoise	COGLOAD\01\0309.wav	ripe	ripe	1	9	english
160	10	17	10	10	CNCMaskers\ssnoise_10.wav	200	ssnoise	COGLOAD\01\0310.wav	wheel	wheel	1	10	english
161	10	18	0	1	CNCMaskers\ssnoise_10.wav	7	ssnoise	COGLOAD\01\0601.wav	gain	gain	1	1	english
162	10	18	0	2	CNCMaskers\ssnoise_06.wav	7	ssnoise	COGLOAD\01\0602.wav	hill	hill	1	2	english
163	10	18	0	3	CNCMaskers\ssnoise_08.wav	7	ssnoise	COGLOAD\01\0603.wav	fern	fern	1	3	english
164	10	18	0	4	CNCMaskers\ssnoise_01.wav	7	ssnoise	COGLOAD\01\0604.wav	beg	beg	1	4	english
165	10	18	0	5	CNCMaskers\ssnoise_02.wav	7	ssnoise	COGLOAD\01\0605.wav	late	late	1	5	english
166	10	18	0	6	CNCMaskers\ssnoise_04.wav	7	ssnoise	COGLOAD\01\0606.wav	dire	dire	1	6	english
167	10	18	0	7	CNCMaskers\ssnoise_07.wav	7	ssnoise	COGLOAD\01\0607.wav	dodge	dodge	1	7	english
168	10	18	0	8	CNCMaskers\ssnoise_03.wav	7	ssnoise	COGLOAD\01\0608.wav	love	lov	0	8	english
169	10	18	0	9	CNCMaskers\ssnoise_05.wav	7	ssnoise	COGLOAD\01\0609.wav	coat	coat	1	9	english
170	10	18	0	10	CNCMaskers\ssnoise_09.wav	7	ssnoise	COGLOAD\01\0610.wav	choose	choose	1	10	english
171	10	19	0	1	CNCMaskers\ssnoise_10.wav	0	ssnoise	COGLOAD\01\0401.wav	dead	dead	1	1	english
172	10	19	0	2	CNCMaskers\ssnoise_06.wav	0	ssnoise	COGLOAD\01\0402.wav	sob	sob	1	2	english
173	10	19	0	3	CNCMaskers\ssnoise_02.wav	0	ssnoise	COGLOAD\01\0403.wav	mess	mess	1	3	english
174	10	19	0	4	CNCMaskers\ssnoise_03.wav	0	ssnoise	COGLOAD\01\0404.wav	wish	wish	1	4	english
175	10	19	0	5	CNCMaskers\ssnoise_01.wav	0	ssnoise	COGLOAD\01\0405.wav	chore	toure	0	5	english
176	10	19	0	6	CNCMaskers\ssnoise_07.wav	0	ssnoise	COGLOAD\01\0406.wav	wood	wood	1	6	english
177	10	19	0	7	CNCMaskers\ssnoise_04.wav	0	ssnoise	COGLOAD\01\0407.wav	king	king	1	7	english
178	10	19	0	8	CNCMaskers\ssnoise_08.wav	0	ssnoise	COGLOAD\01\0408.wav	toad	toads	0	8	english
179	10	19	0	9	CNCMaskers\ssnoise_09.wav	0	ssnoise	COGLOAD\01\0409.wav	check	check	1	9	english
180	10	19	0	10	CNCMaskers\ssnoise_05.wav	0	ssnoise	COGLOAD\01\0410.wav	loop	loop	1	10	english
181	10	20	10	1	CNCMaskers\ssnoise_05.wav	14	ssnoise	COGLOAD\01\2401.wav	five	five	1	1	english
182	10	20	10	2	CNCMaskers\ssnoise_06.wav	14	ssnoise	COGLOAD\01\2402.wav	bathe	bathe	1	2	english
183	10	20	10	3	CNCMaskers\ssnoise_09.wav	14	ssnoise	COGLOAD\01\2403.wav	mean	mean	1	3	english
184	10	20	10	4	CNCMaskers\ssnoise_03.wav	14	ssnoise	COGLOAD\01\2404.wav	thought	thought	1	4	english
185	10	20	10	5	CNCMaskers\ssnoise_07.wav	14	ssnoise	COGLOAD\01\2405.wav	dim	dim	1	5	english
186	10	20	10	6	CNCMaskers\ssnoise_08.wav	14	ssnoise	COGLOAD\01\2406.wav	veil	veil	1	6	english
187	10	20	10	7	CNCMaskers\ssnoise_04.wav	14	ssnoise	COGLOAD\01\2407.wav	sail	sail	1	7	english
188	10	20	10	8	CNCMaskers\ssnoise_01.wav	14	ssnoise	COGLOAD\01\2408.wav	raid	raid	1	8	english
189	10	20	10	9	CNCMaskers\ssnoise_10.wav	14	ssnoise	COGLOAD\01\2409.wav	cup	cup	1	9	english
190	10	20	10	10	CNCMaskers\ssnoise_02.wav	14	ssnoise	COGLOAD\01\2410.wav	wire	wire	1	10	english
191	10	21	10	1	CNCMaskers\ssnoise_02.wav	200	ssnoise	COGLOAD\01\2101.wav	luck	luck	1	1	english
192	10	21	10	2	CNCMaskers\ssnoise_08.wav	200	ssnoise	COGLOAD\01\2102.wav	care	care	1	2	english
193	10	21	10	3	CNCMaskers\ssnoise_09.wav	200	ssnoise	COGLOAD\01\2103.wav	match	match	1	3	english
194	10	21	10	4	CNCMaskers\ssnoise_01.wav	200	ssnoise	COGLOAD\01\2104.wav	beach	beach	1	4	english
195	10	21	10	5	CNCMaskers\ssnoise_06.wav	200	ssnoise	COGLOAD\01\2105.wav	boot	boot	1	5	english
196	10	21	10	6	CNCMaskers\ssnoise_07.wav	200	ssnoise	COGLOAD\01\2106.wav	half	half	1	6	english
197	10	21	10	7	CNCMaskers\ssnoise_05.wav	200	ssnoise	COGLOAD\01\2107.wav	nudge	nudge	1	7	english
198	10	21	10	8	CNCMaskers\ssnoise_03.wav	200	ssnoise	COGLOAD\01\2108.wav	shop	shop	1	8	english
199	10	21	10	9	CNCMaskers\ssnoise_04.wav	200	ssnoise	COGLOAD\01\2109.wav	lean	lean	1	9	english
200	10	21	10	10	CNCMaskers\ssnoise_10.wav	200	ssnoise	COGLOAD\01\2110.wav	town	town	1	10	english
201	10	22	0	1	CNCMaskers\ssnoise_07.wav	200	ssnoise	COGLOAD\01\1301.wav	work	work	1	1	english
202	10	22	0	2	CNCMaskers\ssnoise_05.wav	200	ssnoise	COGLOAD\01\1302.wav	bell	bell	1	2	english
203	10	22	0	3	CNCMaskers\ssnoise_02.wav	200	ssnoise	COGLOAD\01\1303.wav	perch	perch	1	3	english
204	10	22	0	4	CNCMaskers\ssnoise_10.wav	200	ssnoise	COGLOAD\01\1304.wav	piece	piece	1	4	english
205	10	22	0	5	CNCMaskers\ssnoise_09.wav	200	ssnoise	COGLOAD\01\1305.wav	well	well	1	5	english
206	10	22	0	6	CNCMaskers\ssnoise_08.wav	200	ssnoise	COGLOAD\01\1306.wav	pod	pod	1	6	english
207	10	22	0	7	CNCMaskers\ssnoise_01.wav	200	ssnoise	COGLOAD\01\1307.wav	dip	dip	1	7	english
208	10	22	0	8	CNCMaskers\ssnoise_06.wav	200	ssnoise	COGLOAD\01\1308.wav	purge	purge	1	8	english
209	10	22	0	9	CNCMaskers\ssnoise_03.wav	200	ssnoise	COGLOAD\01\1309.wav	noise	noise	1	9	english
210	10	22	0	10	CNCMaskers\ssnoise_04.wav	200	ssnoise	COGLOAD\01\1310.wav	rat	rat	1	10	english
211	10	23	0	1	CNCMaskers\ssnoise_04.wav	0	ssnoise	COGLOAD\01\0701.wav	germ	germ	1	1	english
212	10	23	0	2	CNCMaskers\ssnoise_10.wav	0	ssnoise	COGLOAD\01\0702.wav	nurse	nurse	1	2	english
213	10	23	0	3	CNCMaskers\ssnoise_05.wav	0	ssnoise	COGLOAD\01\0703.wav	jet	jet	1	3	english
214	10	23	0	4	CNCMaskers\ssnoise_03.wav	0	ssnoise	COGLOAD\01\0704.wav	lead	ligue	0	4	english
215	10	23	0	5	CNCMaskers\ssnoise_02.wav	0	ssnoise	COGLOAD\01\0705.wav	ring	ring	1	5	english
216	10	23	0	6	CNCMaskers\ssnoise_06.wav	0	ssnoise	COGLOAD\01\0706.wav	root	root	1	6	english
217	10	23	0	7	CNCMaskers\ssnoise_01.wav	0	ssnoise	COGLOAD\01\0707.wav	wag	flag	0	7	english
218	10	23	0	8	CNCMaskers\ssnoise_07.wav	0	ssnoise	COGLOAD\01\0708.wav	nose	nose	1	8	english
219	10	23	0	9	CNCMaskers\ssnoise_09.wav	0	ssnoise	COGLOAD\01\0709.wav	beam	vea	0	9	english
220	10	23	0	10	CNCMaskers\ssnoise_08.wav	0	ssnoise	COGLOAD\01\0710.wav	pave	page	0	10	english
221	10	24	0	1	CNCMaskers\ssnoise_03.wav	200	ssnoise	COGLOAD\01\1801.wav	keep	keep	1	1	english
222	10	24	0	2	CNCMaskers\ssnoise_01.wav	200	ssnoise	COGLOAD\01\1802.wav	can	can	1	2	english
223	10	24	0	3	CNCMaskers\ssnoise_09.wav	200	ssnoise	COGLOAD\01\1803.wav	rage	rage	1	3	english
224	10	24	0	4	CNCMaskers\ssnoise_04.wav	200	ssnoise	COGLOAD\01\1804.wav	shake	shake	1	4	english
225	10	24	0	5	CNCMaskers\ssnoise_05.wav	200	ssnoise	COGLOAD\01\1805.wav	nice	nice	1	5	english
226	10	24	0	6	CNCMaskers\ssnoise_06.wav	200	ssnoise	COGLOAD\01\1806.wav	youth	youth	1	6	english
227	10	24	0	7	CNCMaskers\ssnoise_10.wav	200	ssnoise	COGLOAD\01\1807.wav	hoof	hoof	1	7	english
228	10	24	0	8	CNCMaskers\ssnoise_02.wav	200	ssnoise	COGLOAD\01\1808.wav	void	void	1	8	english
229	10	24	0	9	CNCMaskers\ssnoise_07.wav	200	ssnoise	COGLOAD\01\1809.wav	job	job	1	9	english
230	10	24	0	10	CNCMaskers\ssnoise_08.wav	200	ssnoise	COGLOAD\01\1810.wav	cash	cash	1	10	english
241	11	1	0	1	CNCMaskers\ssnoise_09.wav	200	ssnoise	COGLOAD\01\1901.wav	date	date	1	1	english
242	11	1	0	2	CNCMaskers\ssnoise_05.wav	200	ssnoise	COGLOAD\01\1902.wav	wail	wail	1	2	english
243	11	1	0	3	CNCMaskers\ssnoise_02.wav	200	ssnoise	COGLOAD\01\1903.wav	read	read	1	3	english
244	11	1	0	4	CNCMaskers\ssnoise_04.wav	200	ssnoise	COGLOAD\01\1904.wav	take	take	1	4	english
245	11	1	0	5	CNCMaskers\ssnoise_08.wav	200	ssnoise	COGLOAD\01\1905.wav	bug	bug	1	5	english
246	11	1	0	6	CNCMaskers\ssnoise_03.wav	200	ssnoise	COGLOAD\01\1906.wav	mirth	mirth	1	6	english
247	11	1	0	7	CNCMaskers\ssnoise_07.wav	200	ssnoise	COGLOAD\01\1907.wav	deal	deal	1	7	english
248	11	1	0	8	CNCMaskers\ssnoise_10.wav	200	ssnoise	COGLOAD\01\1908.wav	chief	chief	1	8	english
249	11	1	0	9	CNCMaskers\ssnoise_06.wav	200	ssnoise	COGLOAD\01\1909.wav	mill	mill	1	9	english
250	11	1	0	10	CNCMaskers\ssnoise_01.wav	200	ssnoise	COGLOAD\01\1910.wav	mop	mop	1	10	english
251	11	2	10	1	CNCMaskers\ssnoise_02.wav	200	ssnoise	COGLOAD\01\1401.wav	rig	rig	1	1	english
252	11	2	10	2	CNCMaskers\ssnoise_06.wav	200	ssnoise	COGLOAD\01\1402.wav	what	what	1	2	english
253	11	2	10	3	CNCMaskers\ssnoise_09.wav	200	ssnoise	COGLOAD\01\1403.wav	room	room	1	3	english
254	11	2	10	4	CNCMaskers\ssnoise_10.wav	200	ssnoise	COGLOAD\01\1404.wav	dike	dike	1	4	english
255	11	2	10	5	CNCMaskers\ssnoise_04.wav	200	ssnoise	COGLOAD\01\1405.wav	with	with	1	5	english
256	11	2	10	6	CNCMaskers\ssnoise_03.wav	200	ssnoise	COGLOAD\01\1406.wav	rouge	rouge	1	6	english
257	11	2	10	7	CNCMaskers\ssnoise_07.wav	200	ssnoise	COGLOAD\01\1407.wav	keg	keg	1	7	english
258	11	2	10	8	CNCMaskers\ssnoise_05.wav	200	ssnoise	COGLOAD\01\1408.wav	sheep	sheep	1	8	english
259	11	2	10	9	CNCMaskers\ssnoise_08.wav	200	ssnoise	COGLOAD\01\1409.wav	shine	shine	1	9	english
260	11	2	10	10	CNCMaskers\ssnoise_01.wav	200	ssnoise	COGLOAD\01\1410.wav	toll	toll	1	10	english
261	11	3	10	1	CNCMaskers\ssnoise_09.wav	0	ssnoise	COGLOAD\01\2501.wav	then	then	1	1	english
262	11	3	10	2	CNCMaskers\ssnoise_03.wav	0	ssnoise	COGLOAD\01\2502.wav	juice	juice	1	2	english
263	11	3	10	3	CNCMaskers\ssnoise_05.wav	0	ssnoise	COGLOAD\01\2503.wav	gaze	gaze	1	3	english
264	11	3	10	4	CNCMaskers\ssnoise_06.wav	0	ssnoise	COGLOAD\01\2504.wav	peg	head	0	4	english
265	11	3	10	5	CNCMaskers\ssnoise_07.wav	0	ssnoise	COGLOAD\01\2505.wav	pull	pull	1	5	english
266	11	3	10	6	CNCMaskers\ssnoise_02.wav	0	ssnoise	COGLOAD\01\2506.wav	limb	limb	1	6	english
267	11	3	10	7	CNCMaskers\ssnoise_01.wav	0	ssnoise	COGLOAD\01\2507.wav	good	good	1	7	english
268	11	3	10	8	CNCMaskers\ssnoise_04.wav	0	ssnoise	COGLOAD\01\2508.wav	knit	knip	0	8	english
269	11	3	10	9	CNCMaskers\ssnoise_10.wav	0	ssnoise	COGLOAD\01\2509.wav	sing	sing	1	9	english
270	11	3	10	10	CNCMaskers\ssnoise_08.wav	0	ssnoise	COGLOAD\01\2510.wav	chalk	chalk	1	10	english
271	11	4	0	1	CNCMaskers\ssnoise_10.wav	0	ssnoise	COGLOAD\01\0601.wav	gain	gaime	0	1	english
272	11	4	0	2	CNCMaskers\ssnoise_07.wav	0	ssnoise	COGLOAD\01\0602.wav	hill	hill	1	2	english
273	11	4	0	3	CNCMaskers\ssnoise_06.wav	0	ssnoise	COGLOAD\01\0603.wav	fern	fern	1	3	english
274	11	4	0	4	CNCMaskers\ssnoise_03.wav	0	ssnoise	COGLOAD\01\0604.wav	beg	beg	1	4	english
275	11	4	0	5	CNCMaskers\ssnoise_01.wav	0	ssnoise	COGLOAD\01\0605.wav	late	late	1	5	english
276	11	4	0	6	CNCMaskers\ssnoise_04.wav	0	ssnoise	COGLOAD\01\0606.wav	dire	dire	1	6	english
277	11	4	0	7	CNCMaskers\ssnoise_02.wav	0	ssnoise	COGLOAD\01\0607.wav	dodge	dodge	1	7	english
278	11	4	0	8	CNCMaskers\ssnoise_05.wav	0	ssnoise	COGLOAD\01\0608.wav	love	love	1	8	english
279	11	4	0	9	CNCMaskers\ssnoise_08.wav	0	ssnoise	COGLOAD\01\0609.wav	coat	coat	1	9	english
280	11	4	0	10	CNCMaskers\ssnoise_09.wav	0	ssnoise	COGLOAD\01\0610.wav	choose	choose	1	10	english
281	11	5	10	1	CNCMaskers\ssnoise_04.wav	0	ssnoise	COGLOAD\01\2001.wav	thumb	thumb	1	1	english
282	11	5	10	2	CNCMaskers\ssnoise_08.wav	0	ssnoise	COGLOAD\01\2002.wav	shut	shut	1	2	english
283	11	5	10	3	CNCMaskers\ssnoise_09.wav	0	ssnoise	COGLOAD\01\2003.wav	phone	phone	1	3	english
284	11	5	10	4	CNCMaskers\ssnoise_06.wav	0	ssnoise	COGLOAD\01\2004.wav	war	war	1	4	english
285	11	5	10	5	CNCMaskers\ssnoise_03.wav	0	ssnoise	COGLOAD\01\2005.wav	tower	tower	1	5	english
286	11	5	10	6	CNCMaskers\ssnoise_10.wav	0	ssnoise	COGLOAD\01\2006.wav	sock	sock	1	6	english
287	11	5	10	7	CNCMaskers\ssnoise_07.wav	0	ssnoise	COGLOAD\01\2007.wav	gas	gas	1	7	english
288	11	5	10	8	CNCMaskers\ssnoise_01.wav	0	ssnoise	COGLOAD\01\2008.wav	net	net	1	8	english
289	11	5	10	9	CNCMaskers\ssnoise_05.wav	0	ssnoise	COGLOAD\01\2009.wav	till	till	1	9	english
290	11	5	10	10	CNCMaskers\ssnoise_02.wav	0	ssnoise	COGLOAD\01\2010.wav	write	write	1	10	english
291	11	6	10	1	CNCMaskers\ssnoise_05.wav	200	ssnoise	COGLOAD\01\0201.wav	home	home	1	1	english
292	11	6	10	2	CNCMaskers\ssnoise_10.wav	200	ssnoise	COGLOAD\01\0202.wav	jar	jar	1	2	english
293	11	6	10	3	CNCMaskers\ssnoise_08.wav	200	ssnoise	COGLOAD\01\0203.wav	pad	pad	1	3	english
294	11	6	10	4	CNCMaskers\ssnoise_03.wav	200	ssnoise	COGLOAD\01\0204.wav	fall	fall	1	4	english
295	11	6	10	5	CNCMaskers\ssnoise_07.wav	200	ssnoise	COGLOAD\01\0205.wav	van	van	1	5	english
296	11	6	10	6	CNCMaskers\ssnoise_06.wav	200	ssnoise	COGLOAD\01\0206.wav	jug	jug	1	6	english
297	11	6	10	7	CNCMaskers\ssnoise_01.wav	200	ssnoise	COGLOAD\01\0207.wav	yearn	yearn	1	7	english
298	11	6	10	8	CNCMaskers\ssnoise_02.wav	200	ssnoise	COGLOAD\01\0208.wav	make	make	1	8	english
299	11	6	10	9	CNCMaskers\ssnoise_04.wav	200	ssnoise	COGLOAD\01\0209.wav	gale	gale	1	9	english
300	11	6	10	10	CNCMaskers\ssnoise_09.wav	200	ssnoise	COGLOAD\01\0210.wav	tooth	tooth	1	10	english
301	11	7	10	1	CNCMaskers\ssnoise_09.wav	7	ssnoise	COGLOAD\01\0301.wav	patch	patch	1	1	english
302	11	7	10	2	CNCMaskers\ssnoise_01.wav	7	ssnoise	COGLOAD\01\0302.wav	boil	boil	1	2	english
303	11	7	10	3	CNCMaskers\ssnoise_07.wav	7	ssnoise	COGLOAD\01\0303.wav	hate	hate	1	3	english
304	11	7	10	4	CNCMaskers\ssnoise_02.wav	7	ssnoise	COGLOAD\01\0304.wav	pick	pick	1	4	english
305	11	7	10	5	CNCMaskers\ssnoise_06.wav	7	ssnoise	COGLOAD\01\0305.wav	knife	knight	0	5	english
306	11	7	10	6	CNCMaskers\ssnoise_10.wav	7	ssnoise	COGLOAD\01\0306.wav	wreck	wreck	1	6	english
307	11	7	10	7	CNCMaskers\ssnoise_08.wav	7	ssnoise	COGLOAD\01\0307.wav	route	route	1	7	english
308	11	7	10	8	CNCMaskers\ssnoise_04.wav	7	ssnoise	COGLOAD\01\0308.wav	boat	boat	1	8	english
309	11	7	10	9	CNCMaskers\ssnoise_03.wav	7	ssnoise	COGLOAD\01\0309.wav	ripe	right	0	9	english
310	11	7	10	10	CNCMaskers\ssnoise_05.wav	7	ssnoise	COGLOAD\01\0310.wav	wheel	wheel	1	10	english
311	11	8	10	1	CNCMaskers\ssnoise_07.wav	0	ssnoise	COGLOAD\01\2301.wav	dawn	dawn	1	1	english
312	11	8	10	2	CNCMaskers\ssnoise_10.wav	0	ssnoise	COGLOAD\01\2302.wav	cab	cane	0	2	english
313	11	8	10	3	CNCMaskers\ssnoise_04.wav	0	ssnoise	COGLOAD\01\2303.wav	dock	dock	1	3	english
314	11	8	10	4	CNCMaskers\ssnoise_06.wav	0	ssnoise	COGLOAD\01\2304.wav	tease	tease	1	4	english
315	11	8	10	5	CNCMaskers\ssnoise_02.wav	0	ssnoise	COGLOAD\01\2305.wav	worm	worm	1	5	english
316	11	8	10	6	CNCMaskers\ssnoise_08.wav	0	ssnoise	COGLOAD\01\2306.wav	hot	hot	1	6	english
317	11	8	10	7	CNCMaskers\ssnoise_09.wav	0	ssnoise	COGLOAD\01\2307.wav	back	bad	0	7	english
318	11	8	10	8	CNCMaskers\ssnoise_01.wav	0	ssnoise	COGLOAD\01\2308.wav	food	food	1	8	english
319	11	8	10	9	CNCMaskers\ssnoise_03.wav	0	ssnoise	COGLOAD\01\2309.wav	tell	tell	1	9	english
320	11	8	10	10	CNCMaskers\ssnoise_05.wav	0	ssnoise	COGLOAD\01\2310.wav	myth	myth	1	10	english
321	11	9	10	1	CNCMaskers\ssnoise_04.wav	14	ssnoise	COGLOAD\01\2101.wav	luck	luck	1	1	english
322	11	9	10	2	CNCMaskers\ssnoise_09.wav	14	ssnoise	COGLOAD\01\2102.wav	care	care	1	2	english
323	11	9	10	3	CNCMaskers\ssnoise_06.wav	14	ssnoise	COGLOAD\01\2103.wav	match	match	1	3	english
324	11	9	10	4	CNCMaskers\ssnoise_08.wav	14	ssnoise	COGLOAD\01\2104.wav	beach	beach	1	4	english
325	11	9	10	5	CNCMaskers\ssnoise_02.wav	14	ssnoise	COGLOAD\01\2105.wav	boot	boot	1	5	english
326	11	9	10	6	CNCMaskers\ssnoise_07.wav	14	ssnoise	COGLOAD\01\2106.wav	half	half	1	6	english
327	11	9	10	7	CNCMaskers\ssnoise_03.wav	14	ssnoise	COGLOAD\01\2107.wav	nudge	nudge	1	7	english
328	11	9	10	8	CNCMaskers\ssnoise_05.wav	14	ssnoise	COGLOAD\01\2108.wav	shop	shop	1	8	english
329	11	9	10	9	CNCMaskers\ssnoise_10.wav	14	ssnoise	COGLOAD\01\2109.wav	lean	lean	1	9	english
330	11	9	10	10	CNCMaskers\ssnoise_01.wav	14	ssnoise	COGLOAD\01\2110.wav	town	town	1	10	english
331	11	10	0	1	CNCMaskers\ssnoise_06.wav	0	ssnoise	COGLOAD\01\1201.wav	four	four	1	1	english
332	11	10	0	2	CNCMaskers\ssnoise_03.wav	0	ssnoise	COGLOAD\01\1202.wav	vote	vote	1	2	english
333	11	10	0	3	CNCMaskers\ssnoise_10.wav	0	ssnoise	COGLOAD\01\1203.wav	keen	kees	0	3	english
334	11	10	0	4	CNCMaskers\ssnoise_09.wav	0	ssnoise	COGLOAD\01\1204.wav	yam	yam	1	4	english
335	11	10	0	5	CNCMaskers\ssnoise_04.wav	0	ssnoise	COGLOAD\01\1205.wav	mate	mate	1	5	english
336	11	10	0	6	CNCMaskers\ssnoise_05.wav	0	ssnoise	COGLOAD\01\1206.wav	gull	gull	1	6	english
337	11	10	0	7	CNCMaskers\ssnoise_01.wav	0	ssnoise	COGLOAD\01\1207.wav	tone	tone	1	7	english
338	11	10	0	8	CNCMaskers\ssnoise_08.wav	0	ssnoise	COGLOAD\01\1208.wav	bush	bush	1	8	english
339	11	10	0	9	CNCMaskers\ssnoise_07.wav	0	ssnoise	COGLOAD\01\1209.wav	house	house	1	9	english
340	11	10	0	10	CNCMaskers\ssnoise_02.wav	0	ssnoise	COGLOAD\01\1210.wav	lake	lake	1	10	english
341	11	11	0	1	CNCMaskers\ssnoise_06.wav	200	ssnoise	COGLOAD\01\1301.wav	work	work	1	1	english
342	11	11	0	2	CNCMaskers\ssnoise_10.wav	200	ssnoise	COGLOAD\01\1302.wav	bell	bell	1	2	english
343	11	11	0	3	CNCMaskers\ssnoise_08.wav	200	ssnoise	COGLOAD\01\1303.wav	perch	perch	1	3	english
344	11	11	0	4	CNCMaskers\ssnoise_09.wav	200	ssnoise	COGLOAD\01\1304.wav	piece	piece	1	4	english
345	11	11	0	5	CNCMaskers\ssnoise_02.wav	200	ssnoise	COGLOAD\01\1305.wav	well	well	1	5	english
346	11	11	0	6	CNCMaskers\ssnoise_03.wav	200	ssnoise	COGLOAD\01\1306.wav	pod	pod	1	6	english
347	11	11	0	7	CNCMaskers\ssnoise_05.wav	200	ssnoise	COGLOAD\01\1307.wav	dip	dip	1	7	english
348	11	11	0	8	CNCMaskers\ssnoise_01.wav	200	ssnoise	COGLOAD\01\1308.wav	purge	purge	1	8	english
349	11	11	0	9	CNCMaskers\ssnoise_07.wav	200	ssnoise	COGLOAD\01\1309.wav	noise	noise	1	9	english
350	11	11	0	10	CNCMaskers\ssnoise_04.wav	200	ssnoise	COGLOAD\01\1310.wav	rat	rat	1	10	english
351	11	12	0	1	CNCMaskers\ssnoise_10.wav	14	ssnoise	COGLOAD\01\0401.wav	dead	dead	1	1	english
352	11	12	0	2	CNCMaskers\ssnoise_04.wav	14	ssnoise	COGLOAD\01\0402.wav	sob	sob	1	2	english
353	11	12	0	3	CNCMaskers\ssnoise_05.wav	14	ssnoise	COGLOAD\01\0403.wav	mess	mess	1	3	english
354	11	12	0	4	CNCMaskers\ssnoise_07.wav	14	ssnoise	COGLOAD\01\0404.wav	wish	wish	1	4	english
355	11	12	0	5	CNCMaskers\ssnoise_09.wav	14	ssnoise	COGLOAD\01\0405.wav	chore	chore	1	5	english
356	11	12	0	6	CNCMaskers\ssnoise_06.wav	14	ssnoise	COGLOAD\01\0406.wav	wood	wood	1	6	english
357	11	12	0	7	CNCMaskers\ssnoise_01.wav	14	ssnoise	COGLOAD\01\0407.wav	king	king	1	7	english
358	11	12	0	8	CNCMaskers\ssnoise_08.wav	14	ssnoise	COGLOAD\01\0408.wav	toad	toad	1	8	english
359	11	12	0	9	CNCMaskers\ssnoise_03.wav	14	ssnoise	COGLOAD\01\0409.wav	check	check	1	9	english
360	11	12	0	10	CNCMaskers\ssnoise_02.wav	14	ssnoise	COGLOAD\01\0410.wav	loop	loop	1	10	english
361	11	13	10	1	CNCMaskers\ssnoise_08.wav	200	ssnoise	COGLOAD\01\0901.wav	hash	hash	1	1	english
362	11	13	10	2	CNCMaskers\ssnoise_07.wav	200	ssnoise	COGLOAD\01\0902.wav	choice	choice	1	2	english
363	11	13	10	3	CNCMaskers\ssnoise_09.wav	200	ssnoise	COGLOAD\01\0903.wav	cob	cob	1	3	english
364	11	13	10	4	CNCMaskers\ssnoise_06.wav	200	ssnoise	COGLOAD\01\0904.wav	this	this	1	4	english
365	11	13	10	5	CNCMaskers\ssnoise_02.wav	200	ssnoise	COGLOAD\01\0905.wav	rail	rail	1	5	english
366	11	13	10	6	CNCMaskers\ssnoise_04.wav	200	ssnoise	COGLOAD\01\0906.wav	weep	weep	1	6	english
367	11	13	10	7	CNCMaskers\ssnoise_01.wav	200	ssnoise	COGLOAD\01\0907.wav	soul	soul	1	7	english
368	11	13	10	8	CNCMaskers\ssnoise_05.wav	200	ssnoise	COGLOAD\01\0908.wav	bought	bought	1	8	english
369	11	13	10	9	CNCMaskers\ssnoise_03.wav	200	ssnoise	COGLOAD\01\0909.wav	dam	dam	1	9	english
370	11	13	10	10	CNCMaskers\ssnoise_10.wav	200	ssnoise	COGLOAD\01\0910.wav	leak	leak	1	10	english
371	11	14	10	1	CNCMaskers\ssnoise_03.wav	14	ssnoise	COGLOAD\01\0801.wav	red	red	1	1	english
372	11	14	10	2	CNCMaskers\ssnoise_04.wav	14	ssnoise	COGLOAD\01\0802.wav	vine	vine	1	2	english
373	11	14	10	3	CNCMaskers\ssnoise_07.wav	14	ssnoise	COGLOAD\01\0803.wav	hide	hide	1	3	english
374	11	14	10	4	CNCMaskers\ssnoise_01.wav	14	ssnoise	COGLOAD\01\0804.wav	car	car	1	4	english
375	11	14	10	5	CNCMaskers\ssnoise_10.wav	14	ssnoise	COGLOAD\01\0805.wav	puff	puff	1	5	english
376	11	14	10	6	CNCMaskers\ssnoise_08.wav	14	ssnoise	COGLOAD\01\0806.wav	sap	sap	1	6	english
377	11	14	10	7	CNCMaskers\ssnoise_05.wav	14	ssnoise	COGLOAD\01\0807.wav	much	much	1	7	english
378	11	14	10	8	CNCMaskers\ssnoise_06.wav	14	ssnoise	COGLOAD\01\0808.wav	which	which	1	8	english
379	11	14	10	9	CNCMaskers\ssnoise_02.wav	14	ssnoise	COGLOAD\01\0809.wav	goal	goal	1	9	english
380	11	14	10	10	CNCMaskers\ssnoise_09.wav	14	ssnoise	COGLOAD\01\0810.wav	talk	talk	1	10	english
381	11	15	0	1	CNCMaskers\ssnoise_05.wav	200	ssnoise	COGLOAD\01\1701.wav	loan	loan	1	1	english
382	11	15	0	2	CNCMaskers\ssnoise_08.wav	200	ssnoise	COGLOAD\01\1702.wav	loud	loud	1	2	english
383	11	15	0	3	CNCMaskers\ssnoise_06.wav	200	ssnoise	COGLOAD\01\1703.wav	said	said	1	3	english
384	11	15	0	4	CNCMaskers\ssnoise_03.wav	200	ssnoise	COGLOAD\01\1704.wav	serve	serve	1	4	english
385	11	15	0	5	CNCMaskers\ssnoise_09.wav	200	ssnoise	COGLOAD\01\1705.wav	wig	wig	1	5	english
386	11	15	0	6	CNCMaskers\ssnoise_02.wav	200	ssnoise	COGLOAD\01\1706.wav	pack	pack	1	6	english
387	11	15	0	7	CNCMaskers\ssnoise_04.wav	200	ssnoise	COGLOAD\01\1707.wav	birch	birch	1	7	english
388	11	15	0	8	CNCMaskers\ssnoise_07.wav	200	ssnoise	COGLOAD\01\1708.wav	pool	pool	1	8	english
389	11	15	0	9	CNCMaskers\ssnoise_10.wav	200	ssnoise	COGLOAD\01\1709.wav	rice	rice	1	9	english
390	11	15	0	10	CNCMaskers\ssnoise_01.wav	200	ssnoise	COGLOAD\01\1710.wav	when	when	1	10	english
391	11	16	0	1	CNCMaskers\ssnoise_03.wav	14	ssnoise	COGLOAD\01\2201.wav	nag	nag	1	1	english
392	11	16	0	2	CNCMaskers\ssnoise_07.wav	14	ssnoise	COGLOAD\01\2202.wav	purse	purse	1	2	english
393	11	16	0	3	CNCMaskers\ssnoise_06.wav	14	ssnoise	COGLOAD\01\2203.wav	coal	coal	1	3	english
394	11	16	0	4	CNCMaskers\ssnoise_05.wav	14	ssnoise	COGLOAD\01\2204.wav	hush	hush	1	4	english
395	11	16	0	5	CNCMaskers\ssnoise_08.wav	14	ssnoise	COGLOAD\01\2205.wav	sore	sore	1	5	english
396	11	16	0	6	CNCMaskers\ssnoise_09.wav	14	ssnoise	COGLOAD\01\2206.wav	robe	robe	1	6	english
397	11	16	0	7	CNCMaskers\ssnoise_10.wav	14	ssnoise	COGLOAD\01\2207.wav	zeal	zeal	1	7	english
398	11	16	0	8	CNCMaskers\ssnoise_04.wav	14	ssnoise	COGLOAD\01\2208.wav	yoke	yoke	1	8	english
399	11	16	0	9	CNCMaskers\ssnoise_02.wav	14	ssnoise	COGLOAD\01\2209.wav	light	light	1	9	english
400	11	16	0	10	CNCMaskers\ssnoise_01.wav	14	ssnoise	COGLOAD\01\2210.wav	rough	rough	1	10	english
401	11	17	0	1	CNCMaskers\ssnoise_08.wav	7	ssnoise	COGLOAD\01\0501.wav	lag	flag	0	1	english
402	11	17	0	2	CNCMaskers\ssnoise_07.wav	7	ssnoise	COGLOAD\01\0502.wav	salve	salve	1	2	english
403	11	17	0	3	CNCMaskers\ssnoise_04.wav	7	ssnoise	COGLOAD\01\0503.wav	dime	dime	1	3	english
404	11	17	0	4	CNCMaskers\ssnoise_09.wav	7	ssnoise	COGLOAD\01\0504.wav	hull	hull	1	4	english
405	11	17	0	5	CNCMaskers\ssnoise_05.wav	7	ssnoise	COGLOAD\01\0505.wav	thin	thin	1	5	english
406	11	17	0	6	CNCMaskers\ssnoise_03.wav	7	ssnoise	COGLOAD\01\0506.wav	shirt	shirt	1	6	english
407	11	17	0	7	CNCMaskers\ssnoise_01.wav	7	ssnoise	COGLOAD\01\0507.wav	rose	rose	1	7	english
408	11	17	0	8	CNCMaskers\ssnoise_02.wav	7	ssnoise	COGLOAD\01\0508.wav	fit	fit	1	8	english
409	11	17	0	9	CNCMaskers\ssnoise_10.wav	7	ssnoise	COGLOAD\01\0509.wav	kite	kite	1	9	english
410	11	17	0	10	CNCMaskers\ssnoise_06.wav	7	ssnoise	COGLOAD\01\0510.wav	cape	caid	0	10	english
411	11	18	0	1	CNCMaskers\ssnoise_01.wav	14	ssnoise	COGLOAD\01\1101.wav	head	head	1	1	english
412	11	18	0	2	CNCMaskers\ssnoise_07.wav	14	ssnoise	COGLOAD\01\1102.wav	numb	numb	1	2	english
413	11	18	0	3	CNCMaskers\ssnoise_06.wav	14	ssnoise	COGLOAD\01\1103.wav	bar	bar	1	3	english
414	11	18	0	4	CNCMaskers\ssnoise_03.wav	14	ssnoise	COGLOAD\01\1104.wav	more	more	1	4	english
415	11	18	0	5	CNCMaskers\ssnoise_09.wav	14	ssnoise	COGLOAD\01\1105.wav	faith	faith	1	5	english
416	11	18	0	6	CNCMaskers\ssnoise_02.wav	14	ssnoise	COGLOAD\01\1106.wav	soon	soon	1	6	english
417	11	18	0	7	CNCMaskers\ssnoise_10.wav	14	ssnoise	COGLOAD\01\1107.wav	toss	toss	1	7	english
418	11	18	0	8	CNCMaskers\ssnoise_05.wav	14	ssnoise	COGLOAD\01\1108.wav	life	life	1	8	english
419	11	18	0	9	CNCMaskers\ssnoise_08.wav	14	ssnoise	COGLOAD\01\1109.wav	hut	hut	1	9	english
420	11	18	0	10	CNCMaskers\ssnoise_04.wav	14	ssnoise	COGLOAD\01\1110.wav	joke	joke	1	10	english
421	11	19	10	1	CNCMaskers\ssnoise_05.wav	7	ssnoise	COGLOAD\01\1501.wav	dab	dab	1	1	english
422	11	19	10	2	CNCMaskers\ssnoise_08.wav	7	ssnoise	COGLOAD\01\1502.wav	size	size	1	2	english
423	11	19	10	3	CNCMaskers\ssnoise_07.wav	7	ssnoise	COGLOAD\01\1503.wav	man	man	1	3	english
424	11	19	10	4	CNCMaskers\ssnoise_09.wav	7	ssnoise	COGLOAD\01\1504.wav	leave	lead	0	4	english
425	11	19	10	5	CNCMaskers\ssnoise_02.wav	7	ssnoise	COGLOAD\01\1505.wav	fade	fade	1	5	english
426	11	19	10	6	CNCMaskers\ssnoise_03.wav	7	ssnoise	COGLOAD\01\1506.wav	jail	jail	1	6	english
427	11	19	10	7	CNCMaskers\ssnoise_06.wav	7	ssnoise	COGLOAD\01\1507.wav	sung	sung	1	7	english
428	11	19	10	8	CNCMaskers\ssnoise_10.wav	7	ssnoise	COGLOAD\01\1508.wav	gap	gap	1	8	english
429	11	19	10	9	CNCMaskers\ssnoise_04.wav	7	ssnoise	COGLOAD\01\1509.wav	kid	kid	1	9	english
430	11	19	10	10	CNCMaskers\ssnoise_01.wav	7	ssnoise	COGLOAD\01\1510.wav	chin	chin	1	10	english
431	11	20	0	1	CNCMaskers\ssnoise_10.wav	0	ssnoise	COGLOAD\01\0701.wav	germ	germ	1	1	english
432	11	20	0	2	CNCMaskers\ssnoise_02.wav	0	ssnoise	COGLOAD\01\0702.wav	nurse	nurse	1	2	english
433	11	20	0	3	CNCMaskers\ssnoise_07.wav	0	ssnoise	COGLOAD\01\0703.wav	jet	jet	1	3	english
434	11	20	0	4	CNCMaskers\ssnoise_03.wav	0	ssnoise	COGLOAD\01\0704.wav	lead	lead	1	4	english
435	11	20	0	5	CNCMaskers\ssnoise_09.wav	0	ssnoise	COGLOAD\01\0705.wav	ring	ring	1	5	english
436	11	20	0	6	CNCMaskers\ssnoise_01.wav	0	ssnoise	COGLOAD\01\0706.wav	root	root	1	6	english
437	11	20	0	7	CNCMaskers\ssnoise_04.wav	0	ssnoise	COGLOAD\01\0707.wav	wag	wag	1	7	english
438	11	20	0	8	CNCMaskers\ssnoise_08.wav	0	ssnoise	COGLOAD\01\0708.wav	nose	nose	1	8	english
439	11	20	0	9	CNCMaskers\ssnoise_05.wav	0	ssnoise	COGLOAD\01\0709.wav	beam	beam	1	9	english
440	11	20	0	10	CNCMaskers\ssnoise_06.wav	0	ssnoise	COGLOAD\01\0710.wav	pave	paid	0	10	english
441	11	21	0	1	CNCMaskers\ssnoise_01.wav	7	ssnoise	COGLOAD\01\2401.wav	five	five	1	1	english
442	11	21	0	2	CNCMaskers\ssnoise_05.wav	7	ssnoise	COGLOAD\01\2402.wav	bathe	bathe	1	2	english
443	11	21	0	3	CNCMaskers\ssnoise_07.wav	7	ssnoise	COGLOAD\01\2403.wav	mean	mean	1	3	english
444	11	21	0	4	CNCMaskers\ssnoise_10.wav	7	ssnoise	COGLOAD\01\2404.wav	thought	thought	1	4	english
445	11	21	0	5	CNCMaskers\ssnoise_06.wav	7	ssnoise	COGLOAD\01\2405.wav	dim	dim	1	5	english
446	11	21	0	6	CNCMaskers\ssnoise_04.wav	7	ssnoise	COGLOAD\01\2406.wav	veil	veil	1	6	english
447	11	21	0	7	CNCMaskers\ssnoise_08.wav	7	ssnoise	COGLOAD\01\2407.wav	sail	sail	1	7	english
448	11	21	0	8	CNCMaskers\ssnoise_03.wav	7	ssnoise	COGLOAD\01\2408.wav	raid	raid	1	8	english
449	11	21	0	9	CNCMaskers\ssnoise_09.wav	7	ssnoise	COGLOAD\01\2409.wav	cup	cup	1	9	english
450	11	21	0	10	CNCMaskers\ssnoise_02.wav	7	ssnoise	COGLOAD\01\2410.wav	wire	wi	0	10	english
451	11	22	10	1	CNCMaskers\ssnoise_03.wav	14	ssnoise	COGLOAD\01\1601.wav	him	him	1	1	english
452	11	22	10	2	CNCMaskers\ssnoise_02.wav	14	ssnoise	COGLOAD\01\1602.wav	lap	lap	1	2	english
453	11	22	10	3	CNCMaskers\ssnoise_08.wav	14	ssnoise	COGLOAD\01\1603.wav	give	give	1	3	english
454	11	22	10	4	CNCMaskers\ssnoise_07.wav	14	ssnoise	COGLOAD\01\1604.wav	bone	bone	1	4	english
455	11	22	10	5	CNCMaskers\ssnoise_04.wav	14	ssnoise	COGLOAD\01\1605.wav	long	long	1	5	english
456	11	22	10	6	CNCMaskers\ssnoise_01.wav	14	ssnoise	COGLOAD\01\1606.wav	dose	dose	1	6	english
457	11	22	10	7	CNCMaskers\ssnoise_06.wav	14	ssnoise	COGLOAD\01\1607.wav	foot	foot	1	7	english
458	11	22	10	8	CNCMaskers\ssnoise_10.wav	14	ssnoise	COGLOAD\01\1608.wav	chum	chum	1	8	english
459	11	22	10	9	CNCMaskers\ssnoise_05.wav	14	ssnoise	COGLOAD\01\1609.wav	hire	hire	1	9	english
460	11	22	10	10	CNCMaskers\ssnoise_09.wav	14	ssnoise	COGLOAD\01\1610.wav	pause	pause	1	10	english
461	11	23	0	1	CNCMaskers\ssnoise_09.wav	7	ssnoise	COGLOAD\01\1801.wav	keep	keep	1	1	english
462	11	23	0	2	CNCMaskers\ssnoise_03.wav	7	ssnoise	COGLOAD\01\1802.wav	can	can	1	2	english
463	11	23	0	3	CNCMaskers\ssnoise_01.wav	7	ssnoise	COGLOAD\01\1803.wav	rage	rage	1	3	english
464	11	23	0	4	CNCMaskers\ssnoise_08.wav	7	ssnoise	COGLOAD\01\1804.wav	shake	shake	1	4	english
465	11	23	0	5	CNCMaskers\ssnoise_04.wav	7	ssnoise	COGLOAD\01\1805.wav	nice	nice	1	5	english
466	11	23	0	6	CNCMaskers\ssnoise_07.wav	7	ssnoise	COGLOAD\01\1806.wav	youth	youth	1	6	english
467	11	23	0	7	CNCMaskers\ssnoise_06.wav	7	ssnoise	COGLOAD\01\1807.wav	hoof	hoof	1	7	english
468	11	23	0	8	CNCMaskers\ssnoise_02.wav	7	ssnoise	COGLOAD\01\1808.wav	void	void	1	8	english
469	11	23	0	9	CNCMaskers\ssnoise_05.wav	7	ssnoise	COGLOAD\01\1809.wav	job	job	1	9	english
470	11	23	0	10	CNCMaskers\ssnoise_10.wav	7	ssnoise	COGLOAD\01\1810.wav	cash	cash	1	10	english
471	11	24	10	1	CNCMaskers\ssnoise_01.wav	7	ssnoise	COGLOAD\01\1001.wav	met	met	1	1	english
472	11	24	10	2	CNCMaskers\ssnoise_05.wav	7	ssnoise	COGLOAD\01\1002.wav	south	south	1	2	english
473	11	24	10	3	CNCMaskers\ssnoise_07.wav	7	ssnoise	COGLOAD\01\1003.wav	ship	ship	1	3	english
474	11	24	10	4	CNCMaskers\ssnoise_06.wav	7	ssnoise	COGLOAD\01\1004.wav	pan	pan	1	4	english
475	11	24	10	5	CNCMaskers\ssnoise_04.wav	7	ssnoise	COGLOAD\01\1005.wav	tire	tire	1	5	english
476	11	24	10	6	CNCMaskers\ssnoise_10.wav	7	ssnoise	COGLOAD\01\1006.wav	tall	tall	1	6	english
477	11	24	10	7	CNCMaskers\ssnoise_02.wav	7	ssnoise	COGLOAD\01\1007.wav	should	should	1	7	english
478	11	24	10	8	CNCMaskers\ssnoise_03.wav	7	ssnoise	COGLOAD\01\1008.wav	fake	fake	1	8	english
479	11	24	10	9	CNCMaskers\ssnoise_09.wav	7	ssnoise	COGLOAD\01\1009.wav	moon	moon	1	9	english
480	11	24	10	10	CNCMaskers\ssnoise_08.wav	7	ssnoise	COGLOAD\01\1010.wav	suck	suck	1	10	english
491	12	1	10	1	CNCMaskers\ssnoise_10.wav	7	ssnoise	COGLOAD\01\0801.wav	red	red	1	1	english
492	12	1	10	2	CNCMaskers\ssnoise_01.wav	7	ssnoise	COGLOAD\01\0802.wav	vine	vine	1	2	english
493	12	1	10	3	CNCMaskers\ssnoise_06.wav	7	ssnoise	COGLOAD\01\0803.wav	hide	hide	1	3	english
494	12	1	10	4	CNCMaskers\ssnoise_02.wav	7	ssnoise	COGLOAD\01\0804.wav	car	car	1	4	english
495	12	1	10	5	CNCMaskers\ssnoise_08.wav	7	ssnoise	COGLOAD\01\0805.wav	puff	cuff	0	5	english
496	12	1	10	6	CNCMaskers\ssnoise_03.wav	7	ssnoise	COGLOAD\01\0806.wav	sap	sap	1	6	english
497	12	1	10	7	CNCMaskers\ssnoise_04.wav	7	ssnoise	COGLOAD\01\0807.wav	much	much	1	7	english
498	12	1	10	8	CNCMaskers\ssnoise_07.wav	7	ssnoise	COGLOAD\01\0808.wav	which	which	1	8	english
499	12	1	10	9	CNCMaskers\ssnoise_05.wav	7	ssnoise	COGLOAD\01\0809.wav	goal	goal	1	9	english
500	12	1	10	10	CNCMaskers\ssnoise_09.wav	7	ssnoise	COGLOAD\01\0810.wav	talk	talk	1	10	english
501	12	2	0	1	CNCMaskers\ssnoise_01.wav	14	ssnoise	COGLOAD\01\1801.wav	keep	keep	1	1	english
502	12	2	0	2	CNCMaskers\ssnoise_05.wav	14	ssnoise	COGLOAD\01\1802.wav	can	can	1	2	english
503	12	2	0	3	CNCMaskers\ssnoise_10.wav	14	ssnoise	COGLOAD\01\1803.wav	rage	rage	1	3	english
504	12	2	0	4	CNCMaskers\ssnoise_06.wav	14	ssnoise	COGLOAD\01\1804.wav	shake	shake	1	4	english
505	12	2	0	5	CNCMaskers\ssnoise_09.wav	14	ssnoise	COGLOAD\01\1805.wav	nice	nice	1	5	english
506	12	2	0	6	CNCMaskers\ssnoise_03.wav	14	ssnoise	COGLOAD\01\1806.wav	youth	youth	1	6	english
507	12	2	0	7	CNCMaskers\ssnoise_08.wav	14	ssnoise	COGLOAD\01\1807.wav	hoof	hoof	1	7	english
508	12	2	0	8	CNCMaskers\ssnoise_07.wav	14	ssnoise	COGLOAD\01\1808.wav	void	void	1	8	english
509	12	2	0	9	CNCMaskers\ssnoise_02.wav	14	ssnoise	COGLOAD\01\1809.wav	job	job	1	9	english
510	12	2	0	10	CNCMaskers\ssnoise_04.wav	14	ssnoise	COGLOAD\01\1810.wav	cash	cash	1	10	english
511	12	3	0	1	CNCMaskers\ssnoise_07.wav	14	ssnoise	COGLOAD\01\0701.wav	germ	germ	1	1	english
512	12	3	0	2	CNCMaskers\ssnoise_10.wav	14	ssnoise	COGLOAD\01\0702.wav	nurse	nurse	1	2	english
513	12	3	0	3	CNCMaskers\ssnoise_05.wav	14	ssnoise	COGLOAD\01\0703.wav	jet	jet	1	3	english
514	12	3	0	4	CNCMaskers\ssnoise_06.wav	14	ssnoise	COGLOAD\01\0704.wav	lead	lead	1	4	english
515	12	3	0	5	CNCMaskers\ssnoise_04.wav	14	ssnoise	COGLOAD\01\0705.wav	ring	ring	1	5	english
516	12	3	0	6	CNCMaskers\ssnoise_03.wav	14	ssnoise	COGLOAD\01\0706.wav	root	root	1	6	english
517	12	3	0	7	CNCMaskers\ssnoise_09.wav	14	ssnoise	COGLOAD\01\0707.wav	wag	wag	1	7	english
518	12	3	0	8	CNCMaskers\ssnoise_02.wav	14	ssnoise	COGLOAD\01\0708.wav	nose	nose	1	8	english
519	12	3	0	9	CNCMaskers\ssnoise_01.wav	14	ssnoise	COGLOAD\01\0709.wav	beam	beam	1	9	english
520	12	3	0	10	CNCMaskers\ssnoise_08.wav	14	ssnoise	COGLOAD\01\0710.wav	pave	pave	1	10	english
521	12	4	10	1	CNCMaskers\ssnoise_08.wav	200	ssnoise	COGLOAD\01\0601.wav	gain	gain	1	1	english
522	12	4	10	2	CNCMaskers\ssnoise_01.wav	200	ssnoise	COGLOAD\01\0602.wav	hill	hil	0	2	english
523	12	4	10	3	CNCMaskers\ssnoise_02.wav	200	ssnoise	COGLOAD\01\0603.wav	fern	fern	1	3	english
524	12	4	10	4	CNCMaskers\ssnoise_10.wav	200	ssnoise	COGLOAD\01\0604.wav	beg	beg	1	4	english
525	12	4	10	5	CNCMaskers\ssnoise_03.wav	200	ssnoise	COGLOAD\01\0605.wav	late	late	1	5	english
526	12	4	10	6	CNCMaskers\ssnoise_09.wav	200	ssnoise	COGLOAD\01\0606.wav	dire	dire	1	6	english
527	12	4	10	7	CNCMaskers\ssnoise_04.wav	200	ssnoise	COGLOAD\01\0607.wav	dodge	dodge	1	7	english
528	12	4	10	8	CNCMaskers\ssnoise_05.wav	200	ssnoise	COGLOAD\01\0608.wav	love	love	1	8	english
529	12	4	10	9	CNCMaskers\ssnoise_07.wav	200	ssnoise	COGLOAD\01\0609.wav	coat	coat	1	9	english
530	12	4	10	10	CNCMaskers\ssnoise_06.wav	200	ssnoise	COGLOAD\01\0610.wav	choose	choose	1	10	english
531	12	5	0	1	CNCMaskers\ssnoise_07.wav	200	ssnoise	COGLOAD\01\2101.wav	luck	luck	1	1	english
532	12	5	0	2	CNCMaskers\ssnoise_10.wav	200	ssnoise	COGLOAD\01\2102.wav	care	care	1	2	english
533	12	5	0	3	CNCMaskers\ssnoise_05.wav	200	ssnoise	COGLOAD\01\2103.wav	match	match	1	3	english
534	12	5	0	4	CNCMaskers\ssnoise_08.wav	200	ssnoise	COGLOAD\01\2104.wav	beach	beach	1	4	english
535	12	5	0	5	CNCMaskers\ssnoise_04.wav	200	ssnoise	COGLOAD\01\2105.wav	boot	boot	1	5	english
536	12	5	0	6	CNCMaskers\ssnoise_01.wav	200	ssnoise	COGLOAD\01\2106.wav	half	half	1	6	english
537	12	5	0	7	CNCMaskers\ssnoise_09.wav	200	ssnoise	COGLOAD\01\2107.wav	nudge	nudge	1	7	english
538	12	5	0	8	CNCMaskers\ssnoise_06.wav	200	ssnoise	COGLOAD\01\2108.wav	shop	shop	1	8	english
539	12	5	0	9	CNCMaskers\ssnoise_03.wav	200	ssnoise	COGLOAD\01\2109.wav	lean	lean	1	9	english
540	12	5	0	10	CNCMaskers\ssnoise_02.wav	200	ssnoise	COGLOAD\01\2110.wav	town	town	1	10	english
541	12	6	10	1	CNCMaskers\ssnoise_07.wav	14	ssnoise	COGLOAD\01\0401.wav	dead	dead	1	1	english
542	12	6	10	2	CNCMaskers\ssnoise_10.wav	14	ssnoise	COGLOAD\01\0402.wav	sob	sob	1	2	english
543	12	6	10	3	CNCMaskers\ssnoise_09.wav	14	ssnoise	COGLOAD\01\0403.wav	mess	mess	1	3	english
544	12	6	10	4	CNCMaskers\ssnoise_02.wav	14	ssnoise	COGLOAD\01\0404.wav	wish	wish	1	4	english
545	12	6	10	5	CNCMaskers\ssnoise_04.wav	14	ssnoise	COGLOAD\01\0405.wav	chore	chore	1	5	english
546	12	6	10	6	CNCMaskers\ssnoise_03.wav	14	ssnoise	COGLOAD\01\0406.wav	wood	wood	1	6	english
547	12	6	10	7	CNCMaskers\ssnoise_06.wav	14	ssnoise	COGLOAD\01\0407.wav	king	king	1	7	english
548	12	6	10	8	CNCMaskers\ssnoise_05.wav	14	ssnoise	COGLOAD\01\0408.wav	toad	toad	1	8	english
549	12	6	10	9	CNCMaskers\ssnoise_08.wav	14	ssnoise	COGLOAD\01\0409.wav	check	check	1	9	english
550	12	6	10	10	CNCMaskers\ssnoise_01.wav	14	ssnoise	COGLOAD\01\0410.wav	loop	loop	1	10	english
551	12	7	0	1	CNCMaskers\ssnoise_08.wav	7	ssnoise	COGLOAD\01\2301.wav	dawn	dawn	1	1	english
552	12	7	0	2	CNCMaskers\ssnoise_10.wav	7	ssnoise	COGLOAD\01\2302.wav	cab	cab	1	2	english
553	12	7	0	3	CNCMaskers\ssnoise_01.wav	7	ssnoise	COGLOAD\01\2303.wav	dock	dock	1	3	english
554	12	7	0	4	CNCMaskers\ssnoise_04.wav	7	ssnoise	COGLOAD\01\2304.wav	tease	tease	1	4	english
555	12	7	0	5	CNCMaskers\ssnoise_03.wav	7	ssnoise	COGLOAD\01\2305.wav	worm	worm	1	5	english
556	12	7	0	6	CNCMaskers\ssnoise_09.wav	7	ssnoise	COGLOAD\01\2306.wav	hot	hot	1	6	english
557	12	7	0	7	CNCMaskers\ssnoise_07.wav	7	ssnoise	COGLOAD\01\2307.wav	back	back	1	7	english
558	12	7	0	8	CNCMaskers\ssnoise_02.wav	7	ssnoise	COGLOAD\01\2308.wav	food	food	1	8	english
559	12	7	0	9	CNCMaskers\ssnoise_05.wav	7	ssnoise	COGLOAD\01\2309.wav	tell	tell	1	9	english
560	12	7	0	10	CNCMaskers\ssnoise_06.wav	7	ssnoise	COGLOAD\01\2310.wav	myth	myth	1	10	english
561	12	8	10	1	CNCMaskers\ssnoise_04.wav	7	ssnoise	COGLOAD\01\1601.wav	him	him	1	1	english
562	12	8	10	2	CNCMaskers\ssnoise_02.wav	7	ssnoise	COGLOAD\01\1602.wav	lap	lap	1	2	english
563	12	8	10	3	CNCMaskers\ssnoise_07.wav	7	ssnoise	COGLOAD\01\1603.wav	give	give	1	3	english
564	12	8	10	4	CNCMaskers\ssnoise_05.wav	7	ssnoise	COGLOAD\01\1604.wav	bone	bone	1	4	english
565	12	8	10	5	CNCMaskers\ssnoise_10.wav	7	ssnoise	COGLOAD\01\1605.wav	long	long	1	5	english
566	12	8	10	6	CNCMaskers\ssnoise_08.wav	7	ssnoise	COGLOAD\01\1606.wav	dose	dose	1	6	english
567	12	8	10	7	CNCMaskers\ssnoise_03.wav	7	ssnoise	COGLOAD\01\1607.wav	foot	foot	1	7	english
568	12	8	10	8	CNCMaskers\ssnoise_01.wav	7	ssnoise	COGLOAD\01\1608.wav	chum	chum	1	8	english
569	12	8	10	9	CNCMaskers\ssnoise_09.wav	7	ssnoise	COGLOAD\01\1609.wav	hire	hire	1	9	english
570	12	8	10	10	CNCMaskers\ssnoise_06.wav	7	ssnoise	COGLOAD\01\1610.wav	pause	pause	1	10	english
571	12	9	0	1	CNCMaskers\ssnoise_06.wav	7	ssnoise	COGLOAD\01\0201.wav	home	home	1	1	english
572	12	9	0	2	CNCMaskers\ssnoise_05.wav	7	ssnoise	COGLOAD\01\0202.wav	jar	jar	1	2	english
573	12	9	0	3	CNCMaskers\ssnoise_04.wav	7	ssnoise	COGLOAD\01\0203.wav	pad	pad	1	3	english
574	12	9	0	4	CNCMaskers\ssnoise_02.wav	7	ssnoise	COGLOAD\01\0204.wav	fall	fall	1	4	english
575	12	9	0	5	CNCMaskers\ssnoise_03.wav	7	ssnoise	COGLOAD\01\0205.wav	van	van	1	5	english
576	12	9	0	6	CNCMaskers\ssnoise_08.wav	7	ssnoise	COGLOAD\01\0206.wav	jug	joe	0	6	english
577	12	9	0	7	CNCMaskers\ssnoise_01.wav	7	ssnoise	COGLOAD\01\0207.wav	yearn	yearn	1	7	english
578	12	9	0	8	CNCMaskers\ssnoise_10.wav	7	ssnoise	COGLOAD\01\0208.wav	make	make	1	8	english
579	12	9	0	9	CNCMaskers\ssnoise_07.wav	7	ssnoise	COGLOAD\01\0209.wav	gale	gale	1	9	english
580	12	9	0	10	CNCMaskers\ssnoise_09.wav	7	ssnoise	COGLOAD\01\0210.wav	tooth	tooth	1	10	english
581	12	10	10	1	CNCMaskers\ssnoise_05.wav	7	ssnoise	COGLOAD\01\0301.wav	patch	hatch	0	1	english
582	12	10	10	2	CNCMaskers\ssnoise_01.wav	7	ssnoise	COGLOAD\01\0302.wav	boil	boil	1	2	english
583	12	10	10	3	CNCMaskers\ssnoise_07.wav	7	ssnoise	COGLOAD\01\0303.wav	hate	hate	1	3	english
584	12	10	10	4	CNCMaskers\ssnoise_02.wav	7	ssnoise	COGLOAD\01\0304.wav	pick	pick	1	4	english
585	12	10	10	5	CNCMaskers\ssnoise_03.wav	7	ssnoise	COGLOAD\01\0305.wav	knife	knife	1	5	english
586	12	10	10	6	CNCMaskers\ssnoise_06.wav	7	ssnoise	COGLOAD\01\0306.wav	wreck	wreck	1	6	english
587	12	10	10	7	CNCMaskers\ssnoise_08.wav	7	ssnoise	COGLOAD\01\0307.wav	route	route	1	7	english
588	12	10	10	8	CNCMaskers\ssnoise_09.wav	7	ssnoise	COGLOAD\01\0308.wav	boat	boat	1	8	english
589	12	10	10	9	CNCMaskers\ssnoise_04.wav	7	ssnoise	COGLOAD\01\0309.wav	ripe	rite	0	9	english
590	12	10	10	10	CNCMaskers\ssnoise_10.wav	7	ssnoise	COGLOAD\01\0310.wav	wheel	wheel	1	10	english
591	12	11	10	1	CNCMaskers\ssnoise_04.wav	200	ssnoise	COGLOAD\01\2001.wav	thumb	thumb	1	1	english
592	12	11	10	2	CNCMaskers\ssnoise_10.wav	200	ssnoise	COGLOAD\01\2002.wav	shut	shut	1	2	english
593	12	11	10	3	CNCMaskers\ssnoise_02.wav	200	ssnoise	COGLOAD\01\2003.wav	phone	phone	1	3	english
594	12	11	10	4	CNCMaskers\ssnoise_03.wav	200	ssnoise	COGLOAD\01\2004.wav	war	war	1	4	english
595	12	11	10	5	CNCMaskers\ssnoise_06.wav	200	ssnoise	COGLOAD\01\2005.wav	tower	tower	1	5	english
596	12	11	10	6	CNCMaskers\ssnoise_08.wav	200	ssnoise	COGLOAD\01\2006.wav	sock	sock	1	6	english
597	12	11	10	7	CNCMaskers\ssnoise_09.wav	200	ssnoise	COGLOAD\01\2007.wav	gas	gas	1	7	english
598	12	11	10	8	CNCMaskers\ssnoise_01.wav	200	ssnoise	COGLOAD\01\2008.wav	net	net	1	8	english
599	12	11	10	9	CNCMaskers\ssnoise_05.wav	200	ssnoise	COGLOAD\01\2009.wav	till	till	1	9	english
600	12	11	10	10	CNCMaskers\ssnoise_07.wav	200	ssnoise	COGLOAD\01\2010.wav	write	write	1	10	english
601	12	12	10	1	CNCMaskers\ssnoise_06.wav	0	ssnoise	COGLOAD\01\1901.wav	date	date	1	1	english
602	12	12	10	2	CNCMaskers\ssnoise_04.wav	0	ssnoise	COGLOAD\01\1902.wav	wail	wave	0	2	english
603	12	12	10	3	CNCMaskers\ssnoise_10.wav	0	ssnoise	COGLOAD\01\1903.wav	read	read	1	3	english
604	12	12	10	4	CNCMaskers\ssnoise_08.wav	0	ssnoise	COGLOAD\01\1904.wav	take	take	1	4	english
605	12	12	10	5	CNCMaskers\ssnoise_07.wav	0	ssnoise	COGLOAD\01\1905.wav	bug	rug	0	5	english
606	12	12	10	6	CNCMaskers\ssnoise_01.wav	0	ssnoise	COGLOAD\01\1906.wav	mirth	nerve	0	6	english
607	12	12	10	7	CNCMaskers\ssnoise_05.wav	0	ssnoise	COGLOAD\01\1907.wav	deal	deal	1	7	english
608	12	12	10	8	CNCMaskers\ssnoise_09.wav	0	ssnoise	COGLOAD\01\1908.wav	chief	chief	1	8	english
609	12	12	10	9	CNCMaskers\ssnoise_02.wav	0	ssnoise	COGLOAD\01\1909.wav	mill	mill	1	9	english
610	12	12	10	10	CNCMaskers\ssnoise_03.wav	0	ssnoise	COGLOAD\01\1910.wav	mop	mop	1	10	english
611	12	13	10	1	CNCMaskers\ssnoise_07.wav	200	ssnoise	COGLOAD\01\2501.wav	then	then	1	1	english
612	12	13	10	2	CNCMaskers\ssnoise_03.wav	200	ssnoise	COGLOAD\01\2502.wav	juice	juice	1	2	english
613	12	13	10	3	CNCMaskers\ssnoise_10.wav	200	ssnoise	COGLOAD\01\2503.wav	gaze	gaze	1	3	english
614	12	13	10	4	CNCMaskers\ssnoise_05.wav	200	ssnoise	COGLOAD\01\2504.wav	peg	peg	1	4	english
615	12	13	10	5	CNCMaskers\ssnoise_01.wav	200	ssnoise	COGLOAD\01\2505.wav	pull	pull	1	5	english
616	12	13	10	6	CNCMaskers\ssnoise_02.wav	200	ssnoise	COGLOAD\01\2506.wav	limb	limb	1	6	english
617	12	13	10	7	CNCMaskers\ssnoise_09.wav	200	ssnoise	COGLOAD\01\2507.wav	good	good	1	7	english
618	12	13	10	8	CNCMaskers\ssnoise_08.wav	200	ssnoise	COGLOAD\01\2508.wav	knit	knit	1	8	english
619	12	13	10	9	CNCMaskers\ssnoise_06.wav	200	ssnoise	COGLOAD\01\2509.wav	sing	sing	1	9	english
620	12	13	10	10	CNCMaskers\ssnoise_04.wav	200	ssnoise	COGLOAD\01\2510.wav	chalk	chalk	1	10	english
621	12	14	10	1	CNCMaskers\ssnoise_02.wav	0	ssnoise	COGLOAD\01\1201.wav	four	pour	0	1	english
622	12	14	10	2	CNCMaskers\ssnoise_08.wav	0	ssnoise	COGLOAD\01\1202.wav	vote	wrote	0	2	english
623	12	14	10	3	CNCMaskers\ssnoise_05.wav	0	ssnoise	COGLOAD\01\1203.wav	keen	key	0	3	english
624	12	14	10	4	CNCMaskers\ssnoise_10.wav	0	ssnoise	COGLOAD\01\1204.wav	yam	yam	1	4	english
625	12	14	10	5	CNCMaskers\ssnoise_07.wav	0	ssnoise	COGLOAD\01\1205.wav	mate	mate	1	5	english
626	12	14	10	6	CNCMaskers\ssnoise_03.wav	0	ssnoise	COGLOAD\01\1206.wav	gull	dog	0	6	english
627	12	14	10	7	CNCMaskers\ssnoise_06.wav	0	ssnoise	COGLOAD\01\1207.wav	tone	tone	1	7	english
628	12	14	10	8	CNCMaskers\ssnoise_09.wav	0	ssnoise	COGLOAD\01\1208.wav	bush	bush	1	8	english
629	12	14	10	9	CNCMaskers\ssnoise_01.wav	0	ssnoise	COGLOAD\01\1209.wav	house	house	1	9	english
630	12	14	10	10	CNCMaskers\ssnoise_04.wav	0	ssnoise	COGLOAD\01\1210.wav	lake	lake	1	10	english
631	12	15	0	1	CNCMaskers\ssnoise_06.wav	0	ssnoise	COGLOAD\01\0901.wav	hash	hash	1	1	english
632	12	15	0	2	CNCMaskers\ssnoise_07.wav	0	ssnoise	COGLOAD\01\0902.wav	choice	choice	1	2	english
633	12	15	0	3	CNCMaskers\ssnoise_08.wav	0	ssnoise	COGLOAD\01\0903.wav	cob	cob	1	3	english
634	12	15	0	4	CNCMaskers\ssnoise_05.wav	0	ssnoise	COGLOAD\01\0904.wav	this	this	1	4	english
635	12	15	0	5	CNCMaskers\ssnoise_03.wav	0	ssnoise	COGLOAD\01\0905.wav	rail	rain	0	5	english
636	12	15	0	6	CNCMaskers\ssnoise_10.wav	0	ssnoise	COGLOAD\01\0906.wav	weep	weak	0	6	english
637	12	15	0	7	CNCMaskers\ssnoise_01.wav	0	ssnoise	COGLOAD\01\0907.wav	soul	sold	0	7	english
638	12	15	0	8	CNCMaskers\ssnoise_09.wav	0	ssnoise	COGLOAD\01\0908.wav	bought	bought	1	8	english
639	12	15	0	9	CNCMaskers\ssnoise_04.wav	0	ssnoise	COGLOAD\01\0909.wav	dam	gain	0	9	english
640	12	15	0	10	CNCMaskers\ssnoise_02.wav	0	ssnoise	COGLOAD\01\0910.wav	leak	leak	1	10	english
641	12	16	0	1	CNCMaskers\ssnoise_05.wav	0	ssnoise	COGLOAD\01\1001.wav	met	net	0	1	english
642	12	16	0	2	CNCMaskers\ssnoise_07.wav	0	ssnoise	COGLOAD\01\1002.wav	south	south	1	2	english
643	12	16	0	3	CNCMaskers\ssnoise_03.wav	0	ssnoise	COGLOAD\01\1003.wav	ship	ship	1	3	english
644	12	16	0	4	CNCMaskers\ssnoise_04.wav	0	ssnoise	COGLOAD\01\1004.wav	pan	pan	1	4	english
645	12	16	0	5	CNCMaskers\ssnoise_08.wav	0	ssnoise	COGLOAD\01\1005.wav	tire	tiger	0	5	english
646	12	16	0	6	CNCMaskers\ssnoise_09.wav	0	ssnoise	COGLOAD\01\1006.wav	tall	tall	1	6	english
647	12	16	0	7	CNCMaskers\ssnoise_02.wav	0	ssnoise	COGLOAD\01\1007.wav	should	should	1	7	english
648	12	16	0	8	CNCMaskers\ssnoise_06.wav	0	ssnoise	COGLOAD\01\1008.wav	fake	fake	1	8	english
649	12	16	0	9	CNCMaskers\ssnoise_10.wav	0	ssnoise	COGLOAD\01\1009.wav	moon	moon	1	9	english
650	12	16	0	10	CNCMaskers\ssnoise_01.wav	0	ssnoise	COGLOAD\01\1010.wav	suck	suck	1	10	english
651	12	17	0	1	CNCMaskers\ssnoise_02.wav	0	ssnoise	COGLOAD\01\0501.wav	lag	lag	1	1	english
652	12	17	0	2	CNCMaskers\ssnoise_04.wav	0	ssnoise	COGLOAD\01\0502.wav	salve	sand	0	2	english
653	12	17	0	3	CNCMaskers\ssnoise_09.wav	0	ssnoise	COGLOAD\01\0503.wav	dime	dime	1	3	english
654	12	17	0	4	CNCMaskers\ssnoise_05.wav	0	ssnoise	COGLOAD\01\0504.wav	hull	hull	1	4	english
655	12	17	0	5	CNCMaskers\ssnoise_07.wav	0	ssnoise	COGLOAD\01\0505.wav	thin	thin	1	5	english
656	12	17	0	6	CNCMaskers\ssnoise_08.wav	0	ssnoise	COGLOAD\01\0506.wav	shirt	shirt	1	6	english
657	12	17	0	7	CNCMaskers\ssnoise_10.wav	0	ssnoise	COGLOAD\01\0507.wav	rose	rose	1	7	english
658	12	17	0	8	CNCMaskers\ssnoise_06.wav	0	ssnoise	COGLOAD\01\0508.wav	fit	hit	0	8	english
659	12	17	0	9	CNCMaskers\ssnoise_01.wav	0	ssnoise	COGLOAD\01\0509.wav	kite	tight	0	9	english
660	12	17	0	10	CNCMaskers\ssnoise_03.wav	0	ssnoise	COGLOAD\01\0510.wav	cape	cake	0	10	english
661	12	18	0	1	CNCMaskers\ssnoise_08.wav	14	ssnoise	COGLOAD\01\2201.wav	nag	nag	1	1	english
662	12	18	0	2	CNCMaskers\ssnoise_05.wav	14	ssnoise	COGLOAD\01\2202.wav	purse	purse	1	2	english
663	12	18	0	3	CNCMaskers\ssnoise_06.wav	14	ssnoise	COGLOAD\01\2203.wav	coal	coal	1	3	english
664	12	18	0	4	CNCMaskers\ssnoise_02.wav	14	ssnoise	COGLOAD\01\2204.wav	hush	hush	1	4	english
665	12	18	0	5	CNCMaskers\ssnoise_04.wav	14	ssnoise	COGLOAD\01\2205.wav	sore	sore	1	5	english
666	12	18	0	6	CNCMaskers\ssnoise_10.wav	14	ssnoise	COGLOAD\01\2206.wav	robe	robe	1	6	english
667	12	18	0	7	CNCMaskers\ssnoise_03.wav	14	ssnoise	COGLOAD\01\2207.wav	zeal	zeal	1	7	english
668	12	18	0	8	CNCMaskers\ssnoise_09.wav	14	ssnoise	COGLOAD\01\2208.wav	yoke	yoke	1	8	english
669	12	18	0	9	CNCMaskers\ssnoise_07.wav	14	ssnoise	COGLOAD\01\2209.wav	light	light	1	9	english
670	12	18	0	10	CNCMaskers\ssnoise_01.wav	14	ssnoise	COGLOAD\01\2210.wav	rough	rough	1	10	english
671	12	19	0	1	CNCMaskers\ssnoise_05.wav	200	ssnoise	COGLOAD\01\1101.wav	head	head	1	1	english
672	12	19	0	2	CNCMaskers\ssnoise_03.wav	200	ssnoise	COGLOAD\01\1102.wav	numb	numb	1	2	english
673	12	19	0	3	CNCMaskers\ssnoise_01.wav	200	ssnoise	COGLOAD\01\1103.wav	bar	bar	1	3	english
674	12	19	0	4	CNCMaskers\ssnoise_08.wav	200	ssnoise	COGLOAD\01\1104.wav	more	more	1	4	english
675	12	19	0	5	CNCMaskers\ssnoise_09.wav	200	ssnoise	COGLOAD\01\1105.wav	faith	faith	1	5	english
676	12	19	0	6	CNCMaskers\ssnoise_07.wav	200	ssnoise	COGLOAD\01\1106.wav	soon	soon	1	6	english
677	12	19	0	7	CNCMaskers\ssnoise_06.wav	200	ssnoise	COGLOAD\01\1107.wav	toss	toss	1	7	english
678	12	19	0	8	CNCMaskers\ssnoise_02.wav	200	ssnoise	COGLOAD\01\1108.wav	life	life	1	8	english
679	12	19	0	9	CNCMaskers\ssnoise_04.wav	200	ssnoise	COGLOAD\01\1109.wav	hut	hut	1	9	english
680	12	19	0	10	CNCMaskers\ssnoise_10.wav	200	ssnoise	COGLOAD\01\1110.wav	joke	joke	1	10	english
681	12	20	10	1	CNCMaskers\ssnoise_04.wav	14	ssnoise	COGLOAD\01\1401.wav	rig	rig	1	1	english
682	12	20	10	2	CNCMaskers\ssnoise_01.wav	14	ssnoise	COGLOAD\01\1402.wav	what	what	1	2	english
683	12	20	10	3	CNCMaskers\ssnoise_06.wav	14	ssnoise	COGLOAD\01\1403.wav	room	room	1	3	english
684	12	20	10	4	CNCMaskers\ssnoise_10.wav	14	ssnoise	COGLOAD\01\1404.wav	dike	dike	1	4	english
685	12	20	10	5	CNCMaskers\ssnoise_09.wav	14	ssnoise	COGLOAD\01\1405.wav	with	with	1	5	english
686	12	20	10	6	CNCMaskers\ssnoise_02.wav	14	ssnoise	COGLOAD\01\1406.wav	rouge	rouge	1	6	english
687	12	20	10	7	CNCMaskers\ssnoise_07.wav	14	ssnoise	COGLOAD\01\1407.wav	keg	keg	1	7	english
688	12	20	10	8	CNCMaskers\ssnoise_05.wav	14	ssnoise	COGLOAD\01\1408.wav	sheep	sheep	1	8	english
689	12	20	10	9	CNCMaskers\ssnoise_08.wav	14	ssnoise	COGLOAD\01\1409.wav	shine	shine	1	9	english
690	12	20	10	10	CNCMaskers\ssnoise_03.wav	14	ssnoise	COGLOAD\01\1410.wav	toll	toll	1	10	english
691	12	21	0	1	CNCMaskers\ssnoise_10.wav	7	ssnoise	COGLOAD\01\1701.wav	loan	loan	1	1	english
692	12	21	0	2	CNCMaskers\ssnoise_02.wav	7	ssnoise	COGLOAD\01\1702.wav	loud	loud	1	2	english
693	12	21	0	3	CNCMaskers\ssnoise_04.wav	7	ssnoise	COGLOAD\01\1703.wav	said	said	1	3	english
694	12	21	0	4	CNCMaskers\ssnoise_05.wav	7	ssnoise	COGLOAD\01\1704.wav	serve	serve	1	4	english
695	12	21	0	5	CNCMaskers\ssnoise_03.wav	7	ssnoise	COGLOAD\01\1705.wav	wig	wig	1	5	english
696	12	21	0	6	CNCMaskers\ssnoise_01.wav	7	ssnoise	COGLOAD\01\1706.wav	pack	pack	1	6	english
697	12	21	0	7	CNCMaskers\ssnoise_08.wav	7	ssnoise	COGLOAD\01\1707.wav	birch	birch	1	7	english
698	12	21	0	8	CNCMaskers\ssnoise_07.wav	7	ssnoise	COGLOAD\01\1708.wav	pool	pool	1	8	english
699	12	21	0	9	CNCMaskers\ssnoise_09.wav	7	ssnoise	COGLOAD\01\1709.wav	rice	rice	1	9	english
700	12	21	0	10	CNCMaskers\ssnoise_06.wav	7	ssnoise	COGLOAD\01\1710.wav	when	when	1	10	english
701	12	22	10	1	CNCMaskers\ssnoise_05.wav	0	ssnoise	COGLOAD\01\2401.wav	five	five	1	1	english
702	12	22	10	2	CNCMaskers\ssnoise_09.wav	0	ssnoise	COGLOAD\01\2402.wav	bathe	vague	0	2	english
703	12	22	10	3	CNCMaskers\ssnoise_01.wav	0	ssnoise	COGLOAD\01\2403.wav	mean	mean	1	3	english
704	12	22	10	4	CNCMaskers\ssnoise_07.wav	0	ssnoise	COGLOAD\01\2404.wav	thought	caught	0	4	english
705	12	22	10	5	CNCMaskers\ssnoise_03.wav	0	ssnoise	COGLOAD\01\2405.wav	dim	doom	0	5	english
706	12	22	10	6	CNCMaskers\ssnoise_06.wav	0	ssnoise	COGLOAD\01\2406.wav	veil	vey	0	6	english
707	12	22	10	7	CNCMaskers\ssnoise_02.wav	0	ssnoise	COGLOAD\01\2407.wav	sail	sail	1	7	english
708	12	22	10	8	CNCMaskers\ssnoise_04.wav	0	ssnoise	COGLOAD\01\2408.wav	raid	raid	1	8	english
709	12	22	10	9	CNCMaskers\ssnoise_10.wav	0	ssnoise	COGLOAD\01\2409.wav	cup	cuff	0	9	english
710	12	22	10	10	CNCMaskers\ssnoise_08.wav	0	ssnoise	COGLOAD\01\2410.wav	wire	quiet	0	10	english
711	12	23	10	1	CNCMaskers\ssnoise_06.wav	14	ssnoise	COGLOAD\01\1301.wav	work	work	1	1	english
712	12	23	10	2	CNCMaskers\ssnoise_10.wav	14	ssnoise	COGLOAD\01\1302.wav	bell	bell	1	2	english
713	12	23	10	3	CNCMaskers\ssnoise_03.wav	14	ssnoise	COGLOAD\01\1303.wav	perch	perch	1	3	english
714	12	23	10	4	CNCMaskers\ssnoise_05.wav	14	ssnoise	COGLOAD\01\1304.wav	piece	piece	1	4	english
715	12	23	10	5	CNCMaskers\ssnoise_04.wav	14	ssnoise	COGLOAD\01\1305.wav	well	well	1	5	english
716	12	23	10	6	CNCMaskers\ssnoise_07.wav	14	ssnoise	COGLOAD\01\1306.wav	pod	pod	1	6	english
717	12	23	10	7	CNCMaskers\ssnoise_08.wav	14	ssnoise	COGLOAD\01\1307.wav	dip	dip	1	7	english
718	12	23	10	8	CNCMaskers\ssnoise_02.wav	14	ssnoise	COGLOAD\01\1308.wav	purge	purge	1	8	english
719	12	23	10	9	CNCMaskers\ssnoise_09.wav	14	ssnoise	COGLOAD\01\1309.wav	noise	noise	1	9	english
720	12	23	10	10	CNCMaskers\ssnoise_01.wav	14	ssnoise	COGLOAD\01\1310.wav	rat	rat	1	10	english
721	12	24	0	1	CNCMaskers\ssnoise_01.wav	200	ssnoise	COGLOAD\01\1501.wav	dab	dab	1	1	english
722	12	24	0	2	CNCMaskers\ssnoise_08.wav	200	ssnoise	COGLOAD\01\1502.wav	size	size	1	2	english
723	12	24	0	3	CNCMaskers\ssnoise_09.wav	200	ssnoise	COGLOAD\01\1503.wav	man	man	1	3	english
724	12	24	0	4	CNCMaskers\ssnoise_10.wav	200	ssnoise	COGLOAD\01\1504.wav	leave	leave	1	4	english
725	12	24	0	5	CNCMaskers\ssnoise_02.wav	200	ssnoise	COGLOAD\01\1505.wav	fade	fade	1	5	english
726	12	24	0	6	CNCMaskers\ssnoise_04.wav	200	ssnoise	COGLOAD\01\1506.wav	jail	jail	1	6	english
727	12	24	0	7	CNCMaskers\ssnoise_05.wav	200	ssnoise	COGLOAD\01\1507.wav	sung	sung	1	7	english
728	12	24	0	8	CNCMaskers\ssnoise_03.wav	200	ssnoise	COGLOAD\01\1508.wav	gap	gap	1	8	english
729	12	24	0	9	CNCMaskers\ssnoise_06.wav	200	ssnoise	COGLOAD\01\1509.wav	kid	kid	1	9	english
730	12	24	0	10	CNCMaskers\ssnoise_07.wav	200	ssnoise	COGLOAD\01\1510.wav	chin	chin	1	10	english
741	13	1	0	1	CNCfMaskers\ssnoise_01.wav	14	ssnoise	COGLOAD\01ffrench\1701.wav	doute	doute	1	1	french
742	13	1	0	2	CNCfMaskers\ssnoise_07.wav	14	ssnoise	COGLOAD\01ffrench\1702.wav	gave	gave	1	2	french
743	13	1	0	3	CNCfMaskers\ssnoise_10.wav	14	ssnoise	COGLOAD\01ffrench\1703.wav	seul	seul	1	3	french
744	13	1	0	4	CNCfMaskers\ssnoise_09.wav	14	ssnoise	COGLOAD\01ffrench\1704.wav	ami	ami	1	4	french
745	13	1	0	5	CNCfMaskers\ssnoise_06.wav	14	ssnoise	COGLOAD\01ffrench\1705.wav	tasse	tasse	1	5	french
746	13	1	0	6	CNCfMaskers\ssnoise_05.wav	14	ssnoise	COGLOAD\01ffrench\1706.wav	chene	chene	1	6	french
747	13	1	0	7	CNCfMaskers\ssnoise_04.wav	14	ssnoise	COGLOAD\01ffrench\1707.wav	pre	pre	1	7	french
748	13	1	0	8	CNCfMaskers\ssnoise_02.wav	14	ssnoise	COGLOAD\01ffrench\1708.wav	sur	sur	1	8	french
749	13	1	0	9	CNCfMaskers\ssnoise_03.wav	14	ssnoise	COGLOAD\01ffrench\1709.wav	crin	crin	1	9	french
750	13	1	0	10	CNCfMaskers\ssnoise_08.wav	14	ssnoise	COGLOAD\01ffrench\1710.wav	vol	vol	1	10	french
751	13	2	0	1	CNCfMaskers\ssnoise_10.wav	200	ssnoise	COGLOAD\01ffrench\1301.wav	fente	fente	1	1	french
752	13	2	0	2	CNCfMaskers\ssnoise_05.wav	200	ssnoise	COGLOAD\01ffrench\1302.wav	tige	tige	1	2	french
753	13	2	0	3	CNCfMaskers\ssnoise_09.wav	200	ssnoise	COGLOAD\01ffrench\1303.wav	grain	grain	1	3	french
754	13	2	0	4	CNCfMaskers\ssnoise_02.wav	200	ssnoise	COGLOAD\01ffrench\1304.wav	cave	cave	1	4	french
755	13	2	0	5	CNCfMaskers\ssnoise_03.wav	200	ssnoise	COGLOAD\01ffrench\1305.wav	bulle	bulle	1	5	french
756	13	2	0	6	CNCfMaskers\ssnoise_08.wav	200	ssnoise	COGLOAD\01ffrench\1306.wav	bord	bord	1	6	french
757	13	2	0	7	CNCfMaskers\ssnoise_07.wav	200	ssnoise	COGLOAD\01ffrench\1307.wav	rouille	rouille	1	7	french
758	13	2	0	8	CNCfMaskers\ssnoise_06.wav	200	ssnoise	COGLOAD\01ffrench\1308.wav	oser	oser	1	8	french
759	13	2	0	9	CNCfMaskers\ssnoise_04.wav	200	ssnoise	COGLOAD\01ffrench\1309.wav	site	site	1	9	french
760	13	2	0	10	CNCfMaskers\ssnoise_01.wav	200	ssnoise	COGLOAD\01ffrench\1310.wav	bouee	bouee	1	10	french
761	13	3	0	1	CNCfMaskers\ssnoise_02.wav	7	ssnoise	COGLOAD\01ffrench\1401.wav	chance	chance	1	1	french
762	13	3	0	2	CNCfMaskers\ssnoise_04.wav	7	ssnoise	COGLOAD\01ffrench\1402.wav	gagne	gagne	1	2	french
763	13	3	0	3	CNCfMaskers\ssnoise_06.wav	7	ssnoise	COGLOAD\01ffrench\1403.wav	sud	sud	1	3	french
764	13	3	0	4	CNCfMaskers\ssnoise_07.wav	7	ssnoise	COGLOAD\01ffrench\1404.wav	fausse	fausse	1	4	french
765	13	3	0	5	CNCfMaskers\ssnoise_05.wav	7	ssnoise	COGLOAD\01ffrench\1405.wav	acquis	acquis	1	5	french
766	13	3	0	6	CNCfMaskers\ssnoise_08.wav	7	ssnoise	COGLOAD\01ffrench\1406.wav	ville	ville	1	6	french
767	13	3	0	7	CNCfMaskers\ssnoise_10.wav	7	ssnoise	COGLOAD\01ffrench\1407.wav	mare	mare	1	7	french
768	13	3	0	8	CNCfMaskers\ssnoise_09.wav	7	ssnoise	COGLOAD\01ffrench\1408.wav	noce	noce	1	8	french
769	13	3	0	9	CNCfMaskers\ssnoise_03.wav	7	ssnoise	COGLOAD\01ffrench\1409.wav	appas	appas	1	9	french
770	13	3	0	10	CNCfMaskers\ssnoise_01.wav	7	ssnoise	COGLOAD\01ffrench\1410.wav	route	route	1	10	french
771	13	4	0	1	CNCfMaskers\ssnoise_02.wav	0	ssnoise	COGLOAD\01ffrench\0501.wav	monde	mo	0	1	french
772	13	4	0	2	CNCfMaskers\ssnoise_04.wav	0	ssnoise	COGLOAD\01ffrench\0502.wav	rhume	rhume	1	2	french
773	13	4	0	3	CNCfMaskers\ssnoise_05.wav	0	ssnoise	COGLOAD\01ffrench\0503.wav	datte	datte	1	3	french
774	13	4	0	4	CNCfMaskers\ssnoise_06.wav	0	ssnoise	COGLOAD\01ffrench\0504.wav	loupe	louok	0	4	french
775	13	4	0	5	CNCfMaskers\ssnoise_07.wav	0	ssnoise	COGLOAD\01ffrench\0505.wav	soigne	soigne	1	5	french
776	13	4	0	6	CNCfMaskers\ssnoise_10.wav	0	ssnoise	COGLOAD\01ffrench\0506.wav	creche	creche	1	6	french
777	13	4	0	7	CNCfMaskers\ssnoise_03.wav	0	ssnoise	COGLOAD\01ffrench\0507.wav	lune	lune	1	7	french
778	13	4	0	8	CNCfMaskers\ssnoise_09.wav	0	ssnoise	COGLOAD\01ffrench\0508.wav	dose	dose	1	8	french
779	13	4	0	9	CNCfMaskers\ssnoise_08.wav	0	ssnoise	COGLOAD\01ffrench\0509.wav	truffe	truffe	1	9	french
780	13	4	0	10	CNCfMaskers\ssnoise_01.wav	0	ssnoise	COGLOAD\01ffrench\0510.wav	prince	prince	1	10	french
781	13	5	10	1	CNCfMaskers\ssnoise_06.wav	7	ssnoise	COGLOAD\01ffrench\2501.wav	tri	tri	1	1	french
782	13	5	10	2	CNCfMaskers\ssnoise_02.wav	7	ssnoise	COGLOAD\01ffrench\2502.wav	these	these	1	2	french
783	13	5	10	3	CNCfMaskers\ssnoise_10.wav	7	ssnoise	COGLOAD\01ffrench\2503.wav	arche	arche	1	3	french
784	13	5	10	4	CNCfMaskers\ssnoise_03.wav	7	ssnoise	COGLOAD\01ffrench\2504.wav	bec	bec	1	4	french
785	13	5	10	5	CNCfMaskers\ssnoise_05.wav	7	ssnoise	COGLOAD\01ffrench\2505.wav	dru	dru	1	5	french
786	13	5	10	6	CNCfMaskers\ssnoise_08.wav	7	ssnoise	COGLOAD\01ffrench\2506.wav	franc	franc	1	6	french
787	13	5	10	7	CNCfMaskers\ssnoise_01.wav	7	ssnoise	COGLOAD\01ffrench\2507.wav	bouge	bouge	1	7	french
788	13	5	10	8	CNCfMaskers\ssnoise_04.wav	7	ssnoise	COGLOAD\01ffrench\2508.wav	gomme	gomme	1	8	french
789	13	5	10	9	CNCfMaskers\ssnoise_09.wav	7	ssnoise	COGLOAD\01ffrench\2509.wav	rut	rut	1	9	french
790	13	5	10	10	CNCfMaskers\ssnoise_07.wav	7	ssnoise	COGLOAD\01ffrench\2510.wav	pale	pagne	0	10	french
791	13	6	0	1	CNCfMaskers\ssnoise_06.wav	0	ssnoise	COGLOAD\01ffrench\2301.wav	caisse	caisse	1	1	french
792	13	6	0	2	CNCfMaskers\ssnoise_04.wav	0	ssnoise	COGLOAD\01ffrench\2302.wav	folle	folle	1	2	french
793	13	6	0	3	CNCfMaskers\ssnoise_09.wav	0	ssnoise	COGLOAD\01ffrench\2303.wav	saine	saine	1	3	french
794	13	6	0	4	CNCfMaskers\ssnoise_05.wav	0	ssnoise	COGLOAD\01ffrench\2304.wav	pris	pris	1	4	french
795	13	6	0	5	CNCfMaskers\ssnoise_03.wav	0	ssnoise	COGLOAD\01ffrench\2305.wav	rite	rite	1	5	french
796	13	6	0	6	CNCfMaskers\ssnoise_02.wav	0	ssnoise	COGLOAD\01ffrench\2306.wav	bouse	bousea	0	6	french
797	13	6	0	7	CNCfMaskers\ssnoise_10.wav	0	ssnoise	COGLOAD\01ffrench\2307.wav	nappe	nappe	1	7	french
798	13	6	0	8	CNCfMaskers\ssnoise_07.wav	0	ssnoise	COGLOAD\01ffrench\2308.wav	riche	riche	1	8	french
799	13	6	0	9	CNCfMaskers\ssnoise_01.wav	0	ssnoise	COGLOAD\01ffrench\2309.wav	peigne	peign	0	9	french
800	13	6	0	10	CNCfMaskers\ssnoise_08.wav	0	ssnoise	COGLOAD\01ffrench\2310.wav	face	face	1	10	french
801	13	7	10	1	CNCfMaskers\ssnoise_04.wav	7	ssnoise	COGLOAD\01ffrench\0601.wav	transe	transe	1	1	french
802	13	7	10	2	CNCfMaskers\ssnoise_06.wav	7	ssnoise	COGLOAD\01ffrench\0602.wav	tante	tante	1	2	french
803	13	7	10	3	CNCfMaskers\ssnoise_10.wav	7	ssnoise	COGLOAD\01ffrench\0603.wav	part	part	1	3	french
804	13	7	10	4	CNCfMaskers\ssnoise_09.wav	7	ssnoise	COGLOAD\01ffrench\0604.wav	moine	moine	1	4	french
805	13	7	10	5	CNCfMaskers\ssnoise_02.wav	7	ssnoise	COGLOAD\01ffrench\0605.wav	pente	pente	1	5	french
806	13	7	10	6	CNCfMaskers\ssnoise_05.wav	7	ssnoise	COGLOAD\01ffrench\0606.wav	trousse	trousse	1	6	french
807	13	7	10	7	CNCfMaskers\ssnoise_01.wav	7	ssnoise	COGLOAD\01ffrench\0607.wav	bande	bande	1	7	french
808	13	7	10	8	CNCfMaskers\ssnoise_03.wav	7	ssnoise	COGLOAD\01ffrench\0608.wav	lame	lame	1	8	french
809	13	7	10	9	CNCfMaskers\ssnoise_07.wav	7	ssnoise	COGLOAD\01ffrench\0609.wav	paume	paume	1	9	french
810	13	7	10	10	CNCfMaskers\ssnoise_08.wav	7	ssnoise	COGLOAD\01ffrench\0610.wav	cause	pause	0	10	french
811	13	8	10	1	CNCfMaskers\ssnoise_02.wav	14	ssnoise	COGLOAD\01ffrench\1101.wav	col	col	1	1	french
812	13	8	10	2	CNCfMaskers\ssnoise_04.wav	14	ssnoise	COGLOAD\01ffrench\1102.wav	soupe	soupe	1	2	french
813	13	8	10	3	CNCfMaskers\ssnoise_09.wav	14	ssnoise	COGLOAD\01ffrench\1103.wav	nage	nage	1	3	french
814	13	8	10	4	CNCfMaskers\ssnoise_08.wav	14	ssnoise	COGLOAD\01ffrench\1104.wav	souche	souche	1	4	french
815	13	8	10	5	CNCfMaskers\ssnoise_03.wav	14	ssnoise	COGLOAD\01ffrench\1105.wav	dors	dors	1	5	french
816	13	8	10	6	CNCfMaskers\ssnoise_10.wav	14	ssnoise	COGLOAD\01ffrench\1106.wav	sage	sage	1	6	french
817	13	8	10	7	CNCfMaskers\ssnoise_05.wav	14	ssnoise	COGLOAD\01ffrench\1107.wav	gaine	gaine	1	7	french
818	13	8	10	8	CNCfMaskers\ssnoise_06.wav	14	ssnoise	COGLOAD\01ffrench\1108.wav	fil	fil	1	8	french
819	13	8	10	9	CNCfMaskers\ssnoise_01.wav	14	ssnoise	COGLOAD\01ffrench\1109.wav	cru	cru	1	9	french
820	13	8	10	10	CNCfMaskers\ssnoise_07.wav	14	ssnoise	COGLOAD\01ffrench\1110.wav	boule	boule	1	10	french
821	13	9	10	1	CNCfMaskers\ssnoise_02.wav	200	ssnoise	COGLOAD\01ffrench\1001.wav	trac	trac	1	1	french
822	13	9	10	2	CNCfMaskers\ssnoise_07.wav	200	ssnoise	COGLOAD\01ffrench\1002.wav	veuf	veuf	1	2	french
823	13	9	10	3	CNCfMaskers\ssnoise_04.wav	200	ssnoise	COGLOAD\01ffrench\1003.wav	pense	pense	1	3	french
824	13	9	10	4	CNCfMaskers\ssnoise_10.wav	200	ssnoise	COGLOAD\01ffrench\1004.wav	buee	buee	1	4	french
825	13	9	10	5	CNCfMaskers\ssnoise_06.wav	200	ssnoise	COGLOAD\01ffrench\1005.wav	ride	ride	1	5	french
826	13	9	10	6	CNCfMaskers\ssnoise_01.wav	200	ssnoise	COGLOAD\01ffrench\1006.wav	vague	vague	1	6	french
827	13	9	10	7	CNCfMaskers\ssnoise_05.wav	200	ssnoise	COGLOAD\01ffrench\1007.wav	croc	croc	1	7	french
828	13	9	10	8	CNCfMaskers\ssnoise_03.wav	200	ssnoise	COGLOAD\01ffrench\1008.wav	lobe	lobe	1	8	french
829	13	9	10	9	CNCfMaskers\ssnoise_08.wav	200	ssnoise	COGLOAD\01ffrench\1009.wav	mieux	mieux	1	9	french
830	13	9	10	10	CNCfMaskers\ssnoise_09.wav	200	ssnoise	COGLOAD\01ffrench\1010.wav	natte	natte	1	10	french
831	13	10	0	1	CNCfMaskers\ssnoise_08.wav	0	ssnoise	COGLOAD\01ffrench\0301.wav	coeur	pieuvre	0	1	french
832	13	10	0	2	CNCfMaskers\ssnoise_09.wav	0	ssnoise	COGLOAD\01ffrench\0302.wav	nuque	nuque	1	2	french
833	13	10	0	3	CNCfMaskers\ssnoise_02.wav	0	ssnoise	COGLOAD\01ffrench\0303.wav	guepe	guepe	1	3	french
834	13	10	0	4	CNCfMaskers\ssnoise_06.wav	0	ssnoise	COGLOAD\01ffrench\0304.wav	sonde	sonde	1	4	french
835	13	10	0	5	CNCfMaskers\ssnoise_05.wav	0	ssnoise	COGLOAD\01ffrench\0305.wav	troupe	trou	0	5	french
836	13	10	0	6	CNCfMaskers\ssnoise_10.wav	0	ssnoise	COGLOAD\01ffrench\0306.wav	canne	calme	0	6	french
837	13	10	0	7	CNCfMaskers\ssnoise_03.wav	0	ssnoise	COGLOAD\01ffrench\0307.wav	ligue	ligue	1	7	french
838	13	10	0	8	CNCfMaskers\ssnoise_04.wav	0	ssnoise	COGLOAD\01ffrench\0308.wav	dur	dur	1	8	french
839	13	10	0	9	CNCfMaskers\ssnoise_01.wav	0	ssnoise	COGLOAD\01ffrench\0309.wav	lave	lave	1	9	french
840	13	10	0	10	CNCfMaskers\ssnoise_07.wav	0	ssnoise	COGLOAD\01ffrench\0310.wav	traine	traine	1	10	french
841	13	11	10	1	CNCfMaskers\ssnoise_02.wav	14	ssnoise	COGLOAD\01ffrench\1501.wav	cil	cil	1	1	french
842	13	11	10	2	CNCfMaskers\ssnoise_03.wav	14	ssnoise	COGLOAD\01ffrench\1502.wav	fete	fete	1	2	french
843	13	11	10	3	CNCfMaskers\ssnoise_05.wav	14	ssnoise	COGLOAD\01ffrench\1503.wav	chaise	chaise	1	3	french
844	13	11	10	4	CNCfMaskers\ssnoise_06.wav	14	ssnoise	COGLOAD\01ffrench\1504.wav	bache	bache	1	4	french
845	13	11	10	5	CNCfMaskers\ssnoise_10.wav	14	ssnoise	COGLOAD\01ffrench\1505.wav	souille	souille	1	5	french
846	13	11	10	6	CNCfMaskers\ssnoise_07.wav	14	ssnoise	COGLOAD\01ffrench\1506.wav	balle	balle	1	6	french
847	13	11	10	7	CNCfMaskers\ssnoise_04.wav	14	ssnoise	COGLOAD\01ffrench\1507.wav	soude	soude	1	7	french
848	13	11	10	8	CNCfMaskers\ssnoise_09.wav	14	ssnoise	COGLOAD\01ffrench\1508.wav	mur	mur	1	8	french
849	13	11	10	9	CNCfMaskers\ssnoise_08.wav	14	ssnoise	COGLOAD\01ffrench\1509.wav	change	change	1	9	french
850	13	11	10	10	CNCfMaskers\ssnoise_01.wav	14	ssnoise	COGLOAD\01ffrench\1510.wav	gage	gage	1	10	french
851	13	12	0	1	CNCfMaskers\ssnoise_02.wav	200	ssnoise	COGLOAD\01ffrench\1901.wav	naine	naine	1	1	french
852	13	12	0	2	CNCfMaskers\ssnoise_06.wav	200	ssnoise	COGLOAD\01ffrench\1902.wav	pire	pire	1	2	french
853	13	12	0	3	CNCfMaskers\ssnoise_09.wav	200	ssnoise	COGLOAD\01ffrench\1903.wav	tank	tank	1	3	french
854	13	12	0	4	CNCfMaskers\ssnoise_05.wav	200	ssnoise	COGLOAD\01ffrench\1904.wav	pur	pur	1	4	french
855	13	12	0	5	CNCfMaskers\ssnoise_07.wav	200	ssnoise	COGLOAD\01ffrench\1905.wav	suer	suer	1	5	french
856	13	12	0	6	CNCfMaskers\ssnoise_10.wav	200	ssnoise	COGLOAD\01ffrench\1906.wav	reve	reve	1	6	french
857	13	12	0	7	CNCfMaskers\ssnoise_01.wav	200	ssnoise	COGLOAD\01ffrench\1907.wav	vase	vase	1	7	french
858	13	12	0	8	CNCfMaskers\ssnoise_03.wav	200	ssnoise	COGLOAD\01ffrench\1908.wav	meche	meche	1	8	french
859	13	12	0	9	CNCfMaskers\ssnoise_08.wav	200	ssnoise	COGLOAD\01ffrench\1909.wav	bol	bol	1	9	french
860	13	12	0	10	CNCfMaskers\ssnoise_04.wav	200	ssnoise	COGLOAD\01ffrench\1910.wav	gene	gene	1	10	french
861	13	13	10	1	CNCfMaskers\ssnoise_10.wav	7	ssnoise	COGLOAD\01ffrench\0901.wav	sauce	sauce	1	1	french
862	13	13	10	2	CNCfMaskers\ssnoise_07.wav	7	ssnoise	COGLOAD\01ffrench\0902.wav	sourd	sourd	1	2	french
863	13	13	10	3	CNCfMaskers\ssnoise_03.wav	7	ssnoise	COGLOAD\01ffrench\0903.wav	crete	crete	1	3	french
864	13	13	10	4	CNCfMaskers\ssnoise_09.wav	7	ssnoise	COGLOAD\01ffrench\0904.wav	lard	lard	1	4	french
865	13	13	10	5	CNCfMaskers\ssnoise_04.wav	7	ssnoise	COGLOAD\01ffrench\0905.wav	femme	femme	1	5	french
866	13	13	10	6	CNCfMaskers\ssnoise_02.wav	7	ssnoise	COGLOAD\01ffrench\0906.wav	prune	prune	1	6	french
867	13	13	10	7	CNCfMaskers\ssnoise_08.wav	7	ssnoise	COGLOAD\01ffrench\0907.wav	lime	lime	1	7	french
868	13	13	10	8	CNCfMaskers\ssnoise_05.wav	7	ssnoise	COGLOAD\01ffrench\0908.wav	tape	tape	1	8	french
869	13	13	10	9	CNCfMaskers\ssnoise_01.wav	7	ssnoise	COGLOAD\01ffrench\0909.wav	tour	tour	1	9	french
870	13	13	10	10	CNCfMaskers\ssnoise_06.wav	7	ssnoise	COGLOAD\01ffrench\0910.wav	lampe	lampe	1	10	french
871	13	14	10	1	CNCfMaskers\ssnoise_01.wav	14	ssnoise	COGLOAD\01ffrench\1601.wav	mal	mal	1	1	french
872	13	14	10	2	CNCfMaskers\ssnoise_10.wav	14	ssnoise	COGLOAD\01ffrench\1602.wav	tonne	tonne	1	2	french
873	13	14	10	3	CNCfMaskers\ssnoise_03.wav	14	ssnoise	COGLOAD\01ffrench\1603.wav	peur	peur	1	3	french
874	13	14	10	4	CNCfMaskers\ssnoise_09.wav	14	ssnoise	COGLOAD\01ffrench\1604.wav	rampe	rampe	1	4	french
875	13	14	10	5	CNCfMaskers\ssnoise_07.wav	14	ssnoise	COGLOAD\01ffrench\1605.wav	puce	puce	1	5	french
876	13	14	10	6	CNCfMaskers\ssnoise_06.wav	14	ssnoise	COGLOAD\01ffrench\1606.wav	cor	cor	1	6	french
877	13	14	10	7	CNCfMaskers\ssnoise_05.wav	14	ssnoise	COGLOAD\01ffrench\1607.wav	vite	vite	1	7	french
878	13	14	10	8	CNCfMaskers\ssnoise_02.wav	14	ssnoise	COGLOAD\01ffrench\1608.wav	mouche	mouche	1	8	french
879	13	14	10	9	CNCfMaskers\ssnoise_04.wav	14	ssnoise	COGLOAD\01ffrench\1609.wav	fille	fille	1	9	french
880	13	14	10	10	CNCfMaskers\ssnoise_08.wav	14	ssnoise	COGLOAD\01ffrench\1610.wav	bille	bille	1	10	french
881	13	15	0	1	CNCfMaskers\ssnoise_06.wav	7	ssnoise	COGLOAD\01ffrench\0201.wav	crime	crime	1	1	french
882	13	15	0	2	CNCfMaskers\ssnoise_02.wav	7	ssnoise	COGLOAD\01ffrench\0202.wav	prose	prose	1	2	french
883	13	15	0	3	CNCfMaskers\ssnoise_03.wav	7	ssnoise	COGLOAD\01ffrench\0203.wav	vente	vente	1	3	french
884	13	15	0	4	CNCfMaskers\ssnoise_07.wav	7	ssnoise	COGLOAD\01ffrench\0204.wav	soif	soif	1	4	french
885	13	15	0	5	CNCfMaskers\ssnoise_10.wav	7	ssnoise	COGLOAD\01ffrench\0205.wav	rire	rire	1	5	french
886	13	15	0	6	CNCfMaskers\ssnoise_01.wav	7	ssnoise	COGLOAD\01ffrench\0206.wav	songe	songe	1	6	french
887	13	15	0	7	CNCfMaskers\ssnoise_08.wav	7	ssnoise	COGLOAD\01ffrench\0207.wav	laisse	laisse	1	7	french
888	13	15	0	8	CNCfMaskers\ssnoise_09.wav	7	ssnoise	COGLOAD\01ffrench\0208.wav	boite	boite	1	8	french
889	13	15	0	9	CNCfMaskers\ssnoise_04.wav	7	ssnoise	COGLOAD\01ffrench\0209.wav	lourd	lourd	1	9	french
890	13	15	0	10	CNCfMaskers\ssnoise_05.wav	7	ssnoise	COGLOAD\01ffrench\0210.wav	rame	rame	1	10	french
891	13	16	10	1	CNCfMaskers\ssnoise_05.wav	200	ssnoise	COGLOAD\01ffrench\2201.wav	elan	elan	1	1	french
892	13	16	10	2	CNCfMaskers\ssnoise_09.wav	200	ssnoise	COGLOAD\01ffrench\2202.wav	voix	voix	1	2	french
893	13	16	10	3	CNCfMaskers\ssnoise_02.wav	200	ssnoise	COGLOAD\01ffrench\2203.wav	pese	pese	1	3	french
894	13	16	10	4	CNCfMaskers\ssnoise_01.wav	200	ssnoise	COGLOAD\01ffrench\2204.wav	buche	buche	1	4	french
895	13	16	10	5	CNCfMaskers\ssnoise_08.wav	200	ssnoise	COGLOAD\01ffrench\2205.wav	paille	paille	1	5	french
896	13	16	10	6	CNCfMaskers\ssnoise_06.wav	200	ssnoise	COGLOAD\01ffrench\2206.wav	tube	tube	1	6	french
897	13	16	10	7	CNCfMaskers\ssnoise_03.wav	200	ssnoise	COGLOAD\01ffrench\2207.wav	dalle	dalle	1	7	french
898	13	16	10	8	CNCfMaskers\ssnoise_10.wav	200	ssnoise	COGLOAD\01ffrench\2208.wav	four	four	1	8	french
899	13	16	10	9	CNCfMaskers\ssnoise_04.wav	200	ssnoise	COGLOAD\01ffrench\2209.wav	jante	jante	1	9	french
900	13	16	10	10	CNCfMaskers\ssnoise_07.wav	200	ssnoise	COGLOAD\01ffrench\2210.wav	gaz	gaz	1	10	french
901	13	17	10	1	CNCfMaskers\ssnoise_02.wav	0	ssnoise	COGLOAD\01ffrench\2101.wav	manche	mange	0	1	french
902	13	17	10	2	CNCfMaskers\ssnoise_08.wav	0	ssnoise	COGLOAD\01ffrench\2102.wav	saigne	saigne	1	2	french
903	13	17	10	3	CNCfMaskers\ssnoise_10.wav	0	ssnoise	COGLOAD\01ffrench\2103.wav	bois	voix	0	3	french
904	13	17	10	4	CNCfMaskers\ssnoise_06.wav	0	ssnoise	COGLOAD\01ffrench\2104.wav	dard	dard	1	4	french
905	13	17	10	5	CNCfMaskers\ssnoise_07.wav	0	ssnoise	COGLOAD\01ffrench\2105.wav	faute	faute	1	5	french
906	13	17	10	6	CNCfMaskers\ssnoise_05.wav	0	ssnoise	COGLOAD\01ffrench\2106.wav	gite	gite	1	6	french
907	13	17	10	7	CNCfMaskers\ssnoise_04.wav	0	ssnoise	COGLOAD\01ffrench\2107.wav	pere	pere	1	7	french
908	13	17	10	8	CNCfMaskers\ssnoise_01.wav	0	ssnoise	COGLOAD\01ffrench\2108.wav	mine	mine	1	8	french
909	13	17	10	9	CNCfMaskers\ssnoise_09.wav	0	ssnoise	COGLOAD\01ffrench\2109.wav	tronc	tronc	1	9	french
910	13	17	10	10	CNCfMaskers\ssnoise_03.wav	0	ssnoise	COGLOAD\01ffrench\2110.wav	passe	passe	1	10	french
911	13	18	0	1	CNCfMaskers\ssnoise_07.wav	14	ssnoise	COGLOAD\01ffrench\0401.wav	corps	corps	1	1	french
912	13	18	0	2	CNCfMaskers\ssnoise_02.wav	14	ssnoise	COGLOAD\01ffrench\0402.wav	messe	messe	1	2	french
913	13	18	0	3	CNCfMaskers\ssnoise_05.wav	14	ssnoise	COGLOAD\01ffrench\0403.wav	saute	saute	1	3	french
914	13	18	0	4	CNCfMaskers\ssnoise_03.wav	14	ssnoise	COGLOAD\01ffrench\0404.wav	toile	toile	1	4	french
915	13	18	0	5	CNCfMaskers\ssnoise_10.wav	14	ssnoise	COGLOAD\01ffrench\0405.wav	dire	dire	1	5	french
916	13	18	0	6	CNCfMaskers\ssnoise_01.wav	14	ssnoise	COGLOAD\01ffrench\0406.wav	scene	scene	1	6	french
917	13	18	0	7	CNCfMaskers\ssnoise_04.wav	14	ssnoise	COGLOAD\01ffrench\0407.wav	gare	gare	1	7	french
918	13	18	0	8	CNCfMaskers\ssnoise_06.wav	14	ssnoise	COGLOAD\01ffrench\0408.wav	tripe	tripe	1	8	french
919	13	18	0	9	CNCfMaskers\ssnoise_09.wav	14	ssnoise	COGLOAD\01ffrench\0409.wav	vache	vache	1	9	french
920	13	18	0	10	CNCfMaskers\ssnoise_08.wav	14	ssnoise	COGLOAD\01ffrench\0410.wav	tic	tic	1	10	french
921	13	19	0	1	CNCfMaskers\ssnoise_08.wav	14	ssnoise	COGLOAD\01ffrench\1201.wav	cale	cale	1	1	french
922	13	19	0	2	CNCfMaskers\ssnoise_01.wav	14	ssnoise	COGLOAD\01ffrench\1202.wav	bonne	bonne	1	2	french
923	13	19	0	3	CNCfMaskers\ssnoise_04.wav	14	ssnoise	COGLOAD\01ffrench\1203.wav	rive	rive	1	3	french
924	13	19	0	4	CNCfMaskers\ssnoise_02.wav	14	ssnoise	COGLOAD\01ffrench\1204.wav	sol	sol	1	4	french
925	13	19	0	5	CNCfMaskers\ssnoise_06.wav	14	ssnoise	COGLOAD\01ffrench\1205.wav	tempe	tempe	1	5	french
926	13	19	0	6	CNCfMaskers\ssnoise_03.wav	14	ssnoise	COGLOAD\01ffrench\1206.wav	fauve	fauve	1	6	french
927	13	19	0	7	CNCfMaskers\ssnoise_05.wav	14	ssnoise	COGLOAD\01ffrench\1207.wav	phase	phase	1	7	french
928	13	19	0	8	CNCfMaskers\ssnoise_07.wav	14	ssnoise	COGLOAD\01ffrench\1208.wav	mule	mule	1	8	french
929	13	19	0	9	CNCfMaskers\ssnoise_09.wav	14	ssnoise	COGLOAD\01ffrench\1209.wav	chatte	chatte	1	9	french
930	13	19	0	10	CNCfMaskers\ssnoise_10.wav	14	ssnoise	COGLOAD\01ffrench\1210.wav	regne	regne	1	10	french
931	13	20	0	1	CNCfMaskers\ssnoise_01.wav	7	ssnoise	COGLOAD\01ffrench\1801.wav	front	front	1	1	french
932	13	20	0	2	CNCfMaskers\ssnoise_06.wav	7	ssnoise	COGLOAD\01ffrench\1802.wav	ruse	ruse	1	2	french
933	13	20	0	3	CNCfMaskers\ssnoise_03.wav	7	ssnoise	COGLOAD\01ffrench\1803.wav	louche	louche	1	3	french
934	13	20	0	4	CNCfMaskers\ssnoise_09.wav	7	ssnoise	COGLOAD\01ffrench\1804.wav	brin	brin	1	4	french
935	13	20	0	5	CNCfMaskers\ssnoise_05.wav	7	ssnoise	COGLOAD\01ffrench\1805.wav	faille	faille	1	5	french
936	13	20	0	6	CNCfMaskers\ssnoise_04.wav	7	ssnoise	COGLOAD\01ffrench\1806.wav	sauge	sauge	1	6	french
937	13	20	0	7	CNCfMaskers\ssnoise_07.wav	7	ssnoise	COGLOAD\01ffrench\1807.wav	langue	langue	1	7	french
938	13	20	0	8	CNCfMaskers\ssnoise_10.wav	7	ssnoise	COGLOAD\01ffrench\1808.wav	molle	molle	1	8	french
939	13	20	0	9	CNCfMaskers\ssnoise_02.wav	7	ssnoise	COGLOAD\01ffrench\1809.wav	drap	drap	1	9	french
940	13	20	0	10	CNCfMaskers\ssnoise_08.wav	7	ssnoise	COGLOAD\01ffrench\1810.wav	mille	mille	1	10	french
941	13	21	0	1	CNCfMaskers\ssnoise_05.wav	200	ssnoise	COGLOAD\01ffrench\2001.wav	raide	raide	1	1	french
942	13	21	0	2	CNCfMaskers\ssnoise_06.wav	200	ssnoise	COGLOAD\01ffrench\2002.wav	etang	etang	1	2	french
943	13	21	0	3	CNCfMaskers\ssnoise_03.wav	200	ssnoise	COGLOAD\01ffrench\2003.wav	roule	roule	1	3	french
944	13	21	0	4	CNCfMaskers\ssnoise_09.wav	200	ssnoise	COGLOAD\01ffrench\2004.wav	mise	mise	1	4	french
945	13	21	0	5	CNCfMaskers\ssnoise_08.wav	200	ssnoise	COGLOAD\01ffrench\2005.wav	annee	annee	1	5	french
946	13	21	0	6	CNCfMaskers\ssnoise_01.wav	200	ssnoise	COGLOAD\01ffrench\2006.wav	pile	pile	1	6	french
947	13	21	0	7	CNCfMaskers\ssnoise_07.wav	200	ssnoise	COGLOAD\01ffrench\2007.wav	sort	sort	1	7	french
948	13	21	0	8	CNCfMaskers\ssnoise_04.wav	200	ssnoise	COGLOAD\01ffrench\2008.wav	masse	masse	1	8	french
949	13	21	0	9	CNCfMaskers\ssnoise_10.wav	200	ssnoise	COGLOAD\01ffrench\2009.wav	feve	feve	1	9	french
950	13	21	0	10	CNCfMaskers\ssnoise_02.wav	200	ssnoise	COGLOAD\01ffrench\2010.wav	bac	bac	1	10	french
951	13	22	10	1	CNCfMaskers\ssnoise_04.wav	0	ssnoise	COGLOAD\01ffrench\2401.wav	neige	neige	1	1	french
952	13	22	10	2	CNCfMaskers\ssnoise_09.wav	0	ssnoise	COGLOAD\01ffrench\2402.wav	dague	dague	1	2	french
953	13	22	10	3	CNCfMaskers\ssnoise_03.wav	0	ssnoise	COGLOAD\01ffrench\2403.wav	sec	sec	1	3	french
954	13	22	10	4	CNCfMaskers\ssnoise_02.wav	0	ssnoise	COGLOAD\01ffrench\2404.wav	tole	tour	0	4	french
955	13	22	10	5	CNCfMaskers\ssnoise_06.wav	0	ssnoise	COGLOAD\01ffrench\2405.wav	meule	meule	1	5	french
956	13	22	10	6	CNCfMaskers\ssnoise_05.wav	0	ssnoise	COGLOAD\01ffrench\2406.wav	fine	fine	1	6	french
957	13	22	10	7	CNCfMaskers\ssnoise_10.wav	0	ssnoise	COGLOAD\01ffrench\2407.wav	prend	prend	1	7	french
958	13	22	10	8	CNCfMaskers\ssnoise_01.wav	0	ssnoise	COGLOAD\01ffrench\2408.wav	serre	serre	1	8	french
959	13	22	10	9	CNCfMaskers\ssnoise_08.wav	0	ssnoise	COGLOAD\01ffrench\2409.wav	peinte	peinte	1	9	french
960	13	22	10	10	CNCfMaskers\ssnoise_07.wav	0	ssnoise	COGLOAD\01ffrench\2410.wav	voute	voute	1	10	french
961	13	23	10	1	CNCfMaskers\ssnoise_07.wav	0	ssnoise	COGLOAD\01ffrench\0701.wav	preuve	preuve	1	1	french
962	13	23	10	2	CNCfMaskers\ssnoise_05.wav	0	ssnoise	COGLOAD\01ffrench\0702.wav	type	type	1	2	french
963	13	23	10	3	CNCfMaskers\ssnoise_10.wav	0	ssnoise	COGLOAD\01ffrench\0703.wav	cime	cime	1	3	french
964	13	23	10	4	CNCfMaskers\ssnoise_01.wav	0	ssnoise	COGLOAD\01ffrench\0704.wav	genre	genre	1	4	french
965	13	23	10	5	CNCfMaskers\ssnoise_08.wav	0	ssnoise	COGLOAD\01ffrench\0705.wav	ronce	onze	0	5	french
966	13	23	10	6	CNCfMaskers\ssnoise_06.wav	0	ssnoise	COGLOAD\01ffrench\0706.wav	douce	douce	1	6	french
967	13	23	10	7	CNCfMaskers\ssnoise_03.wav	0	ssnoise	COGLOAD\01ffrench\0707.wav	cote	haute	0	7	french
968	13	23	10	8	CNCfMaskers\ssnoise_02.wav	0	ssnoise	COGLOAD\01ffrench\0708.wav	lance	lance	1	8	french
969	13	23	10	9	CNCfMaskers\ssnoise_09.wav	0	ssnoise	COGLOAD\01ffrench\0709.wav	compte	compte	1	9	french
970	13	23	10	10	CNCfMaskers\ssnoise_04.wav	0	ssnoise	COGLOAD\01ffrench\0710.wav	duc	duc	1	10	french
971	13	24	10	1	CNCfMaskers\ssnoise_07.wav	200	ssnoise	COGLOAD\01ffrench\0801.wav	terre	terre	1	1	french
972	13	24	10	2	CNCfMaskers\ssnoise_04.wav	200	ssnoise	COGLOAD\01ffrench\0802.wav	trappe	trappe	1	2	french
973	13	24	10	3	CNCfMaskers\ssnoise_10.wav	200	ssnoise	COGLOAD\01ffrench\0803.wav	lire	lire	1	3	french
974	13	24	10	4	CNCfMaskers\ssnoise_09.wav	200	ssnoise	COGLOAD\01ffrench\0804.wav	bouc	bouc	1	4	french
975	13	24	10	5	CNCfMaskers\ssnoise_03.wav	200	ssnoise	COGLOAD\01ffrench\0805.wav	dune	dune	1	5	french
976	13	24	10	6	CNCfMaskers\ssnoise_08.wav	200	ssnoise	COGLOAD\01ffrench\0806.wav	rompe	rompe	1	6	french
977	13	24	10	7	CNCfMaskers\ssnoise_05.wav	200	ssnoise	COGLOAD\01ffrench\0807.wav	mer	nwed	0	7	french
978	13	24	10	8	CNCfMaskers\ssnoise_01.wav	200	ssnoise	COGLOAD\01ffrench\0808.wav	soir	soir	1	8	french
979	13	24	10	9	CNCfMaskers\ssnoise_06.wav	200	ssnoise	COGLOAD\01ffrench\0809.wav	lente	lente	1	9	french
980	13	24	10	10	CNCfMaskers\ssnoise_02.wav	200	ssnoise	COGLOAD\01ffrench\0810.wav	dette	dette	1	10	french
991	14	1	10	1	CNCfMaskers\ssnoise_09.wav	0	ssnoise	COGLOAD\01ffrench\0601.wav	transe	transe	1	1	french
992	14	1	10	2	CNCfMaskers\ssnoise_10.wav	0	ssnoise	COGLOAD\01ffrench\0602.wav	tante	tante	1	2	french
993	14	1	10	3	CNCfMaskers\ssnoise_04.wav	0	ssnoise	COGLOAD\01ffrench\0603.wav	part	part	1	3	french
994	14	1	10	4	CNCfMaskers\ssnoise_08.wav	0	ssnoise	COGLOAD\01ffrench\0604.wav	moine	moine	1	4	french
995	14	1	10	5	CNCfMaskers\ssnoise_02.wav	0	ssnoise	COGLOAD\01ffrench\0605.wav	pente	pente	1	5	french
996	14	1	10	6	CNCfMaskers\ssnoise_07.wav	0	ssnoise	COGLOAD\01ffrench\0606.wav	trousse	trousse	1	6	french
997	14	1	10	7	CNCfMaskers\ssnoise_03.wav	0	ssnoise	COGLOAD\01ffrench\0607.wav	bande	vente	0	7	french
998	14	1	10	8	CNCfMaskers\ssnoise_05.wav	0	ssnoise	COGLOAD\01ffrench\0608.wav	lame	lame	1	8	french
999	14	1	10	9	CNCfMaskers\ssnoise_06.wav	0	ssnoise	COGLOAD\01ffrench\0609.wav	paume	paume	1	9	french
1000	14	1	10	10	CNCfMaskers\ssnoise_01.wav	0	ssnoise	COGLOAD\01ffrench\0610.wav	cause	cool	0	10	french
1001	14	2	0	1	CNCfMaskers\ssnoise_01.wav	200	ssnoise	COGLOAD\01ffrench\1501.wav	cil	cil	1	1	french
1002	14	2	0	2	CNCfMaskers\ssnoise_10.wav	200	ssnoise	COGLOAD\01ffrench\1502.wav	fete	fete	1	2	french
1003	14	2	0	3	CNCfMaskers\ssnoise_03.wav	200	ssnoise	COGLOAD\01ffrench\1503.wav	chaise	chaise	1	3	french
1004	14	2	0	4	CNCfMaskers\ssnoise_02.wav	200	ssnoise	COGLOAD\01ffrench\1504.wav	bache	bache	1	4	french
1005	14	2	0	5	CNCfMaskers\ssnoise_09.wav	200	ssnoise	COGLOAD\01ffrench\1505.wav	souille	souille	1	5	french
1006	14	2	0	6	CNCfMaskers\ssnoise_04.wav	200	ssnoise	COGLOAD\01ffrench\1506.wav	balle	balle	1	6	french
1007	14	2	0	7	CNCfMaskers\ssnoise_07.wav	200	ssnoise	COGLOAD\01ffrench\1507.wav	soude	soude	1	7	french
1008	14	2	0	8	CNCfMaskers\ssnoise_06.wav	200	ssnoise	COGLOAD\01ffrench\1508.wav	mur	mur	1	8	french
1009	14	2	0	9	CNCfMaskers\ssnoise_08.wav	200	ssnoise	COGLOAD\01ffrench\1509.wav	change	change	1	9	french
1010	14	2	0	10	CNCfMaskers\ssnoise_05.wav	200	ssnoise	COGLOAD\01ffrench\1510.wav	gage	gage	1	10	french
1011	14	3	0	1	CNCfMaskers\ssnoise_02.wav	0	ssnoise	COGLOAD\01ffrench\1901.wav	naine	laine	0	1	french
1012	14	3	0	2	CNCfMaskers\ssnoise_07.wav	0	ssnoise	COGLOAD\01ffrench\1902.wav	pire	bille	0	2	french
1013	14	3	0	3	CNCfMaskers\ssnoise_10.wav	0	ssnoise	COGLOAD\01ffrench\1903.wav	tank	tank	1	3	french
1014	14	3	0	4	CNCfMaskers\ssnoise_09.wav	0	ssnoise	COGLOAD\01ffrench\1904.wav	pur	pull	0	4	french
1015	14	3	0	5	CNCfMaskers\ssnoise_04.wav	0	ssnoise	COGLOAD\01ffrench\1905.wav	suer	suer	1	5	french
1016	14	3	0	6	CNCfMaskers\ssnoise_03.wav	0	ssnoise	COGLOAD\01ffrench\1906.wav	reve	reve	1	6	french
1017	14	3	0	7	CNCfMaskers\ssnoise_08.wav	0	ssnoise	COGLOAD\01ffrench\1907.wav	vase	vase	1	7	french
1018	14	3	0	8	CNCfMaskers\ssnoise_05.wav	0	ssnoise	COGLOAD\01ffrench\1908.wav	meche	veste	0	8	french
1019	14	3	0	9	CNCfMaskers\ssnoise_06.wav	0	ssnoise	COGLOAD\01ffrench\1909.wav	bol	bol	1	9	french
1020	14	3	0	10	CNCfMaskers\ssnoise_01.wav	0	ssnoise	COGLOAD\01ffrench\1910.wav	gene	gel	0	10	french
1021	14	4	10	1	CNCfMaskers\ssnoise_04.wav	200	ssnoise	COGLOAD\01ffrench\2301.wav	caisse	caisse	1	1	french
1022	14	4	10	2	CNCfMaskers\ssnoise_09.wav	200	ssnoise	COGLOAD\01ffrench\2302.wav	folle	folle	1	2	french
1023	14	4	10	3	CNCfMaskers\ssnoise_08.wav	200	ssnoise	COGLOAD\01ffrench\2303.wav	saine	saine	1	3	french
1024	14	4	10	4	CNCfMaskers\ssnoise_05.wav	200	ssnoise	COGLOAD\01ffrench\2304.wav	pris	pris	1	4	french
1025	14	4	10	5	CNCfMaskers\ssnoise_10.wav	200	ssnoise	COGLOAD\01ffrench\2305.wav	rite	rite	1	5	french
1026	14	4	10	6	CNCfMaskers\ssnoise_02.wav	200	ssnoise	COGLOAD\01ffrench\2306.wav	bouse	bouse	1	6	french
1027	14	4	10	7	CNCfMaskers\ssnoise_03.wav	200	ssnoise	COGLOAD\01ffrench\2307.wav	nappe	nappe	1	7	french
1028	14	4	10	8	CNCfMaskers\ssnoise_07.wav	200	ssnoise	COGLOAD\01ffrench\2308.wav	riche	riche	1	8	french
1029	14	4	10	9	CNCfMaskers\ssnoise_06.wav	200	ssnoise	COGLOAD\01ffrench\2309.wav	peigne	peigne	1	9	french
1030	14	4	10	10	CNCfMaskers\ssnoise_01.wav	200	ssnoise	COGLOAD\01ffrench\2310.wav	face	face	1	10	french
1031	14	5	10	1	CNCfMaskers\ssnoise_01.wav	200	ssnoise	COGLOAD\01ffrench\1701.wav	doute	doute	1	1	french
1032	14	5	10	2	CNCfMaskers\ssnoise_04.wav	200	ssnoise	COGLOAD\01ffrench\1702.wav	gave	gave	1	2	french
1033	14	5	10	3	CNCfMaskers\ssnoise_06.wav	200	ssnoise	COGLOAD\01ffrench\1703.wav	seul	seul	1	3	french
1034	14	5	10	4	CNCfMaskers\ssnoise_07.wav	200	ssnoise	COGLOAD\01ffrench\1704.wav	ami	ami	1	4	french
1035	14	5	10	5	CNCfMaskers\ssnoise_03.wav	200	ssnoise	COGLOAD\01ffrench\1705.wav	tasse	tasse	1	5	french
1036	14	5	10	6	CNCfMaskers\ssnoise_05.wav	200	ssnoise	COGLOAD\01ffrench\1706.wav	chene	chene	1	6	french
1037	14	5	10	7	CNCfMaskers\ssnoise_08.wav	200	ssnoise	COGLOAD\01ffrench\1707.wav	pre	pre	1	7	french
1038	14	5	10	8	CNCfMaskers\ssnoise_09.wav	200	ssnoise	COGLOAD\01ffrench\1708.wav	sur	sur	1	8	french
1039	14	5	10	9	CNCfMaskers\ssnoise_02.wav	200	ssnoise	COGLOAD\01ffrench\1709.wav	crin	crin	1	9	french
1040	14	5	10	10	CNCfMaskers\ssnoise_10.wav	200	ssnoise	COGLOAD\01ffrench\1710.wav	vol	vol	1	10	french
1041	14	6	10	1	CNCfMaskers\ssnoise_10.wav	0	ssnoise	COGLOAD\01ffrench\1101.wav	col	col	1	1	french
1042	14	6	10	2	CNCfMaskers\ssnoise_07.wav	0	ssnoise	COGLOAD\01ffrench\1102.wav	soupe	soupe	1	2	french
1043	14	6	10	3	CNCfMaskers\ssnoise_09.wav	0	ssnoise	COGLOAD\01ffrench\1103.wav	nage	nave	0	3	french
1044	14	6	10	4	CNCfMaskers\ssnoise_01.wav	0	ssnoise	COGLOAD\01ffrench\1104.wav	souche	souche	1	4	french
1045	14	6	10	5	CNCfMaskers\ssnoise_04.wav	0	ssnoise	COGLOAD\01ffrench\1105.wav	dors	tort	0	5	french
1046	14	6	10	6	CNCfMaskers\ssnoise_08.wav	0	ssnoise	COGLOAD\01ffrench\1106.wav	sage	sage	1	6	french
1047	14	6	10	7	CNCfMaskers\ssnoise_05.wav	0	ssnoise	COGLOAD\01ffrench\1107.wav	gaine	gaine	1	7	french
1048	14	6	10	8	CNCfMaskers\ssnoise_03.wav	0	ssnoise	COGLOAD\01ffrench\1108.wav	fil	fil	1	8	french
1049	14	6	10	9	CNCfMaskers\ssnoise_06.wav	0	ssnoise	COGLOAD\01ffrench\1109.wav	cru	rue	0	9	french
1050	14	6	10	10	CNCfMaskers\ssnoise_02.wav	0	ssnoise	COGLOAD\01ffrench\1110.wav	boule	poule	0	10	french
1051	14	7	0	1	CNCfMaskers\ssnoise_03.wav	14	ssnoise	COGLOAD\01ffrench\0901.wav	sauce	sauce	1	1	french
1052	14	7	0	2	CNCfMaskers\ssnoise_07.wav	14	ssnoise	COGLOAD\01ffrench\0902.wav	sourd	sourd	1	2	french
1053	14	7	0	3	CNCfMaskers\ssnoise_08.wav	14	ssnoise	COGLOAD\01ffrench\0903.wav	crete	crete	1	3	french
1054	14	7	0	4	CNCfMaskers\ssnoise_04.wav	14	ssnoise	COGLOAD\01ffrench\0904.wav	lard	lard	1	4	french
1055	14	7	0	5	CNCfMaskers\ssnoise_02.wav	14	ssnoise	COGLOAD\01ffrench\0905.wav	femme	femme	1	5	french
1056	14	7	0	6	CNCfMaskers\ssnoise_05.wav	14	ssnoise	COGLOAD\01ffrench\0906.wav	prune	prune	1	6	french
1057	14	7	0	7	CNCfMaskers\ssnoise_09.wav	14	ssnoise	COGLOAD\01ffrench\0907.wav	lime	lime	1	7	french
1058	14	7	0	8	CNCfMaskers\ssnoise_01.wav	14	ssnoise	COGLOAD\01ffrench\0908.wav	tape	tape	1	8	french
1059	14	7	0	9	CNCfMaskers\ssnoise_06.wav	14	ssnoise	COGLOAD\01ffrench\0909.wav	tour	tour	1	9	french
1060	14	7	0	10	CNCfMaskers\ssnoise_10.wav	14	ssnoise	COGLOAD\01ffrench\0910.wav	lampe	lampe	1	10	french
1061	14	8	0	1	CNCfMaskers\ssnoise_02.wav	14	ssnoise	COGLOAD\01ffrench\1001.wav	trac	trac	1	1	french
1062	14	8	0	2	CNCfMaskers\ssnoise_04.wav	14	ssnoise	COGLOAD\01ffrench\1002.wav	veuf	veuf	1	2	french
1063	14	8	0	3	CNCfMaskers\ssnoise_05.wav	14	ssnoise	COGLOAD\01ffrench\1003.wav	pense	pense	1	3	french
1064	14	8	0	4	CNCfMaskers\ssnoise_06.wav	14	ssnoise	COGLOAD\01ffrench\1004.wav	buee	buee	1	4	french
1065	14	8	0	5	CNCfMaskers\ssnoise_09.wav	14	ssnoise	COGLOAD\01ffrench\1005.wav	ride	ride	1	5	french
1066	14	8	0	6	CNCfMaskers\ssnoise_01.wav	14	ssnoise	COGLOAD\01ffrench\1006.wav	vague	vague	1	6	french
1067	14	8	0	7	CNCfMaskers\ssnoise_07.wav	14	ssnoise	COGLOAD\01ffrench\1007.wav	croc	croc	1	7	french
1068	14	8	0	8	CNCfMaskers\ssnoise_03.wav	14	ssnoise	COGLOAD\01ffrench\1008.wav	lobe	lobe	1	8	french
1069	14	8	0	9	CNCfMaskers\ssnoise_10.wav	14	ssnoise	COGLOAD\01ffrench\1009.wav	mieux	mieux	1	9	french
1070	14	8	0	10	CNCfMaskers\ssnoise_08.wav	14	ssnoise	COGLOAD\01ffrench\1010.wav	natte	natte	1	10	french
1071	14	9	10	1	CNCfMaskers\ssnoise_05.wav	14	ssnoise	COGLOAD\01ffrench\0201.wav	crime	crime	1	1	french
1072	14	9	10	2	CNCfMaskers\ssnoise_02.wav	14	ssnoise	COGLOAD\01ffrench\0202.wav	prose	prose	1	2	french
1073	14	9	10	3	CNCfMaskers\ssnoise_10.wav	14	ssnoise	COGLOAD\01ffrench\0203.wav	vente	vente	1	3	french
1074	14	9	10	4	CNCfMaskers\ssnoise_01.wav	14	ssnoise	COGLOAD\01ffrench\0204.wav	soif	soif	1	4	french
1075	14	9	10	5	CNCfMaskers\ssnoise_09.wav	14	ssnoise	COGLOAD\01ffrench\0205.wav	rire	rire	1	5	french
1076	14	9	10	6	CNCfMaskers\ssnoise_03.wav	14	ssnoise	COGLOAD\01ffrench\0206.wav	songe	songe	1	6	french
1077	14	9	10	7	CNCfMaskers\ssnoise_04.wav	14	ssnoise	COGLOAD\01ffrench\0207.wav	laisse	laisse	1	7	french
1078	14	9	10	8	CNCfMaskers\ssnoise_07.wav	14	ssnoise	COGLOAD\01ffrench\0208.wav	boite	boite	1	8	french
1079	14	9	10	9	CNCfMaskers\ssnoise_06.wav	14	ssnoise	COGLOAD\01ffrench\0209.wav	lourd	lourd	1	9	french
1080	14	9	10	10	CNCfMaskers\ssnoise_08.wav	14	ssnoise	COGLOAD\01ffrench\0210.wav	rame	rame	1	10	french
1081	14	10	10	1	CNCfMaskers\ssnoise_09.wav	7	ssnoise	COGLOAD\01ffrench\1301.wav	fente	fente	1	1	french
1082	14	10	10	2	CNCfMaskers\ssnoise_07.wav	7	ssnoise	COGLOAD\01ffrench\1302.wav	tige	tige	1	2	french
1083	14	10	10	3	CNCfMaskers\ssnoise_04.wav	7	ssnoise	COGLOAD\01ffrench\1303.wav	grain	grain	1	3	french
1084	14	10	10	4	CNCfMaskers\ssnoise_02.wav	7	ssnoise	COGLOAD\01ffrench\1304.wav	cave	cave	1	4	french
1085	14	10	10	5	CNCfMaskers\ssnoise_05.wav	7	ssnoise	COGLOAD\01ffrench\1305.wav	bulle	bulle	1	5	french
1086	14	10	10	6	CNCfMaskers\ssnoise_08.wav	7	ssnoise	COGLOAD\01ffrench\1306.wav	bord	pop	0	6	french
1087	14	10	10	7	CNCfMaskers\ssnoise_06.wav	7	ssnoise	COGLOAD\01ffrench\1307.wav	rouille	ouille	0	7	french
1088	14	10	10	8	CNCfMaskers\ssnoise_10.wav	7	ssnoise	COGLOAD\01ffrench\1308.wav	oser	oser	1	8	french
1089	14	10	10	9	CNCfMaskers\ssnoise_01.wav	7	ssnoise	COGLOAD\01ffrench\1309.wav	site	site	1	9	french
1090	14	10	10	10	CNCfMaskers\ssnoise_03.wav	7	ssnoise	COGLOAD\01ffrench\1310.wav	bouee	bouee	1	10	french
1091	14	11	10	1	CNCfMaskers\ssnoise_02.wav	200	ssnoise	COGLOAD\01ffrench\2401.wav	neige	neige	1	1	french
1092	14	11	10	2	CNCfMaskers\ssnoise_10.wav	200	ssnoise	COGLOAD\01ffrench\2402.wav	dague	dague	1	2	french
1093	14	11	10	3	CNCfMaskers\ssnoise_04.wav	200	ssnoise	COGLOAD\01ffrench\2403.wav	sec	sec	1	3	french
1094	14	11	10	4	CNCfMaskers\ssnoise_03.wav	200	ssnoise	COGLOAD\01ffrench\2404.wav	tole	tole	1	4	french
1095	14	11	10	5	CNCfMaskers\ssnoise_01.wav	200	ssnoise	COGLOAD\01ffrench\2405.wav	meule	meule	1	5	french
1096	14	11	10	6	CNCfMaskers\ssnoise_06.wav	200	ssnoise	COGLOAD\01ffrench\2406.wav	fine	fine	1	6	french
1097	14	11	10	7	CNCfMaskers\ssnoise_08.wav	200	ssnoise	COGLOAD\01ffrench\2407.wav	prend	prend	1	7	french
1098	14	11	10	8	CNCfMaskers\ssnoise_09.wav	200	ssnoise	COGLOAD\01ffrench\2408.wav	serre	serre	1	8	french
1099	14	11	10	9	CNCfMaskers\ssnoise_05.wav	200	ssnoise	COGLOAD\01ffrench\2409.wav	peinte	peinte	1	9	french
1100	14	11	10	10	CNCfMaskers\ssnoise_07.wav	200	ssnoise	COGLOAD\01ffrench\2410.wav	voute	voute	1	10	french
1101	14	12	0	1	CNCfMaskers\ssnoise_07.wav	7	ssnoise	COGLOAD\01ffrench\1801.wav	front	front	1	1	french
1102	14	12	0	2	CNCfMaskers\ssnoise_02.wav	7	ssnoise	COGLOAD\01ffrench\1802.wav	ruse	ruse	1	2	french
1103	14	12	0	3	CNCfMaskers\ssnoise_09.wav	7	ssnoise	COGLOAD\01ffrench\1803.wav	louche	louche	1	3	french
1104	14	12	0	4	CNCfMaskers\ssnoise_03.wav	7	ssnoise	COGLOAD\01ffrench\1804.wav	brin	brun	0	4	french
1105	14	12	0	5	CNCfMaskers\ssnoise_04.wav	7	ssnoise	COGLOAD\01ffrench\1805.wav	faille	faille	1	5	french
1106	14	12	0	6	CNCfMaskers\ssnoise_06.wav	7	ssnoise	COGLOAD\01ffrench\1806.wav	sauge	sauge	1	6	french
1107	14	12	0	7	CNCfMaskers\ssnoise_05.wav	7	ssnoise	COGLOAD\01ffrench\1807.wav	langue	langue	1	7	french
1108	14	12	0	8	CNCfMaskers\ssnoise_10.wav	7	ssnoise	COGLOAD\01ffrench\1808.wav	molle	molle	1	8	french
1109	14	12	0	9	CNCfMaskers\ssnoise_08.wav	7	ssnoise	COGLOAD\01ffrench\1809.wav	drap	drap	1	9	french
1110	14	12	0	10	CNCfMaskers\ssnoise_01.wav	7	ssnoise	COGLOAD\01ffrench\1810.wav	mille	mille	1	10	french
1111	14	13	10	1	CNCfMaskers\ssnoise_03.wav	0	ssnoise	COGLOAD\01ffrench\0501.wav	monde	mauve	0	1	french
1112	14	13	10	2	CNCfMaskers\ssnoise_09.wav	0	ssnoise	COGLOAD\01ffrench\0502.wav	rhume	rhume	1	2	french
1113	14	13	10	3	CNCfMaskers\ssnoise_08.wav	0	ssnoise	COGLOAD\01ffrench\0503.wav	datte	datte	1	3	french
1114	14	13	10	4	CNCfMaskers\ssnoise_05.wav	0	ssnoise	COGLOAD\01ffrench\0504.wav	loupe	gout	0	4	french
1115	14	13	10	5	CNCfMaskers\ssnoise_04.wav	0	ssnoise	COGLOAD\01ffrench\0505.wav	soigne	soigne	1	5	french
1116	14	13	10	6	CNCfMaskers\ssnoise_06.wav	0	ssnoise	COGLOAD\01ffrench\0506.wav	creche	creche	1	6	french
1117	14	13	10	7	CNCfMaskers\ssnoise_01.wav	0	ssnoise	COGLOAD\01ffrench\0507.wav	lune	lune	1	7	french
1118	14	13	10	8	CNCfMaskers\ssnoise_07.wav	0	ssnoise	COGLOAD\01ffrench\0508.wav	dose	dole	0	8	french
1119	14	13	10	9	CNCfMaskers\ssnoise_02.wav	0	ssnoise	COGLOAD\01ffrench\0509.wav	truffe	truffe	1	9	french
1120	14	13	10	10	CNCfMaskers\ssnoise_10.wav	0	ssnoise	COGLOAD\01ffrench\0510.wav	prince	trince	0	10	french
1121	14	14	10	1	CNCfMaskers\ssnoise_09.wav	7	ssnoise	COGLOAD\01ffrench\1201.wav	cale	cale	1	1	french
1122	14	14	10	2	CNCfMaskers\ssnoise_05.wav	7	ssnoise	COGLOAD\01ffrench\1202.wav	bonne	bonne	1	2	french
1123	14	14	10	3	CNCfMaskers\ssnoise_06.wav	7	ssnoise	COGLOAD\01ffrench\1203.wav	rive	rive	1	3	french
1124	14	14	10	4	CNCfMaskers\ssnoise_02.wav	7	ssnoise	COGLOAD\01ffrench\1204.wav	sol	sol	1	4	french
1125	14	14	10	5	CNCfMaskers\ssnoise_01.wav	7	ssnoise	COGLOAD\01ffrench\1205.wav	tempe	temple	0	5	french
1126	14	14	10	6	CNCfMaskers\ssnoise_07.wav	7	ssnoise	COGLOAD\01ffrench\1206.wav	fauve	fauve	1	6	french
1127	14	14	10	7	CNCfMaskers\ssnoise_04.wav	7	ssnoise	COGLOAD\01ffrench\1207.wav	phase	phase	1	7	french
1128	14	14	10	8	CNCfMaskers\ssnoise_10.wav	7	ssnoise	COGLOAD\01ffrench\1208.wav	mule	mule	1	8	french
1129	14	14	10	9	CNCfMaskers\ssnoise_08.wav	7	ssnoise	COGLOAD\01ffrench\1209.wav	chatte	chatte	1	9	french
1130	14	14	10	10	CNCfMaskers\ssnoise_03.wav	7	ssnoise	COGLOAD\01ffrench\1210.wav	regne	regne	1	10	french
1131	14	15	10	1	CNCfMaskers\ssnoise_06.wav	7	ssnoise	COGLOAD\01ffrench\0301.wav	coeur	coeur	1	1	french
1132	14	15	10	2	CNCfMaskers\ssnoise_04.wav	7	ssnoise	COGLOAD\01ffrench\0302.wav	nuque	nuque	1	2	french
1133	14	15	10	3	CNCfMaskers\ssnoise_10.wav	7	ssnoise	COGLOAD\01ffrench\0303.wav	guepe	guepe	1	3	french
1134	14	15	10	4	CNCfMaskers\ssnoise_09.wav	7	ssnoise	COGLOAD\01ffrench\0304.wav	sonde	sonde	1	4	french
1135	14	15	10	5	CNCfMaskers\ssnoise_05.wav	7	ssnoise	COGLOAD\01ffrench\0305.wav	troupe	troupe	1	5	french
1136	14	15	10	6	CNCfMaskers\ssnoise_03.wav	7	ssnoise	COGLOAD\01ffrench\0306.wav	canne	canne	1	6	french
1137	14	15	10	7	CNCfMaskers\ssnoise_07.wav	7	ssnoise	COGLOAD\01ffrench\0307.wav	ligue	ligue	1	7	french
1138	14	15	10	8	CNCfMaskers\ssnoise_08.wav	7	ssnoise	COGLOAD\01ffrench\0308.wav	dur	dune	0	8	french
1139	14	15	10	9	CNCfMaskers\ssnoise_02.wav	7	ssnoise	COGLOAD\01ffrench\0309.wav	lave	lave	1	9	french
1140	14	15	10	10	CNCfMaskers\ssnoise_01.wav	7	ssnoise	COGLOAD\01ffrench\0310.wav	traine	traine	1	10	french
1141	14	16	0	1	CNCfMaskers\ssnoise_03.wav	0	ssnoise	COGLOAD\01ffrench\1401.wav	chance	chance	1	1	french
1142	14	16	0	2	CNCfMaskers\ssnoise_08.wav	0	ssnoise	COGLOAD\01ffrench\1402.wav	gagne	gagne	1	2	french
1143	14	16	0	3	CNCfMaskers\ssnoise_10.wav	0	ssnoise	COGLOAD\01ffrench\1403.wav	sud	sud	1	3	french
1144	14	16	0	4	CNCfMaskers\ssnoise_07.wav	0	ssnoise	COGLOAD\01ffrench\1404.wav	fausse	fausse	1	4	french
1145	14	16	0	5	CNCfMaskers\ssnoise_04.wav	0	ssnoise	COGLOAD\01ffrench\1405.wav	acquis	acquis	1	5	french
1146	14	16	0	6	CNCfMaskers\ssnoise_05.wav	0	ssnoise	COGLOAD\01ffrench\1406.wav	ville	ville	1	6	french
1147	14	16	0	7	CNCfMaskers\ssnoise_06.wav	0	ssnoise	COGLOAD\01ffrench\1407.wav	mare	marbre	0	7	french
1148	14	16	0	8	CNCfMaskers\ssnoise_09.wav	0	ssnoise	COGLOAD\01ffrench\1408.wav	noce	noce	1	8	french
1149	14	16	0	9	CNCfMaskers\ssnoise_02.wav	0	ssnoise	COGLOAD\01ffrench\1409.wav	appas	appas	1	9	french
1150	14	16	0	10	CNCfMaskers\ssnoise_01.wav	0	ssnoise	COGLOAD\01ffrench\1410.wav	route	voute	0	10	french
1151	14	17	0	1	CNCfMaskers\ssnoise_08.wav	7	ssnoise	COGLOAD\01ffrench\0701.wav	preuve	preuve	1	1	french
1152	14	17	0	2	CNCfMaskers\ssnoise_06.wav	7	ssnoise	COGLOAD\01ffrench\0702.wav	type	type	1	2	french
1153	14	17	0	3	CNCfMaskers\ssnoise_03.wav	7	ssnoise	COGLOAD\01ffrench\0703.wav	cime	cime	1	3	french
1154	14	17	0	4	CNCfMaskers\ssnoise_02.wav	7	ssnoise	COGLOAD\01ffrench\0704.wav	genre	genre	1	4	french
1155	14	17	0	5	CNCfMaskers\ssnoise_07.wav	7	ssnoise	COGLOAD\01ffrench\0705.wav	ronce	ronce	1	5	french
1156	14	17	0	6	CNCfMaskers\ssnoise_05.wav	7	ssnoise	COGLOAD\01ffrench\0706.wav	douce	douce	1	6	french
1157	14	17	0	7	CNCfMaskers\ssnoise_10.wav	7	ssnoise	COGLOAD\01ffrench\0707.wav	cote	cote	1	7	french
1158	14	17	0	8	CNCfMaskers\ssnoise_09.wav	7	ssnoise	COGLOAD\01ffrench\0708.wav	lance	lance	1	8	french
1159	14	17	0	9	CNCfMaskers\ssnoise_01.wav	7	ssnoise	COGLOAD\01ffrench\0709.wav	compte	compte	1	9	french
1160	14	17	0	10	CNCfMaskers\ssnoise_04.wav	7	ssnoise	COGLOAD\01ffrench\0710.wav	duc	duc	1	10	french
1161	14	18	0	1	CNCfMaskers\ssnoise_07.wav	7	ssnoise	COGLOAD\01ffrench\0801.wav	terre	telle	0	1	french
1162	14	18	0	2	CNCfMaskers\ssnoise_06.wav	7	ssnoise	COGLOAD\01ffrench\0802.wav	trappe	trappe	1	2	french
1163	14	18	0	3	CNCfMaskers\ssnoise_09.wav	7	ssnoise	COGLOAD\01ffrench\0803.wav	lire	lire	1	3	french
1164	14	18	0	4	CNCfMaskers\ssnoise_05.wav	7	ssnoise	COGLOAD\01ffrench\0804.wav	bouc	bouc	1	4	french
1165	14	18	0	5	CNCfMaskers\ssnoise_04.wav	7	ssnoise	COGLOAD\01ffrench\0805.wav	dune	dune	1	5	french
1166	14	18	0	6	CNCfMaskers\ssnoise_02.wav	7	ssnoise	COGLOAD\01ffrench\0806.wav	rompe	rompe	1	6	french
1167	14	18	0	7	CNCfMaskers\ssnoise_01.wav	7	ssnoise	COGLOAD\01ffrench\0807.wav	mer	nerf	0	7	french
1168	14	18	0	8	CNCfMaskers\ssnoise_03.wav	7	ssnoise	COGLOAD\01ffrench\0808.wav	soir	soir	1	8	french
1169	14	18	0	9	CNCfMaskers\ssnoise_10.wav	7	ssnoise	COGLOAD\01ffrench\0809.wav	lente	lenc	0	9	french
1170	14	18	0	10	CNCfMaskers\ssnoise_08.wav	7	ssnoise	COGLOAD\01ffrench\0810.wav	dette	dette	1	10	french
1171	14	19	10	1	CNCfMaskers\ssnoise_07.wav	14	ssnoise	COGLOAD\01ffrench\2201.wav	elan	elan	1	1	french
1172	14	19	10	2	CNCfMaskers\ssnoise_03.wav	14	ssnoise	COGLOAD\01ffrench\2202.wav	voix	voix	1	2	french
1173	14	19	10	3	CNCfMaskers\ssnoise_02.wav	14	ssnoise	COGLOAD\01ffrench\2203.wav	pese	pese	1	3	french
1174	14	19	10	4	CNCfMaskers\ssnoise_10.wav	14	ssnoise	COGLOAD\01ffrench\2204.wav	buche	buche	1	4	french
1175	14	19	10	5	CNCfMaskers\ssnoise_09.wav	14	ssnoise	COGLOAD\01ffrench\2205.wav	paille	paille	1	5	french
1176	14	19	10	6	CNCfMaskers\ssnoise_08.wav	14	ssnoise	COGLOAD\01ffrench\2206.wav	tube	tube	1	6	french
1177	14	19	10	7	CNCfMaskers\ssnoise_01.wav	14	ssnoise	COGLOAD\01ffrench\2207.wav	dalle	dalle	1	7	french
1178	14	19	10	8	CNCfMaskers\ssnoise_04.wav	14	ssnoise	COGLOAD\01ffrench\2208.wav	four	four	1	8	french
1179	14	19	10	9	CNCfMaskers\ssnoise_06.wav	14	ssnoise	COGLOAD\01ffrench\2209.wav	jante	jante	1	9	french
1180	14	19	10	10	CNCfMaskers\ssnoise_05.wav	14	ssnoise	COGLOAD\01ffrench\2210.wav	gaz	gaz	1	10	french
1181	14	20	0	1	CNCfMaskers\ssnoise_10.wav	14	ssnoise	COGLOAD\01ffrench\2001.wav	raide	raide	1	1	french
1182	14	20	0	2	CNCfMaskers\ssnoise_09.wav	14	ssnoise	COGLOAD\01ffrench\2002.wav	etang	etang	1	2	french
1183	14	20	0	3	CNCfMaskers\ssnoise_08.wav	14	ssnoise	COGLOAD\01ffrench\2003.wav	roule	roule	1	3	french
1184	14	20	0	4	CNCfMaskers\ssnoise_07.wav	14	ssnoise	COGLOAD\01ffrench\2004.wav	mise	mise	1	4	french
1185	14	20	0	5	CNCfMaskers\ssnoise_03.wav	14	ssnoise	COGLOAD\01ffrench\2005.wav	annee	annee	1	5	french
1186	14	20	0	6	CNCfMaskers\ssnoise_05.wav	14	ssnoise	COGLOAD\01ffrench\2006.wav	pile	pile	1	6	french
1187	14	20	0	7	CNCfMaskers\ssnoise_06.wav	14	ssnoise	COGLOAD\01ffrench\2007.wav	sort	sort	1	7	french
1188	14	20	0	8	CNCfMaskers\ssnoise_01.wav	14	ssnoise	COGLOAD\01ffrench\2008.wav	masse	masse	1	8	french
1189	14	20	0	9	CNCfMaskers\ssnoise_04.wav	14	ssnoise	COGLOAD\01ffrench\2009.wav	feve	feve	1	9	french
1190	14	20	0	10	CNCfMaskers\ssnoise_02.wav	14	ssnoise	COGLOAD\01ffrench\2010.wav	bac	bac	1	10	french
1191	14	21	0	1	CNCfMaskers\ssnoise_09.wav	0	ssnoise	COGLOAD\01ffrench\2101.wav	manche	mange	0	1	french
1192	14	21	0	2	CNCfMaskers\ssnoise_02.wav	0	ssnoise	COGLOAD\01ffrench\2102.wav	saigne	saine	0	2	french
1193	14	21	0	3	CNCfMaskers\ssnoise_07.wav	0	ssnoise	COGLOAD\01ffrench\2103.wav	bois	doigt	0	3	french
1194	14	21	0	4	CNCfMaskers\ssnoise_10.wav	0	ssnoise	COGLOAD\01ffrench\2104.wav	dard	dard	1	4	french
1195	14	21	0	5	CNCfMaskers\ssnoise_03.wav	0	ssnoise	COGLOAD\01ffrench\2105.wav	faute	faute	1	5	french
1196	14	21	0	6	CNCfMaskers\ssnoise_06.wav	0	ssnoise	COGLOAD\01ffrench\2106.wav	gite	gite	1	6	french
1197	14	21	0	7	CNCfMaskers\ssnoise_01.wav	0	ssnoise	COGLOAD\01ffrench\2107.wav	pere	pere	1	7	french
1198	14	21	0	8	CNCfMaskers\ssnoise_04.wav	0	ssnoise	COGLOAD\01ffrench\2108.wav	mine	nul	0	8	french
1199	14	21	0	9	CNCfMaskers\ssnoise_05.wav	0	ssnoise	COGLOAD\01ffrench\2109.wav	tronc	trop	0	9	french
1200	14	21	0	10	CNCfMaskers\ssnoise_08.wav	0	ssnoise	COGLOAD\01ffrench\2110.wav	passe	passe	1	10	french
1201	14	22	0	1	CNCfMaskers\ssnoise_02.wav	200	ssnoise	COGLOAD\01ffrench\1601.wav	mal	mal	1	1	french
1202	14	22	0	2	CNCfMaskers\ssnoise_06.wav	200	ssnoise	COGLOAD\01ffrench\1602.wav	tonne	tonne	1	2	french
1203	14	22	0	3	CNCfMaskers\ssnoise_10.wav	200	ssnoise	COGLOAD\01ffrench\1603.wav	peur	peur	1	3	french
1204	14	22	0	4	CNCfMaskers\ssnoise_08.wav	200	ssnoise	COGLOAD\01ffrench\1604.wav	rampe	rampe	1	4	french
1205	14	22	0	5	CNCfMaskers\ssnoise_05.wav	200	ssnoise	COGLOAD\01ffrench\1605.wav	puce	puce	1	5	french
1206	14	22	0	6	CNCfMaskers\ssnoise_01.wav	200	ssnoise	COGLOAD\01ffrench\1606.wav	cor	cor	1	6	french
1207	14	22	0	7	CNCfMaskers\ssnoise_04.wav	200	ssnoise	COGLOAD\01ffrench\1607.wav	vite	vite	1	7	french
1208	14	22	0	8	CNCfMaskers\ssnoise_03.wav	200	ssnoise	COGLOAD\01ffrench\1608.wav	mouche	mouche	1	8	french
1209	14	22	0	9	CNCfMaskers\ssnoise_09.wav	200	ssnoise	COGLOAD\01ffrench\1609.wav	fille	fille	1	9	french
1210	14	22	0	10	CNCfMaskers\ssnoise_07.wav	200	ssnoise	COGLOAD\01ffrench\1610.wav	bille	bille	1	10	french
1211	14	23	0	1	CNCfMaskers\ssnoise_02.wav	200	ssnoise	COGLOAD\01ffrench\0401.wav	corps	corps	1	1	french
1212	14	23	0	2	CNCfMaskers\ssnoise_08.wav	200	ssnoise	COGLOAD\01ffrench\0402.wav	messe	messe	1	2	french
1213	14	23	0	3	CNCfMaskers\ssnoise_09.wav	200	ssnoise	COGLOAD\01ffrench\0403.wav	saute	saute	1	3	french
1214	14	23	0	4	CNCfMaskers\ssnoise_04.wav	200	ssnoise	COGLOAD\01ffrench\0404.wav	toile	toile	1	4	french
1215	14	23	0	5	CNCfMaskers\ssnoise_05.wav	200	ssnoise	COGLOAD\01ffrench\0405.wav	dire	dire	1	5	french
1216	14	23	0	6	CNCfMaskers\ssnoise_01.wav	200	ssnoise	COGLOAD\01ffrench\0406.wav	scene	scene	1	6	french
1217	14	23	0	7	CNCfMaskers\ssnoise_06.wav	200	ssnoise	COGLOAD\01ffrench\0407.wav	gare	gare	1	7	french
1218	14	23	0	8	CNCfMaskers\ssnoise_10.wav	200	ssnoise	COGLOAD\01ffrench\0408.wav	tripe	tripe	1	8	french
1219	14	23	0	9	CNCfMaskers\ssnoise_03.wav	200	ssnoise	COGLOAD\01ffrench\0409.wav	vache	vache	1	9	french
1220	14	23	0	10	CNCfMaskers\ssnoise_07.wav	200	ssnoise	COGLOAD\01ffrench\0410.wav	tic	tic	1	10	french
1221	14	24	10	1	CNCfMaskers\ssnoise_01.wav	14	ssnoise	COGLOAD\01ffrench\2501.wav	tri	tri	1	1	french
1222	14	24	10	2	CNCfMaskers\ssnoise_08.wav	14	ssnoise	COGLOAD\01ffrench\2502.wav	these	these	1	2	french
1223	14	24	10	3	CNCfMaskers\ssnoise_06.wav	14	ssnoise	COGLOAD\01ffrench\2503.wav	arche	arche	1	3	french
1224	14	24	10	4	CNCfMaskers\ssnoise_02.wav	14	ssnoise	COGLOAD\01ffrench\2504.wav	bec	bec	1	4	french
1225	14	24	10	5	CNCfMaskers\ssnoise_07.wav	14	ssnoise	COGLOAD\01ffrench\2505.wav	dru	dru	1	5	french
1226	14	24	10	6	CNCfMaskers\ssnoise_09.wav	14	ssnoise	COGLOAD\01ffrench\2506.wav	franc	franc	1	6	french
1227	14	24	10	7	CNCfMaskers\ssnoise_05.wav	14	ssnoise	COGLOAD\01ffrench\2507.wav	bouge	bouge	1	7	french
1228	14	24	10	8	CNCfMaskers\ssnoise_04.wav	14	ssnoise	COGLOAD\01ffrench\2508.wav	gomme	gomme	1	8	french
1229	14	24	10	9	CNCfMaskers\ssnoise_03.wav	14	ssnoise	COGLOAD\01ffrench\2509.wav	rut	rut	1	9	french
1230	14	24	10	10	CNCfMaskers\ssnoise_10.wav	14	ssnoise	COGLOAD\01ffrench\2510.wav	pale	pale	1	10	french
1241	16	1	0	1	CNCMaskers\ssnoise_10.wav	200	ssnoise	COGLOAD\01\1201.wav	four	four	1	1	english
1242	16	1	0	2	CNCMaskers\ssnoise_01.wav	200	ssnoise	COGLOAD\01\1202.wav	vote	vote	1	2	english
1243	16	1	0	3	CNCMaskers\ssnoise_07.wav	200	ssnoise	COGLOAD\01\1203.wav	keen	keen	1	3	english
1244	16	1	0	4	CNCMaskers\ssnoise_03.wav	200	ssnoise	COGLOAD\01\1204.wav	yam	yam	1	4	english
1245	16	1	0	5	CNCMaskers\ssnoise_04.wav	200	ssnoise	COGLOAD\01\1205.wav	mate	mate	1	5	english
1246	16	1	0	6	CNCMaskers\ssnoise_06.wav	200	ssnoise	COGLOAD\01\1206.wav	gull	gull	1	6	english
1247	16	1	0	7	CNCMaskers\ssnoise_08.wav	200	ssnoise	COGLOAD\01\1207.wav	tone	tone	1	7	english
1248	16	1	0	8	CNCMaskers\ssnoise_09.wav	200	ssnoise	COGLOAD\01\1208.wav	bush	bush	1	8	english
1249	16	1	0	9	CNCMaskers\ssnoise_02.wav	200	ssnoise	COGLOAD\01\1209.wav	house	house	1	9	english
1250	16	1	0	10	CNCMaskers\ssnoise_05.wav	200	ssnoise	COGLOAD\01\1210.wav	lake	lake	1	10	english
1251	16	2	10	1	CNCMaskers\ssnoise_04.wav	7	ssnoise	COGLOAD\01\1801.wav	keep	keep	1	1	english
1252	16	2	10	2	CNCMaskers\ssnoise_02.wav	7	ssnoise	COGLOAD\01\1802.wav	can	can	1	2	english
1253	16	2	10	3	CNCMaskers\ssnoise_07.wav	7	ssnoise	COGLOAD\01\1803.wav	rage	rage	1	3	english
1254	16	2	10	4	CNCMaskers\ssnoise_01.wav	7	ssnoise	COGLOAD\01\1804.wav	shake	shake	1	4	english
1255	16	2	10	5	CNCMaskers\ssnoise_10.wav	7	ssnoise	COGLOAD\01\1805.wav	nice	nice	1	5	english
1256	16	2	10	6	CNCMaskers\ssnoise_03.wav	7	ssnoise	COGLOAD\01\1806.wav	youth	youth	1	6	english
1257	16	2	10	7	CNCMaskers\ssnoise_05.wav	7	ssnoise	COGLOAD\01\1807.wav	hoof	hoof	1	7	english
1258	16	2	10	8	CNCMaskers\ssnoise_08.wav	7	ssnoise	COGLOAD\01\1808.wav	void	void	1	8	english
1259	16	2	10	9	CNCMaskers\ssnoise_09.wav	7	ssnoise	COGLOAD\01\1809.wav	job	job	1	9	english
1260	16	2	10	10	CNCMaskers\ssnoise_06.wav	7	ssnoise	COGLOAD\01\1810.wav	cash	cash	1	10	english
1261	16	3	10	1	CNCMaskers\ssnoise_09.wav	200	ssnoise	COGLOAD\01\2401.wav	five	five	1	1	english
1262	16	3	10	2	CNCMaskers\ssnoise_07.wav	200	ssnoise	COGLOAD\01\2402.wav	bathe	bathe	1	2	english
1263	16	3	10	3	CNCMaskers\ssnoise_01.wav	200	ssnoise	COGLOAD\01\2403.wav	mean	mean	1	3	english
1264	16	3	10	4	CNCMaskers\ssnoise_08.wav	200	ssnoise	COGLOAD\01\2404.wav	thought	thought	1	4	english
1265	16	3	10	5	CNCMaskers\ssnoise_05.wav	200	ssnoise	COGLOAD\01\2405.wav	dim	dim	1	5	english
1266	16	3	10	6	CNCMaskers\ssnoise_06.wav	200	ssnoise	COGLOAD\01\2406.wav	veil	veil	1	6	english
1267	16	3	10	7	CNCMaskers\ssnoise_10.wav	200	ssnoise	COGLOAD\01\2407.wav	sail	sail	1	7	english
1268	16	3	10	8	CNCMaskers\ssnoise_03.wav	200	ssnoise	COGLOAD\01\2408.wav	raid	raid	1	8	english
1269	16	3	10	9	CNCMaskers\ssnoise_02.wav	200	ssnoise	COGLOAD\01\2409.wav	cup	cup	1	9	english
1270	16	3	10	10	CNCMaskers\ssnoise_04.wav	200	ssnoise	COGLOAD\01\2410.wav	wire	wire	1	10	english
1271	16	4	0	1	CNCMaskers\ssnoise_04.wav	7	ssnoise	COGLOAD\01\2501.wav	then	then	1	1	english
1272	16	4	0	2	CNCMaskers\ssnoise_07.wav	7	ssnoise	COGLOAD\01\2502.wav	juice	juice	1	2	english
1273	16	4	0	3	CNCMaskers\ssnoise_06.wav	7	ssnoise	COGLOAD\01\2503.wav	gaze	gaze	1	3	english
1274	16	4	0	4	CNCMaskers\ssnoise_10.wav	7	ssnoise	COGLOAD\01\2504.wav	peg	pig	0	4	english
1275	16	4	0	5	CNCMaskers\ssnoise_01.wav	7	ssnoise	COGLOAD\01\2505.wav	pull	pull	1	5	english
1276	16	4	0	6	CNCMaskers\ssnoise_03.wav	7	ssnoise	COGLOAD\01\2506.wav	limb	limb	1	6	english
1277	16	4	0	7	CNCMaskers\ssnoise_09.wav	7	ssnoise	COGLOAD\01\2507.wav	good	good	1	7	english
1278	16	4	0	8	CNCMaskers\ssnoise_02.wav	7	ssnoise	COGLOAD\01\2508.wav	knit	knit	1	8	english
1279	16	4	0	9	CNCMaskers\ssnoise_08.wav	7	ssnoise	COGLOAD\01\2509.wav	sing	sing	1	9	english
1280	16	4	0	10	CNCMaskers\ssnoise_05.wav	7	ssnoise	COGLOAD\01\2510.wav	chalk	chalk	1	10	english
1281	16	5	0	1	CNCMaskers\ssnoise_02.wav	0	ssnoise	COGLOAD\01\2001.wav	thumb	thumb	1	1	english
1282	16	5	0	2	CNCMaskers\ssnoise_05.wav	0	ssnoise	COGLOAD\01\2002.wav	shut	shut	1	2	english
1283	16	5	0	3	CNCMaskers\ssnoise_06.wav	0	ssnoise	COGLOAD\01\2003.wav	phone	phone	1	3	english
1284	16	5	0	4	CNCMaskers\ssnoise_10.wav	0	ssnoise	COGLOAD\01\2004.wav	war	mold	0	4	english
1285	16	5	0	5	CNCMaskers\ssnoise_07.wav	0	ssnoise	COGLOAD\01\2005.wav	tower	town	0	5	english
1286	16	5	0	6	CNCMaskers\ssnoise_09.wav	0	ssnoise	COGLOAD\01\2006.wav	sock	sock	1	6	english
1287	16	5	0	7	CNCMaskers\ssnoise_03.wav	0	ssnoise	COGLOAD\01\2007.wav	gas	gas	1	7	english
1288	16	5	0	8	CNCMaskers\ssnoise_04.wav	0	ssnoise	COGLOAD\01\2008.wav	net	net	1	8	english
1289	16	5	0	9	CNCMaskers\ssnoise_01.wav	0	ssnoise	COGLOAD\01\2009.wav	till	till	1	9	english
1290	16	5	0	10	CNCMaskers\ssnoise_08.wav	0	ssnoise	COGLOAD\01\2010.wav	write	write	1	10	english
1291	16	6	0	1	CNCMaskers\ssnoise_09.wav	200	ssnoise	COGLOAD\01\2201.wav	nag	nag	1	1	english
1292	16	6	0	2	CNCMaskers\ssnoise_08.wav	200	ssnoise	COGLOAD\01\2202.wav	purse	purse	1	2	english
1293	16	6	0	3	CNCMaskers\ssnoise_01.wav	200	ssnoise	COGLOAD\01\2203.wav	coal	coal	1	3	english
1294	16	6	0	4	CNCMaskers\ssnoise_02.wav	200	ssnoise	COGLOAD\01\2204.wav	hush	hush	1	4	english
1295	16	6	0	5	CNCMaskers\ssnoise_06.wav	200	ssnoise	COGLOAD\01\2205.wav	sore	sore	1	5	english
1296	16	6	0	6	CNCMaskers\ssnoise_05.wav	200	ssnoise	COGLOAD\01\2206.wav	robe	robe	1	6	english
1297	16	6	0	7	CNCMaskers\ssnoise_10.wav	200	ssnoise	COGLOAD\01\2207.wav	zeal	zeal	1	7	english
1298	16	6	0	8	CNCMaskers\ssnoise_04.wav	200	ssnoise	COGLOAD\01\2208.wav	yoke	yoke	1	8	english
1299	16	6	0	9	CNCMaskers\ssnoise_07.wav	200	ssnoise	COGLOAD\01\2209.wav	light	light	1	9	english
1300	16	6	0	10	CNCMaskers\ssnoise_03.wav	200	ssnoise	COGLOAD\01\2210.wav	rough	rough	1	10	english
1301	16	7	0	1	CNCMaskers\ssnoise_05.wav	200	ssnoise	COGLOAD\01\1501.wav	dab	dab	1	1	english
1302	16	7	0	2	CNCMaskers\ssnoise_09.wav	200	ssnoise	COGLOAD\01\1502.wav	size	size	1	2	english
1303	16	7	0	3	CNCMaskers\ssnoise_08.wav	200	ssnoise	COGLOAD\01\1503.wav	man	man	1	3	english
1304	16	7	0	4	CNCMaskers\ssnoise_04.wav	200	ssnoise	COGLOAD\01\1504.wav	leave	leave	1	4	english
1305	16	7	0	5	CNCMaskers\ssnoise_07.wav	200	ssnoise	COGLOAD\01\1505.wav	fade	fade	1	5	english
1306	16	7	0	6	CNCMaskers\ssnoise_06.wav	200	ssnoise	COGLOAD\01\1506.wav	jail	jail	1	6	english
1307	16	7	0	7	CNCMaskers\ssnoise_03.wav	200	ssnoise	COGLOAD\01\1507.wav	sung	sung	1	7	english
1308	16	7	0	8	CNCMaskers\ssnoise_02.wav	200	ssnoise	COGLOAD\01\1508.wav	gap	gap	1	8	english
1309	16	7	0	9	CNCMaskers\ssnoise_10.wav	200	ssnoise	COGLOAD\01\1509.wav	kid	kid	1	9	english
1310	16	7	0	10	CNCMaskers\ssnoise_01.wav	200	ssnoise	COGLOAD\01\1510.wav	chin	chin	1	10	english
1311	16	8	0	1	CNCMaskers\ssnoise_06.wav	14	ssnoise	COGLOAD\01\1401.wav	rig	rig	1	1	english
1312	16	8	0	2	CNCMaskers\ssnoise_07.wav	14	ssnoise	COGLOAD\01\1402.wav	what	what	1	2	english
1313	16	8	0	3	CNCMaskers\ssnoise_08.wav	14	ssnoise	COGLOAD\01\1403.wav	room	room	1	3	english
1314	16	8	0	4	CNCMaskers\ssnoise_01.wav	14	ssnoise	COGLOAD\01\1404.wav	dike	dike	1	4	english
1315	16	8	0	5	CNCMaskers\ssnoise_04.wav	14	ssnoise	COGLOAD\01\1405.wav	with	with	1	5	english
1316	16	8	0	6	CNCMaskers\ssnoise_09.wav	14	ssnoise	COGLOAD\01\1406.wav	rouge	rouge	1	6	english
1317	16	8	0	7	CNCMaskers\ssnoise_03.wav	14	ssnoise	COGLOAD\01\1407.wav	keg	keg	1	7	english
1318	16	8	0	8	CNCMaskers\ssnoise_05.wav	14	ssnoise	COGLOAD\01\1408.wav	sheep	sheep	1	8	english
1319	16	8	0	9	CNCMaskers\ssnoise_02.wav	14	ssnoise	COGLOAD\01\1409.wav	shine	shine	1	9	english
1320	16	8	0	10	CNCMaskers\ssnoise_10.wav	14	ssnoise	COGLOAD\01\1410.wav	toll	toll	1	10	english
1321	16	9	10	1	CNCMaskers\ssnoise_06.wav	14	ssnoise	COGLOAD\01\0601.wav	gain	gain	1	1	english
1322	16	9	10	2	CNCMaskers\ssnoise_09.wav	14	ssnoise	COGLOAD\01\0602.wav	hill	hill	1	2	english
1323	16	9	10	3	CNCMaskers\ssnoise_10.wav	14	ssnoise	COGLOAD\01\0603.wav	fern	fern	1	3	english
1324	16	9	10	4	CNCMaskers\ssnoise_07.wav	14	ssnoise	COGLOAD\01\0604.wav	beg	beg	1	4	english
1325	16	9	10	5	CNCMaskers\ssnoise_03.wav	14	ssnoise	COGLOAD\01\0605.wav	late	late	1	5	english
1326	16	9	10	6	CNCMaskers\ssnoise_05.wav	14	ssnoise	COGLOAD\01\0606.wav	dire	dire	1	6	english
1327	16	9	10	7	CNCMaskers\ssnoise_08.wav	14	ssnoise	COGLOAD\01\0607.wav	dodge	dodge	1	7	english
1328	16	9	10	8	CNCMaskers\ssnoise_04.wav	14	ssnoise	COGLOAD\01\0608.wav	love	love	1	8	english
1329	16	9	10	9	CNCMaskers\ssnoise_02.wav	14	ssnoise	COGLOAD\01\0609.wav	coat	coat	1	9	english
1330	16	9	10	10	CNCMaskers\ssnoise_01.wav	14	ssnoise	COGLOAD\01\0610.wav	choose	choose	1	10	english
1331	16	10	10	1	CNCMaskers\ssnoise_09.wav	0	ssnoise	COGLOAD\01\1601.wav	him	him	1	1	english
1332	16	10	10	2	CNCMaskers\ssnoise_03.wav	0	ssnoise	COGLOAD\01\1602.wav	lap	lap	1	2	english
1333	16	10	10	3	CNCMaskers\ssnoise_07.wav	0	ssnoise	COGLOAD\01\1603.wav	give	give	1	3	english
1334	16	10	10	4	CNCMaskers\ssnoise_08.wav	0	ssnoise	COGLOAD\01\1604.wav	bone	phone	0	4	english
1335	16	10	10	5	CNCMaskers\ssnoise_05.wav	0	ssnoise	COGLOAD\01\1605.wav	long	long	1	5	english
1336	16	10	10	6	CNCMaskers\ssnoise_01.wav	0	ssnoise	COGLOAD\01\1606.wav	dose	ghost	0	6	english
1337	16	10	10	7	CNCMaskers\ssnoise_02.wav	0	ssnoise	COGLOAD\01\1607.wav	foot	put	0	7	english
1338	16	10	10	8	CNCMaskers\ssnoise_04.wav	0	ssnoise	COGLOAD\01\1608.wav	chum	chum	1	8	english
1339	16	10	10	9	CNCMaskers\ssnoise_10.wav	0	ssnoise	COGLOAD\01\1609.wav	hire	hate	0	9	english
1340	16	10	10	10	CNCMaskers\ssnoise_06.wav	0	ssnoise	COGLOAD\01\1610.wav	pause	pause	1	10	english
1341	16	11	10	1	CNCMaskers\ssnoise_01.wav	0	ssnoise	COGLOAD\01\0701.wav	germ	germ	1	1	english
1342	16	11	10	2	CNCMaskers\ssnoise_03.wav	0	ssnoise	COGLOAD\01\0702.wav	nurse	nurse	1	2	english
1343	16	11	10	3	CNCMaskers\ssnoise_07.wav	0	ssnoise	COGLOAD\01\0703.wav	jet	jet	1	3	english
1344	16	11	10	4	CNCMaskers\ssnoise_02.wav	0	ssnoise	COGLOAD\01\0704.wav	lead	leave	0	4	english
1345	16	11	10	5	CNCMaskers\ssnoise_08.wav	0	ssnoise	COGLOAD\01\0705.wav	ring	dream	0	5	english
1346	16	11	10	6	CNCMaskers\ssnoise_10.wav	0	ssnoise	COGLOAD\01\0706.wav	root	root	1	6	english
1347	16	11	10	7	CNCMaskers\ssnoise_09.wav	0	ssnoise	COGLOAD\01\0707.wav	wag	wag	1	7	english
1348	16	11	10	8	CNCMaskers\ssnoise_04.wav	0	ssnoise	COGLOAD\01\0708.wav	nose	nose	1	8	english
1349	16	11	10	9	CNCMaskers\ssnoise_05.wav	0	ssnoise	COGLOAD\01\0709.wav	beam	beat	0	9	english
1350	16	11	10	10	CNCMaskers\ssnoise_06.wav	0	ssnoise	COGLOAD\01\0710.wav	pave	pain	0	10	english
1351	16	12	0	1	CNCMaskers\ssnoise_01.wav	7	ssnoise	COGLOAD\01\1301.wav	work	work	1	1	english
1352	16	12	0	2	CNCMaskers\ssnoise_09.wav	7	ssnoise	COGLOAD\01\1302.wav	bell	bell	1	2	english
1353	16	12	0	3	CNCMaskers\ssnoise_07.wav	7	ssnoise	COGLOAD\01\1303.wav	perch	perch	1	3	english
1354	16	12	0	4	CNCMaskers\ssnoise_10.wav	7	ssnoise	COGLOAD\01\1304.wav	piece	piece	1	4	english
1355	16	12	0	5	CNCMaskers\ssnoise_03.wav	7	ssnoise	COGLOAD\01\1305.wav	well	well	1	5	english
1356	16	12	0	6	CNCMaskers\ssnoise_05.wav	7	ssnoise	COGLOAD\01\1306.wav	pod	pod	1	6	english
1357	16	12	0	7	CNCMaskers\ssnoise_04.wav	7	ssnoise	COGLOAD\01\1307.wav	dip	dip	1	7	english
1358	16	12	0	8	CNCMaskers\ssnoise_06.wav	7	ssnoise	COGLOAD\01\1308.wav	purge	purge	1	8	english
1359	16	12	0	9	CNCMaskers\ssnoise_08.wav	7	ssnoise	COGLOAD\01\1309.wav	noise	noise	1	9	english
1360	16	12	0	10	CNCMaskers\ssnoise_02.wav	7	ssnoise	COGLOAD\01\1310.wav	rat	rat	1	10	english
1361	16	13	10	1	CNCMaskers\ssnoise_07.wav	7	ssnoise	COGLOAD\01\0501.wav	lag	flag	0	1	english
1362	16	13	10	2	CNCMaskers\ssnoise_05.wav	7	ssnoise	COGLOAD\01\0502.wav	salve	salve	1	2	english
1363	16	13	10	3	CNCMaskers\ssnoise_01.wav	7	ssnoise	COGLOAD\01\0503.wav	dime	dime	1	3	english
1364	16	13	10	4	CNCMaskers\ssnoise_08.wav	7	ssnoise	COGLOAD\01\0504.wav	hull	hull	1	4	english
1365	16	13	10	5	CNCMaskers\ssnoise_10.wav	7	ssnoise	COGLOAD\01\0505.wav	thin	thin	1	5	english
1366	16	13	10	6	CNCMaskers\ssnoise_03.wav	7	ssnoise	COGLOAD\01\0506.wav	shirt	shirt	1	6	english
1367	16	13	10	7	CNCMaskers\ssnoise_06.wav	7	ssnoise	COGLOAD\01\0507.wav	rose	rose	1	7	english
1368	16	13	10	8	CNCMaskers\ssnoise_02.wav	7	ssnoise	COGLOAD\01\0508.wav	fit	fit	1	8	english
1369	16	13	10	9	CNCMaskers\ssnoise_04.wav	7	ssnoise	COGLOAD\01\0509.wav	kite	kite	1	9	english
1370	16	13	10	10	CNCMaskers\ssnoise_09.wav	7	ssnoise	COGLOAD\01\0510.wav	cape	cake	0	10	english
1371	16	14	0	1	CNCMaskers\ssnoise_08.wav	0	ssnoise	COGLOAD\01\0801.wav	red	red	1	1	english
1372	16	14	0	2	CNCMaskers\ssnoise_07.wav	0	ssnoise	COGLOAD\01\0802.wav	vine	dime	0	2	english
1373	16	14	0	3	CNCMaskers\ssnoise_03.wav	0	ssnoise	COGLOAD\01\0803.wav	hide	hide	1	3	english
1374	16	14	0	4	CNCMaskers\ssnoise_05.wav	0	ssnoise	COGLOAD\01\0804.wav	car	car	1	4	english
1375	16	14	0	5	CNCMaskers\ssnoise_09.wav	0	ssnoise	COGLOAD\01\0805.wav	puff	huff	0	5	english
1376	16	14	0	6	CNCMaskers\ssnoise_01.wav	0	ssnoise	COGLOAD\01\0806.wav	sap	sap	1	6	english
1377	16	14	0	7	CNCMaskers\ssnoise_06.wav	0	ssnoise	COGLOAD\01\0807.wav	much	much	1	7	english
1378	16	14	0	8	CNCMaskers\ssnoise_10.wav	0	ssnoise	COGLOAD\01\0808.wav	which	which	1	8	english
1379	16	14	0	9	CNCMaskers\ssnoise_04.wav	0	ssnoise	COGLOAD\01\0809.wav	goal	goal	1	9	english
1380	16	14	0	10	CNCMaskers\ssnoise_02.wav	0	ssnoise	COGLOAD\01\0810.wav	talk	talk	1	10	english
1381	16	15	0	1	CNCMaskers\ssnoise_07.wav	14	ssnoise	COGLOAD\01\0201.wav	home	home	1	1	english
1382	16	15	0	2	CNCMaskers\ssnoise_03.wav	14	ssnoise	COGLOAD\01\0202.wav	jar	jar	1	2	english
1383	16	15	0	3	CNCMaskers\ssnoise_04.wav	14	ssnoise	COGLOAD\01\0203.wav	pad	pad	1	3	english
1384	16	15	0	4	CNCMaskers\ssnoise_02.wav	14	ssnoise	COGLOAD\01\0204.wav	fall	fall	1	4	english
1385	16	15	0	5	CNCMaskers\ssnoise_06.wav	14	ssnoise	COGLOAD\01\0205.wav	van	van	1	5	english
1386	16	15	0	6	CNCMaskers\ssnoise_08.wav	14	ssnoise	COGLOAD\01\0206.wav	jug	jug	1	6	english
1387	16	15	0	7	CNCMaskers\ssnoise_10.wav	14	ssnoise	COGLOAD\01\0207.wav	yearn	yearn	1	7	english
1388	16	15	0	8	CNCMaskers\ssnoise_09.wav	14	ssnoise	COGLOAD\01\0208.wav	make	make	1	8	english
1389	16	15	0	9	CNCMaskers\ssnoise_05.wav	14	ssnoise	COGLOAD\01\0209.wav	gale	gale	1	9	english
1390	16	15	0	10	CNCMaskers\ssnoise_01.wav	14	ssnoise	COGLOAD\01\0210.wav	tooth	tooth	1	10	english
1391	16	16	10	1	CNCMaskers\ssnoise_02.wav	200	ssnoise	COGLOAD\01\1701.wav	loan	loan	1	1	english
1392	16	16	10	2	CNCMaskers\ssnoise_04.wav	200	ssnoise	COGLOAD\01\1702.wav	loud	loud	1	2	english
1393	16	16	10	3	CNCMaskers\ssnoise_03.wav	200	ssnoise	COGLOAD\01\1703.wav	said	said	1	3	english
1394	16	16	10	4	CNCMaskers\ssnoise_08.wav	200	ssnoise	COGLOAD\01\1704.wav	serve	serve	1	4	english
1395	16	16	10	5	CNCMaskers\ssnoise_10.wav	200	ssnoise	COGLOAD\01\1705.wav	wig	wig	1	5	english
1396	16	16	10	6	CNCMaskers\ssnoise_06.wav	200	ssnoise	COGLOAD\01\1706.wav	pack	pack	1	6	english
1397	16	16	10	7	CNCMaskers\ssnoise_05.wav	200	ssnoise	COGLOAD\01\1707.wav	birch	birch	1	7	english
1398	16	16	10	8	CNCMaskers\ssnoise_09.wav	200	ssnoise	COGLOAD\01\1708.wav	pool	pool	1	8	english
1399	16	16	10	9	CNCMaskers\ssnoise_07.wav	200	ssnoise	COGLOAD\01\1709.wav	rice	rice	1	9	english
1400	16	16	10	10	CNCMaskers\ssnoise_01.wav	200	ssnoise	COGLOAD\01\1710.wav	when	when	1	10	english
1401	16	17	10	1	CNCMaskers\ssnoise_06.wav	0	ssnoise	COGLOAD\01\0301.wav	patch	patch	1	1	english
1402	16	17	10	2	CNCMaskers\ssnoise_01.wav	0	ssnoise	COGLOAD\01\0302.wav	boil	point	0	2	english
1403	16	17	10	3	CNCMaskers\ssnoise_05.wav	0	ssnoise	COGLOAD\01\0303.wav	hate	hate	1	3	english
1404	16	17	10	4	CNCMaskers\ssnoise_08.wav	0	ssnoise	COGLOAD\01\0304.wav	pick	pick	1	4	english
1405	16	17	10	5	CNCMaskers\ssnoise_07.wav	0	ssnoise	COGLOAD\01\0305.wav	knife	knite	0	5	english
1406	16	17	10	6	CNCMaskers\ssnoise_04.wav	0	ssnoise	COGLOAD\01\0306.wav	wreck	wreck	1	6	english
1407	16	17	10	7	CNCMaskers\ssnoise_10.wav	0	ssnoise	COGLOAD\01\0307.wav	route	route	1	7	english
1408	16	17	10	8	CNCMaskers\ssnoise_09.wav	0	ssnoise	COGLOAD\01\0308.wav	boat	boat	1	8	english
1409	16	17	10	9	CNCMaskers\ssnoise_03.wav	0	ssnoise	COGLOAD\01\0309.wav	ripe	right	0	9	english
1410	16	17	10	10	CNCMaskers\ssnoise_02.wav	0	ssnoise	COGLOAD\01\0310.wav	wheel	wheel	1	10	english
1411	16	18	0	1	CNCMaskers\ssnoise_06.wav	0	ssnoise	COGLOAD\01\1101.wav	head	hit	0	1	english
1412	16	18	0	2	CNCMaskers\ssnoise_01.wav	0	ssnoise	COGLOAD\01\1102.wav	numb	numb	1	2	english
1413	16	18	0	3	CNCMaskers\ssnoise_04.wav	0	ssnoise	COGLOAD\01\1103.wav	bar	far	0	3	english
1414	16	18	0	4	CNCMaskers\ssnoise_05.wav	0	ssnoise	COGLOAD\01\1104.wav	more	mad	0	4	english
1415	16	18	0	5	CNCMaskers\ssnoise_10.wav	0	ssnoise	COGLOAD\01\1105.wav	faith	faith	1	5	english
1416	16	18	0	6	CNCMaskers\ssnoise_03.wav	0	ssnoise	COGLOAD\01\1106.wav	soon	soon	1	6	english
1417	16	18	0	7	CNCMaskers\ssnoise_07.wav	0	ssnoise	COGLOAD\01\1107.wav	toss	toss	1	7	english
1418	16	18	0	8	CNCMaskers\ssnoise_02.wav	0	ssnoise	COGLOAD\01\1108.wav	life	light	0	8	english
1419	16	18	0	9	CNCMaskers\ssnoise_08.wav	0	ssnoise	COGLOAD\01\1109.wav	hut	hut	1	9	english
1420	16	18	0	10	CNCMaskers\ssnoise_09.wav	0	ssnoise	COGLOAD\01\1110.wav	joke	joke	1	10	english
1421	16	19	10	1	CNCMaskers\ssnoise_04.wav	14	ssnoise	COGLOAD\01\2101.wav	luck	luck	1	1	english
1422	16	19	10	2	CNCMaskers\ssnoise_06.wav	14	ssnoise	COGLOAD\01\2102.wav	care	care	1	2	english
1423	16	19	10	3	CNCMaskers\ssnoise_05.wav	14	ssnoise	COGLOAD\01\2103.wav	match	match	1	3	english
1424	16	19	10	4	CNCMaskers\ssnoise_10.wav	14	ssnoise	COGLOAD\01\2104.wav	beach	beach	1	4	english
1425	16	19	10	5	CNCMaskers\ssnoise_01.wav	14	ssnoise	COGLOAD\01\2105.wav	boot	boot	1	5	english
1426	16	19	10	6	CNCMaskers\ssnoise_09.wav	14	ssnoise	COGLOAD\01\2106.wav	half	half	1	6	english
1427	16	19	10	7	CNCMaskers\ssnoise_03.wav	14	ssnoise	COGLOAD\01\2107.wav	nudge	nudge	1	7	english
1428	16	19	10	8	CNCMaskers\ssnoise_02.wav	14	ssnoise	COGLOAD\01\2108.wav	shop	shop	1	8	english
1429	16	19	10	9	CNCMaskers\ssnoise_08.wav	14	ssnoise	COGLOAD\01\2109.wav	lean	lean	1	9	english
1430	16	19	10	10	CNCMaskers\ssnoise_07.wav	14	ssnoise	COGLOAD\01\2110.wav	town	town	1	10	english
1431	16	20	10	1	CNCMaskers\ssnoise_09.wav	14	ssnoise	COGLOAD\01\0901.wav	hash	hash	1	1	english
1432	16	20	10	2	CNCMaskers\ssnoise_05.wav	14	ssnoise	COGLOAD\01\0902.wav	choice	choice	1	2	english
1433	16	20	10	3	CNCMaskers\ssnoise_10.wav	14	ssnoise	COGLOAD\01\0903.wav	cob	cob	1	3	english
1434	16	20	10	4	CNCMaskers\ssnoise_07.wav	14	ssnoise	COGLOAD\01\0904.wav	this	this	1	4	english
1435	16	20	10	5	CNCMaskers\ssnoise_03.wav	14	ssnoise	COGLOAD\01\0905.wav	rail	rail	1	5	english
1436	16	20	10	6	CNCMaskers\ssnoise_08.wav	14	ssnoise	COGLOAD\01\0906.wav	weep	weep	1	6	english
1437	16	20	10	7	CNCMaskers\ssnoise_04.wav	14	ssnoise	COGLOAD\01\0907.wav	soul	soul	1	7	english
1438	16	20	10	8	CNCMaskers\ssnoise_06.wav	14	ssnoise	COGLOAD\01\0908.wav	bought	bought	1	8	english
1439	16	20	10	9	CNCMaskers\ssnoise_01.wav	14	ssnoise	COGLOAD\01\0909.wav	dam	dam	1	9	english
1440	16	20	10	10	CNCMaskers\ssnoise_02.wav	14	ssnoise	COGLOAD\01\0910.wav	leak	leak	1	10	english
1441	16	21	10	1	CNCMaskers\ssnoise_06.wav	7	ssnoise	COGLOAD\01\2301.wav	dawn	dawn	1	1	english
1442	16	21	10	2	CNCMaskers\ssnoise_10.wav	7	ssnoise	COGLOAD\01\2302.wav	cab	cab	1	2	english
1443	16	21	10	3	CNCMaskers\ssnoise_04.wav	7	ssnoise	COGLOAD\01\2303.wav	dock	dock	1	3	english
1444	16	21	10	4	CNCMaskers\ssnoise_01.wav	7	ssnoise	COGLOAD\01\2304.wav	tease	tease	1	4	english
1445	16	21	10	5	CNCMaskers\ssnoise_08.wav	7	ssnoise	COGLOAD\01\2305.wav	worm	worm	1	5	english
1446	16	21	10	6	CNCMaskers\ssnoise_03.wav	7	ssnoise	COGLOAD\01\2306.wav	hot	hot	1	6	english
1447	16	21	10	7	CNCMaskers\ssnoise_07.wav	7	ssnoise	COGLOAD\01\2307.wav	back	back	1	7	english
1448	16	21	10	8	CNCMaskers\ssnoise_05.wav	7	ssnoise	COGLOAD\01\2308.wav	food	food	1	8	english
1449	16	21	10	9	CNCMaskers\ssnoise_02.wav	7	ssnoise	COGLOAD\01\2309.wav	tell	tell	1	9	english
1450	16	21	10	10	CNCMaskers\ssnoise_09.wav	7	ssnoise	COGLOAD\01\2310.wav	myth	myth	1	10	english
1451	16	22	0	1	CNCMaskers\ssnoise_03.wav	7	ssnoise	COGLOAD\01\1001.wav	met	met	1	1	english
1452	16	22	0	2	CNCMaskers\ssnoise_05.wav	7	ssnoise	COGLOAD\01\1002.wav	south	south	1	2	english
1453	16	22	0	3	CNCMaskers\ssnoise_08.wav	7	ssnoise	COGLOAD\01\1003.wav	ship	ship	1	3	english
1454	16	22	0	4	CNCMaskers\ssnoise_06.wav	7	ssnoise	COGLOAD\01\1004.wav	pan	pan	1	4	english
1455	16	22	0	5	CNCMaskers\ssnoise_01.wav	7	ssnoise	COGLOAD\01\1005.wav	tire	tire	1	5	english
1456	16	22	0	6	CNCMaskers\ssnoise_09.wav	7	ssnoise	COGLOAD\01\1006.wav	tall	tall	1	6	english
1457	16	22	0	7	CNCMaskers\ssnoise_10.wav	7	ssnoise	COGLOAD\01\1007.wav	should	should	1	7	english
1458	16	22	0	8	CNCMaskers\ssnoise_04.wav	7	ssnoise	COGLOAD\01\1008.wav	fake	fake	1	8	english
1459	16	22	0	9	CNCMaskers\ssnoise_02.wav	7	ssnoise	COGLOAD\01\1009.wav	moon	moon	1	9	english
1460	16	22	0	10	CNCMaskers\ssnoise_07.wav	7	ssnoise	COGLOAD\01\1010.wav	suck	suck	1	10	english
1461	16	23	0	1	CNCMaskers\ssnoise_10.wav	14	ssnoise	COGLOAD\01\1901.wav	date	date	1	1	english
1462	16	23	0	2	CNCMaskers\ssnoise_06.wav	14	ssnoise	COGLOAD\01\1902.wav	wail	wail	1	2	english
1463	16	23	0	3	CNCMaskers\ssnoise_09.wav	14	ssnoise	COGLOAD\01\1903.wav	read	read	1	3	english
1464	16	23	0	4	CNCMaskers\ssnoise_03.wav	14	ssnoise	COGLOAD\01\1904.wav	take	take	1	4	english
1465	16	23	0	5	CNCMaskers\ssnoise_01.wav	14	ssnoise	COGLOAD\01\1905.wav	bug	bug	1	5	english
1466	16	23	0	6	CNCMaskers\ssnoise_08.wav	14	ssnoise	COGLOAD\01\1906.wav	mirth	mirth	1	6	english
1467	16	23	0	7	CNCMaskers\ssnoise_02.wav	14	ssnoise	COGLOAD\01\1907.wav	deal	deal	1	7	english
1468	16	23	0	8	CNCMaskers\ssnoise_05.wav	14	ssnoise	COGLOAD\01\1908.wav	chief	chief	1	8	english
1469	16	23	0	9	CNCMaskers\ssnoise_07.wav	14	ssnoise	COGLOAD\01\1909.wav	mill	mill	1	9	english
1470	16	23	0	10	CNCMaskers\ssnoise_04.wav	14	ssnoise	COGLOAD\01\1910.wav	mop	mop	1	10	english
1471	16	24	10	1	CNCMaskers\ssnoise_09.wav	200	ssnoise	COGLOAD\01\0401.wav	dead	dead	1	1	english
1472	16	24	10	2	CNCMaskers\ssnoise_07.wav	200	ssnoise	COGLOAD\01\0402.wav	sob	sob	1	2	english
1473	16	24	10	3	CNCMaskers\ssnoise_08.wav	200	ssnoise	COGLOAD\01\0403.wav	mess	mess	1	3	english
1474	16	24	10	4	CNCMaskers\ssnoise_05.wav	200	ssnoise	COGLOAD\01\0404.wav	wish	wish	1	4	english
1475	16	24	10	5	CNCMaskers\ssnoise_10.wav	200	ssnoise	COGLOAD\01\0405.wav	chore	chore	1	5	english
1476	16	24	10	6	CNCMaskers\ssnoise_06.wav	200	ssnoise	COGLOAD\01\0406.wav	wood	wood	1	6	english
1477	16	24	10	7	CNCMaskers\ssnoise_01.wav	200	ssnoise	COGLOAD\01\0407.wav	king	king	1	7	english
1478	16	24	10	8	CNCMaskers\ssnoise_04.wav	200	ssnoise	COGLOAD\01\0408.wav	toad	toad	1	8	english
1479	16	24	10	9	CNCMaskers\ssnoise_02.wav	200	ssnoise	COGLOAD\01\0409.wav	check	check	1	9	english
1480	16	24	10	10	CNCMaskers\ssnoise_03.wav	200	ssnoise	COGLOAD\01\0410.wav	loop	loop	1	10	english
1491	17	1	10	1	CNCMaskers\ssnoise_09.wav	200	ssnoise	COGLOAD\01\2401.wav	five	five	1	1	english
1492	17	1	10	2	CNCMaskers\ssnoise_10.wav	200	ssnoise	COGLOAD\01\2402.wav	bathe	bathe	1	2	english
1493	17	1	10	3	CNCMaskers\ssnoise_03.wav	200	ssnoise	COGLOAD\01\2403.wav	mean	mean	1	3	english
1494	17	1	10	4	CNCMaskers\ssnoise_01.wav	200	ssnoise	COGLOAD\01\2404.wav	thought	thought	1	4	english
1495	17	1	10	5	CNCMaskers\ssnoise_06.wav	200	ssnoise	COGLOAD\01\2405.wav	dim	dim	1	5	english
1496	17	1	10	6	CNCMaskers\ssnoise_07.wav	200	ssnoise	COGLOAD\01\2406.wav	veil	veil	1	6	english
1497	17	1	10	7	CNCMaskers\ssnoise_05.wav	200	ssnoise	COGLOAD\01\2407.wav	sail	sail	1	7	english
1498	17	1	10	8	CNCMaskers\ssnoise_04.wav	200	ssnoise	COGLOAD\01\2408.wav	raid	raid	1	8	english
1499	17	1	10	9	CNCMaskers\ssnoise_08.wav	200	ssnoise	COGLOAD\01\2409.wav	cup	cup	1	9	english
1500	17	1	10	10	CNCMaskers\ssnoise_02.wav	200	ssnoise	COGLOAD\01\2410.wav	wire	wire	1	10	english
1501	17	2	0	1	CNCMaskers\ssnoise_09.wav	7	ssnoise	COGLOAD\01\0901.wav	hash	hash	1	1	english
1502	17	2	0	2	CNCMaskers\ssnoise_08.wav	7	ssnoise	COGLOAD\01\0902.wav	choice	choice	1	2	english
1503	17	2	0	3	CNCMaskers\ssnoise_03.wav	7	ssnoise	COGLOAD\01\0903.wav	cob	cob	1	3	english
1504	17	2	0	4	CNCMaskers\ssnoise_10.wav	7	ssnoise	COGLOAD\01\0904.wav	this	this	1	4	english
1505	17	2	0	5	CNCMaskers\ssnoise_04.wav	7	ssnoise	COGLOAD\01\0905.wav	rail	rail	1	5	english
1506	17	2	0	6	CNCMaskers\ssnoise_07.wav	7	ssnoise	COGLOAD\01\0906.wav	weep	weet	0	6	english
1507	17	2	0	7	CNCMaskers\ssnoise_01.wav	7	ssnoise	COGLOAD\01\0907.wav	soul	soul	1	7	english
1508	17	2	0	8	CNCMaskers\ssnoise_06.wav	7	ssnoise	COGLOAD\01\0908.wav	bought	bought	1	8	english
1509	17	2	0	9	CNCMaskers\ssnoise_05.wav	7	ssnoise	COGLOAD\01\0909.wav	dam	dam	1	9	english
1510	17	2	0	10	CNCMaskers\ssnoise_02.wav	7	ssnoise	COGLOAD\01\0910.wav	leak	leak	1	10	english
1511	17	3	0	1	CNCMaskers\ssnoise_01.wav	14	ssnoise	COGLOAD\01\1501.wav	dab	dab	1	1	english
1512	17	3	0	2	CNCMaskers\ssnoise_02.wav	14	ssnoise	COGLOAD\01\1502.wav	size	size	1	2	english
1513	17	3	0	3	CNCMaskers\ssnoise_05.wav	14	ssnoise	COGLOAD\01\1503.wav	man	man	1	3	english
1514	17	3	0	4	CNCMaskers\ssnoise_06.wav	14	ssnoise	COGLOAD\01\1504.wav	leave	leave	1	4	english
1515	17	3	0	5	CNCMaskers\ssnoise_09.wav	14	ssnoise	COGLOAD\01\1505.wav	fade	fade	1	5	english
1516	17	3	0	6	CNCMaskers\ssnoise_10.wav	14	ssnoise	COGLOAD\01\1506.wav	jail	jail	1	6	english
1517	17	3	0	7	CNCMaskers\ssnoise_08.wav	14	ssnoise	COGLOAD\01\1507.wav	sung	sung	1	7	english
1518	17	3	0	8	CNCMaskers\ssnoise_04.wav	14	ssnoise	COGLOAD\01\1508.wav	gap	gap	1	8	english
1519	17	3	0	9	CNCMaskers\ssnoise_07.wav	14	ssnoise	COGLOAD\01\1509.wav	kid	kid	1	9	english
1520	17	3	0	10	CNCMaskers\ssnoise_03.wav	14	ssnoise	COGLOAD\01\1510.wav	chin	chin	1	10	english
1521	17	4	0	1	CNCMaskers\ssnoise_01.wav	0	ssnoise	COGLOAD\01\1801.wav	keep	key	0	1	english
1522	17	4	0	2	CNCMaskers\ssnoise_09.wav	0	ssnoise	COGLOAD\01\1802.wav	can	can	1	2	english
1523	17	4	0	3	CNCMaskers\ssnoise_07.wav	0	ssnoise	COGLOAD\01\1803.wav	rage	rage	1	3	english
1524	17	4	0	4	CNCMaskers\ssnoise_02.wav	0	ssnoise	COGLOAD\01\1804.wav	shake	shake	1	4	english
1525	17	4	0	5	CNCMaskers\ssnoise_10.wav	0	ssnoise	COGLOAD\01\1805.wav	nice	nice	1	5	english
1526	17	4	0	6	CNCMaskers\ssnoise_03.wav	0	ssnoise	COGLOAD\01\1806.wav	youth	youth	1	6	english
1527	17	4	0	7	CNCMaskers\ssnoise_04.wav	0	ssnoise	COGLOAD\01\1807.wav	hoof	croop	0	7	english
1528	17	4	0	8	CNCMaskers\ssnoise_06.wav	0	ssnoise	COGLOAD\01\1808.wav	void	void	1	8	english
1529	17	4	0	9	CNCMaskers\ssnoise_08.wav	0	ssnoise	COGLOAD\01\1809.wav	job	job	1	9	english
1530	17	4	0	10	CNCMaskers\ssnoise_05.wav	0	ssnoise	COGLOAD\01\1810.wav	cash	cash	1	10	english
1531	17	5	10	1	CNCMaskers\ssnoise_02.wav	0	ssnoise	COGLOAD\01\1301.wav	work	work	1	1	english
1532	17	5	10	2	CNCMaskers\ssnoise_08.wav	0	ssnoise	COGLOAD\01\1302.wav	bell	bell	1	2	english
1533	17	5	10	3	CNCMaskers\ssnoise_06.wav	0	ssnoise	COGLOAD\01\1303.wav	perch	perch	1	3	english
1534	17	5	10	4	CNCMaskers\ssnoise_01.wav	0	ssnoise	COGLOAD\01\1304.wav	piece	piece	1	4	english
1535	17	5	10	5	CNCMaskers\ssnoise_07.wav	0	ssnoise	COGLOAD\01\1305.wav	well	well	1	5	english
1536	17	5	10	6	CNCMaskers\ssnoise_10.wav	0	ssnoise	COGLOAD\01\1306.wav	pod	pon	0	6	english
1537	17	5	10	7	CNCMaskers\ssnoise_05.wav	0	ssnoise	COGLOAD\01\1307.wav	dip	dip	1	7	english
1538	17	5	10	8	CNCMaskers\ssnoise_09.wav	0	ssnoise	COGLOAD\01\1308.wav	purge	purge	1	8	english
1539	17	5	10	9	CNCMaskers\ssnoise_04.wav	0	ssnoise	COGLOAD\01\1309.wav	noise	noise	1	9	english
1540	17	5	10	10	CNCMaskers\ssnoise_03.wav	0	ssnoise	COGLOAD\01\1310.wav	rat	rat	1	10	english
1541	17	6	10	1	CNCMaskers\ssnoise_10.wav	14	ssnoise	COGLOAD\01\1601.wav	him	him	1	1	english
1542	17	6	10	2	CNCMaskers\ssnoise_07.wav	14	ssnoise	COGLOAD\01\1602.wav	lap	lap	1	2	english
1543	17	6	10	3	CNCMaskers\ssnoise_06.wav	14	ssnoise	COGLOAD\01\1603.wav	give	give	1	3	english
1544	17	6	10	4	CNCMaskers\ssnoise_02.wav	14	ssnoise	COGLOAD\01\1604.wav	bone	bone	1	4	english
1545	17	6	10	5	CNCMaskers\ssnoise_08.wav	14	ssnoise	COGLOAD\01\1605.wav	long	long	1	5	english
1546	17	6	10	6	CNCMaskers\ssnoise_01.wav	14	ssnoise	COGLOAD\01\1606.wav	dose	dose	1	6	english
1547	17	6	10	7	CNCMaskers\ssnoise_05.wav	14	ssnoise	COGLOAD\01\1607.wav	foot	foot	1	7	english
1548	17	6	10	8	CNCMaskers\ssnoise_04.wav	14	ssnoise	COGLOAD\01\1608.wav	chum	chum	1	8	english
1549	17	6	10	9	CNCMaskers\ssnoise_03.wav	14	ssnoise	COGLOAD\01\1609.wav	hire	hire	1	9	english
1550	17	6	10	10	CNCMaskers\ssnoise_09.wav	14	ssnoise	COGLOAD\01\1610.wav	pause	pause	1	10	english
1551	17	7	0	1	CNCMaskers\ssnoise_03.wav	200	ssnoise	COGLOAD\01\1001.wav	met	met	1	1	english
1552	17	7	0	2	CNCMaskers\ssnoise_02.wav	200	ssnoise	COGLOAD\01\1002.wav	south	south	1	2	english
1553	17	7	0	3	CNCMaskers\ssnoise_10.wav	200	ssnoise	COGLOAD\01\1003.wav	ship	ship	1	3	english
1554	17	7	0	4	CNCMaskers\ssnoise_07.wav	200	ssnoise	COGLOAD\01\1004.wav	pan	pan	1	4	english
1555	17	7	0	5	CNCMaskers\ssnoise_05.wav	200	ssnoise	COGLOAD\01\1005.wav	tire	tire	1	5	english
1556	17	7	0	6	CNCMaskers\ssnoise_01.wav	200	ssnoise	COGLOAD\01\1006.wav	tall	tall	1	6	english
1557	17	7	0	7	CNCMaskers\ssnoise_04.wav	200	ssnoise	COGLOAD\01\1007.wav	should	should	1	7	english
1558	17	7	0	8	CNCMaskers\ssnoise_08.wav	200	ssnoise	COGLOAD\01\1008.wav	fake	fake	1	8	english
1559	17	7	0	9	CNCMaskers\ssnoise_09.wav	200	ssnoise	COGLOAD\01\1009.wav	moon	moon	1	9	english
1560	17	7	0	10	CNCMaskers\ssnoise_06.wav	200	ssnoise	COGLOAD\01\1010.wav	suck	suck	1	10	english
1561	17	8	10	1	CNCMaskers\ssnoise_05.wav	7	ssnoise	COGLOAD\01\2001.wav	thumb	thumb	1	1	english
1562	17	8	10	2	CNCMaskers\ssnoise_06.wav	7	ssnoise	COGLOAD\01\2002.wav	shut	shut	1	2	english
1563	17	8	10	3	CNCMaskers\ssnoise_08.wav	7	ssnoise	COGLOAD\01\2003.wav	phone	phone	1	3	english
1564	17	8	10	4	CNCMaskers\ssnoise_02.wav	7	ssnoise	COGLOAD\01\2004.wav	war	war	1	4	english
1565	17	8	10	5	CNCMaskers\ssnoise_03.wav	7	ssnoise	COGLOAD\01\2005.wav	tower	tower	1	5	english
1566	17	8	10	6	CNCMaskers\ssnoise_04.wav	7	ssnoise	COGLOAD\01\2006.wav	sock	sock	1	6	english
1567	17	8	10	7	CNCMaskers\ssnoise_01.wav	7	ssnoise	COGLOAD\01\2007.wav	gas	gas	1	7	english
1568	17	8	10	8	CNCMaskers\ssnoise_09.wav	7	ssnoise	COGLOAD\01\2008.wav	net	net	1	8	english
1569	17	8	10	9	CNCMaskers\ssnoise_10.wav	7	ssnoise	COGLOAD\01\2009.wav	till	till	1	9	english
1570	17	8	10	10	CNCMaskers\ssnoise_07.wav	7	ssnoise	COGLOAD\01\2010.wav	write	write	1	10	english
1571	17	9	0	1	CNCMaskers\ssnoise_10.wav	7	ssnoise	COGLOAD\01\0601.wav	gain	gain	1	1	english
1572	17	9	0	2	CNCMaskers\ssnoise_07.wav	7	ssnoise	COGLOAD\01\0602.wav	hill	hill	1	2	english
1573	17	9	0	3	CNCMaskers\ssnoise_06.wav	7	ssnoise	COGLOAD\01\0603.wav	fern	fern	1	3	english
1574	17	9	0	4	CNCMaskers\ssnoise_03.wav	7	ssnoise	COGLOAD\01\0604.wav	beg	beg	1	4	english
1575	17	9	0	5	CNCMaskers\ssnoise_01.wav	7	ssnoise	COGLOAD\01\0605.wav	late	late	1	5	english
1576	17	9	0	6	CNCMaskers\ssnoise_05.wav	7	ssnoise	COGLOAD\01\0606.wav	dire	dire	1	6	english
1577	17	9	0	7	CNCMaskers\ssnoise_09.wav	7	ssnoise	COGLOAD\01\0607.wav	dodge	dodge	1	7	english
1578	17	9	0	8	CNCMaskers\ssnoise_04.wav	7	ssnoise	COGLOAD\01\0608.wav	love	love	1	8	english
1579	17	9	0	9	CNCMaskers\ssnoise_02.wav	7	ssnoise	COGLOAD\01\0609.wav	coat	coat	1	9	english
1580	17	9	0	10	CNCMaskers\ssnoise_08.wav	7	ssnoise	COGLOAD\01\0610.wav	choose	choose	1	10	english
1581	17	10	0	1	CNCMaskers\ssnoise_07.wav	14	ssnoise	COGLOAD\01\2301.wav	dawn	dawn	1	1	english
1582	17	10	0	2	CNCMaskers\ssnoise_05.wav	14	ssnoise	COGLOAD\01\2302.wav	cab	cab	1	2	english
1583	17	10	0	3	CNCMaskers\ssnoise_03.wav	14	ssnoise	COGLOAD\01\2303.wav	dock	dock	1	3	english
1584	17	10	0	4	CNCMaskers\ssnoise_04.wav	14	ssnoise	COGLOAD\01\2304.wav	tease	tease	1	4	english
1585	17	10	0	5	CNCMaskers\ssnoise_02.wav	14	ssnoise	COGLOAD\01\2305.wav	worm	worm	1	5	english
1586	17	10	0	6	CNCMaskers\ssnoise_06.wav	14	ssnoise	COGLOAD\01\2306.wav	hot	hot	1	6	english
1587	17	10	0	7	CNCMaskers\ssnoise_10.wav	14	ssnoise	COGLOAD\01\2307.wav	back	back	1	7	english
1588	17	10	0	8	CNCMaskers\ssnoise_09.wav	14	ssnoise	COGLOAD\01\2308.wav	food	food	1	8	english
1589	17	10	0	9	CNCMaskers\ssnoise_08.wav	14	ssnoise	COGLOAD\01\2309.wav	tell	tell	1	9	english
1590	17	10	0	10	CNCMaskers\ssnoise_01.wav	14	ssnoise	COGLOAD\01\2310.wav	myth	myth	1	10	english
1591	17	11	0	1	CNCMaskers\ssnoise_07.wav	14	ssnoise	COGLOAD\01\0701.wav	germ	germ	1	1	english
1592	17	11	0	2	CNCMaskers\ssnoise_05.wav	14	ssnoise	COGLOAD\01\0702.wav	nurse	nurse	1	2	english
1593	17	11	0	3	CNCMaskers\ssnoise_06.wav	14	ssnoise	COGLOAD\01\0703.wav	jet	jet	1	3	english
1594	17	11	0	4	CNCMaskers\ssnoise_09.wav	14	ssnoise	COGLOAD\01\0704.wav	lead	lead	1	4	english
1595	17	11	0	5	CNCMaskers\ssnoise_03.wav	14	ssnoise	COGLOAD\01\0705.wav	ring	ring	1	5	english
1596	17	11	0	6	CNCMaskers\ssnoise_08.wav	14	ssnoise	COGLOAD\01\0706.wav	root	root	1	6	english
1597	17	11	0	7	CNCMaskers\ssnoise_10.wav	14	ssnoise	COGLOAD\01\0707.wav	wag	wag	1	7	english
1598	17	11	0	8	CNCMaskers\ssnoise_01.wav	14	ssnoise	COGLOAD\01\0708.wav	nose	nose	1	8	english
1599	17	11	0	9	CNCMaskers\ssnoise_02.wav	14	ssnoise	COGLOAD\01\0709.wav	beam	beam	1	9	english
1600	17	11	0	10	CNCMaskers\ssnoise_04.wav	14	ssnoise	COGLOAD\01\0710.wav	pave	ave	0	10	english
1601	17	12	10	1	CNCMaskers\ssnoise_09.wav	14	ssnoise	COGLOAD\01\2501.wav	then	then	1	1	english
1602	17	12	10	2	CNCMaskers\ssnoise_01.wav	14	ssnoise	COGLOAD\01\2502.wav	juice	juice	1	2	english
1603	17	12	10	3	CNCMaskers\ssnoise_03.wav	14	ssnoise	COGLOAD\01\2503.wav	gaze	gaze	1	3	english
1604	17	12	10	4	CNCMaskers\ssnoise_04.wav	14	ssnoise	COGLOAD\01\2504.wav	peg	peg	1	4	english
1605	17	12	10	5	CNCMaskers\ssnoise_06.wav	14	ssnoise	COGLOAD\01\2505.wav	pull	pull	1	5	english
1606	17	12	10	6	CNCMaskers\ssnoise_05.wav	14	ssnoise	COGLOAD\01\2506.wav	limb	limb	1	6	english
1607	17	12	10	7	CNCMaskers\ssnoise_08.wav	14	ssnoise	COGLOAD\01\2507.wav	good	good	1	7	english
1608	17	12	10	8	CNCMaskers\ssnoise_10.wav	14	ssnoise	COGLOAD\01\2508.wav	knit	knit	1	8	english
1609	17	12	10	9	CNCMaskers\ssnoise_02.wav	14	ssnoise	COGLOAD\01\2509.wav	sing	sing	1	9	english
1610	17	12	10	10	CNCMaskers\ssnoise_07.wav	14	ssnoise	COGLOAD\01\2510.wav	chalk	chalk	1	10	english
1611	17	13	10	1	CNCMaskers\ssnoise_10.wav	200	ssnoise	COGLOAD\01\1901.wav	date	date	1	1	english
1612	17	13	10	2	CNCMaskers\ssnoise_08.wav	200	ssnoise	COGLOAD\01\1902.wav	wail	wail	1	2	english
1613	17	13	10	3	CNCMaskers\ssnoise_02.wav	200	ssnoise	COGLOAD\01\1903.wav	read	read	1	3	english
1614	17	13	10	4	CNCMaskers\ssnoise_09.wav	200	ssnoise	COGLOAD\01\1904.wav	take	take	1	4	english
1615	17	13	10	5	CNCMaskers\ssnoise_05.wav	200	ssnoise	COGLOAD\01\1905.wav	bug	bug	1	5	english
1616	17	13	10	6	CNCMaskers\ssnoise_07.wav	200	ssnoise	COGLOAD\01\1906.wav	mirth	mirth	1	6	english
1617	17	13	10	7	CNCMaskers\ssnoise_06.wav	200	ssnoise	COGLOAD\01\1907.wav	deal	deal	1	7	english
1618	17	13	10	8	CNCMaskers\ssnoise_01.wav	200	ssnoise	COGLOAD\01\1908.wav	chief	chief	1	8	english
1619	17	13	10	9	CNCMaskers\ssnoise_03.wav	200	ssnoise	COGLOAD\01\1909.wav	mill	mill	1	9	english
1620	17	13	10	10	CNCMaskers\ssnoise_04.wav	200	ssnoise	COGLOAD\01\1910.wav	mop	mop	1	10	english
1621	17	14	10	1	CNCMaskers\ssnoise_07.wav	7	ssnoise	COGLOAD\01\0401.wav	dead	tell	0	1	english
1622	17	14	10	2	CNCMaskers\ssnoise_01.wav	7	ssnoise	COGLOAD\01\0402.wav	sob	sob	1	2	english
1623	17	14	10	3	CNCMaskers\ssnoise_03.wav	7	ssnoise	COGLOAD\01\0403.wav	mess	mess	1	3	english
1624	17	14	10	4	CNCMaskers\ssnoise_05.wav	7	ssnoise	COGLOAD\01\0404.wav	wish	wish	1	4	english
1625	17	14	10	5	CNCMaskers\ssnoise_10.wav	7	ssnoise	COGLOAD\01\0405.wav	chore	chore	1	5	english
1626	17	14	10	6	CNCMaskers\ssnoise_08.wav	7	ssnoise	COGLOAD\01\0406.wav	wood	wood	1	6	english
1627	17	14	10	7	CNCMaskers\ssnoise_04.wav	7	ssnoise	COGLOAD\01\0407.wav	king	king	1	7	english
1628	17	14	10	8	CNCMaskers\ssnoise_09.wav	7	ssnoise	COGLOAD\01\0408.wav	toad	toad	1	8	english
1629	17	14	10	9	CNCMaskers\ssnoise_02.wav	7	ssnoise	COGLOAD\01\0409.wav	check	check	1	9	english
1630	17	14	10	10	CNCMaskers\ssnoise_06.wav	7	ssnoise	COGLOAD\01\0410.wav	loop	loopo	0	10	english
1631	17	15	0	1	CNCMaskers\ssnoise_06.wav	0	ssnoise	COGLOAD\01\0301.wav	patch	pad	0	1	english
1632	17	15	0	2	CNCMaskers\ssnoise_01.wav	0	ssnoise	COGLOAD\01\0302.wav	boil	born	0	2	english
1633	17	15	0	3	CNCMaskers\ssnoise_04.wav	0	ssnoise	COGLOAD\01\0303.wav	hate	hate	1	3	english
1634	17	15	0	4	CNCMaskers\ssnoise_07.wav	0	ssnoise	COGLOAD\01\0304.wav	pick	hit	0	4	english
1635	17	15	0	5	CNCMaskers\ssnoise_09.wav	0	ssnoise	COGLOAD\01\0305.wav	knife	knife	1	5	english
1636	17	15	0	6	CNCMaskers\ssnoise_03.wav	0	ssnoise	COGLOAD\01\0306.wav	wreck	wreck	1	6	english
1637	17	15	0	7	CNCMaskers\ssnoise_10.wav	0	ssnoise	COGLOAD\01\0307.wav	route	routed	0	7	english
1638	17	15	0	8	CNCMaskers\ssnoise_02.wav	0	ssnoise	COGLOAD\01\0308.wav	boat	boat	1	8	english
1639	17	15	0	9	CNCMaskers\ssnoise_05.wav	0	ssnoise	COGLOAD\01\0309.wav	ripe	rate	0	9	english
1640	17	15	0	10	CNCMaskers\ssnoise_08.wav	0	ssnoise	COGLOAD\01\0310.wav	wheel	wheel	1	10	english
1641	17	16	0	1	CNCMaskers\ssnoise_06.wav	7	ssnoise	COGLOAD\01\1401.wav	rig	rig	1	1	english
1642	17	16	0	2	CNCMaskers\ssnoise_03.wav	7	ssnoise	COGLOAD\01\1402.wav	what	what	1	2	english
1643	17	16	0	3	CNCMaskers\ssnoise_02.wav	7	ssnoise	COGLOAD\01\1403.wav	room	room	1	3	english
1644	17	16	0	4	CNCMaskers\ssnoise_10.wav	7	ssnoise	COGLOAD\01\1404.wav	dike	dike	1	4	english
1645	17	16	0	5	CNCMaskers\ssnoise_04.wav	7	ssnoise	COGLOAD\01\1405.wav	with	with	1	5	english
1646	17	16	0	6	CNCMaskers\ssnoise_05.wav	7	ssnoise	COGLOAD\01\1406.wav	rouge	rouge	1	6	english
1647	17	16	0	7	CNCMaskers\ssnoise_01.wav	7	ssnoise	COGLOAD\01\1407.wav	keg	keg	1	7	english
1648	17	16	0	8	CNCMaskers\ssnoise_07.wav	7	ssnoise	COGLOAD\01\1408.wav	sheep	sheep	1	8	english
1649	17	16	0	9	CNCMaskers\ssnoise_09.wav	7	ssnoise	COGLOAD\01\1409.wav	shine	shine	1	9	english
1650	17	16	0	10	CNCMaskers\ssnoise_08.wav	7	ssnoise	COGLOAD\01\1410.wav	toll	toll	1	10	english
1651	17	17	0	1	CNCMaskers\ssnoise_10.wav	200	ssnoise	COGLOAD\01\2101.wav	luck	luck	1	1	english
1652	17	17	0	2	CNCMaskers\ssnoise_05.wav	200	ssnoise	COGLOAD\01\2102.wav	care	care	1	2	english
1653	17	17	0	3	CNCMaskers\ssnoise_02.wav	200	ssnoise	COGLOAD\01\2103.wav	match	match	1	3	english
1654	17	17	0	4	CNCMaskers\ssnoise_06.wav	200	ssnoise	COGLOAD\01\2104.wav	beach	beach	1	4	english
1655	17	17	0	5	CNCMaskers\ssnoise_08.wav	200	ssnoise	COGLOAD\01\2105.wav	boot	boot	1	5	english
1656	17	17	0	6	CNCMaskers\ssnoise_03.wav	200	ssnoise	COGLOAD\01\2106.wav	half	half	1	6	english
1657	17	17	0	7	CNCMaskers\ssnoise_09.wav	200	ssnoise	COGLOAD\01\2107.wav	nudge	nudge	1	7	english
1658	17	17	0	8	CNCMaskers\ssnoise_01.wav	200	ssnoise	COGLOAD\01\2108.wav	shop	shop	1	8	english
1659	17	17	0	9	CNCMaskers\ssnoise_07.wav	200	ssnoise	COGLOAD\01\2109.wav	lean	lean	1	9	english
1660	17	17	0	10	CNCMaskers\ssnoise_04.wav	200	ssnoise	COGLOAD\01\2110.wav	town	town	1	10	english
1661	17	18	0	1	CNCMaskers\ssnoise_03.wav	0	ssnoise	COGLOAD\01\0201.wav	home	home	1	1	english
1662	17	18	0	2	CNCMaskers\ssnoise_09.wav	0	ssnoise	COGLOAD\01\0202.wav	jar	jar	1	2	english
1663	17	18	0	3	CNCMaskers\ssnoise_01.wav	0	ssnoise	COGLOAD\01\0203.wav	pad	pave	0	3	english
1664	17	18	0	4	CNCMaskers\ssnoise_04.wav	0	ssnoise	COGLOAD\01\0204.wav	fall	fall	1	4	english
1665	17	18	0	5	CNCMaskers\ssnoise_10.wav	0	ssnoise	COGLOAD\01\0205.wav	van	van	1	5	english
1666	17	18	0	6	CNCMaskers\ssnoise_07.wav	0	ssnoise	COGLOAD\01\0206.wav	jug	jug	1	6	english
1667	17	18	0	7	CNCMaskers\ssnoise_08.wav	0	ssnoise	COGLOAD\01\0207.wav	yearn	yearn	1	7	english
1668	17	18	0	8	CNCMaskers\ssnoise_05.wav	0	ssnoise	COGLOAD\01\0208.wav	make	made	0	8	english
1669	17	18	0	9	CNCMaskers\ssnoise_02.wav	0	ssnoise	COGLOAD\01\0209.wav	gale	gate	0	9	english
1670	17	18	0	10	CNCMaskers\ssnoise_06.wav	0	ssnoise	COGLOAD\01\0210.wav	tooth	tooth	1	10	english
1671	17	19	10	1	CNCMaskers\ssnoise_02.wav	0	ssnoise	COGLOAD\01\1701.wav	loan	loan	1	1	english
1672	17	19	10	2	CNCMaskers\ssnoise_03.wav	0	ssnoise	COGLOAD\01\1702.wav	loud	mouse	0	2	english
1673	17	19	10	3	CNCMaskers\ssnoise_10.wav	0	ssnoise	COGLOAD\01\1703.wav	said	said	1	3	english
1674	17	19	10	4	CNCMaskers\ssnoise_06.wav	0	ssnoise	COGLOAD\01\1704.wav	serve	serve	1	4	english
1675	17	19	10	5	CNCMaskers\ssnoise_01.wav	0	ssnoise	COGLOAD\01\1705.wav	wig	wig	1	5	english
1676	17	19	10	6	CNCMaskers\ssnoise_04.wav	0	ssnoise	COGLOAD\01\1706.wav	pack	pack	1	6	english
1677	17	19	10	7	CNCMaskers\ssnoise_09.wav	0	ssnoise	COGLOAD\01\1707.wav	birch	birch	1	7	english
1678	17	19	10	8	CNCMaskers\ssnoise_08.wav	0	ssnoise	COGLOAD\01\1708.wav	pool	pool	1	8	english
1679	17	19	10	9	CNCMaskers\ssnoise_05.wav	0	ssnoise	COGLOAD\01\1709.wav	rice	rice	1	9	english
1680	17	19	10	10	CNCMaskers\ssnoise_07.wav	0	ssnoise	COGLOAD\01\1710.wav	when	came	0	10	english
1681	17	20	0	1	CNCMaskers\ssnoise_06.wav	200	ssnoise	COGLOAD\01\1201.wav	four	four	1	1	english
1682	17	20	0	2	CNCMaskers\ssnoise_08.wav	200	ssnoise	COGLOAD\01\1202.wav	vote	vote	1	2	english
1683	17	20	0	3	CNCMaskers\ssnoise_03.wav	200	ssnoise	COGLOAD\01\1203.wav	keen	keen	1	3	english
1684	17	20	0	4	CNCMaskers\ssnoise_02.wav	200	ssnoise	COGLOAD\01\1204.wav	yam	yam	1	4	english
1685	17	20	0	5	CNCMaskers\ssnoise_10.wav	200	ssnoise	COGLOAD\01\1205.wav	mate	mate	1	5	english
1686	17	20	0	6	CNCMaskers\ssnoise_07.wav	200	ssnoise	COGLOAD\01\1206.wav	gull	gull	1	6	english
1687	17	20	0	7	CNCMaskers\ssnoise_04.wav	200	ssnoise	COGLOAD\01\1207.wav	tone	tone	1	7	english
1688	17	20	0	8	CNCMaskers\ssnoise_05.wav	200	ssnoise	COGLOAD\01\1208.wav	bush	bush	1	8	english
1689	17	20	0	9	CNCMaskers\ssnoise_09.wav	200	ssnoise	COGLOAD\01\1209.wav	house	house	1	9	english
1690	17	20	0	10	CNCMaskers\ssnoise_01.wav	200	ssnoise	COGLOAD\01\1210.wav	lake	lake	1	10	english
1691	17	21	10	1	CNCMaskers\ssnoise_02.wav	0	ssnoise	COGLOAD\01\2201.wav	nag	name	0	1	english
1692	17	21	10	2	CNCMaskers\ssnoise_08.wav	0	ssnoise	COGLOAD\01\2202.wav	purse	purse	1	2	english
1693	17	21	10	3	CNCMaskers\ssnoise_09.wav	0	ssnoise	COGLOAD\01\2203.wav	coal	coal	1	3	english
1694	17	21	10	4	CNCMaskers\ssnoise_04.wav	0	ssnoise	COGLOAD\01\2204.wav	hush	hush	1	4	english
1695	17	21	10	5	CNCMaskers\ssnoise_07.wav	0	ssnoise	COGLOAD\01\2205.wav	sore	sore	1	5	english
1696	17	21	10	6	CNCMaskers\ssnoise_06.wav	0	ssnoise	COGLOAD\01\2206.wav	robe	robe	1	6	english
1697	17	21	10	7	CNCMaskers\ssnoise_05.wav	0	ssnoise	COGLOAD\01\2207.wav	zeal	zeal	1	7	english
1698	17	21	10	8	CNCMaskers\ssnoise_03.wav	0	ssnoise	COGLOAD\01\2208.wav	yoke	yoke	1	8	english
1699	17	21	10	9	CNCMaskers\ssnoise_10.wav	0	ssnoise	COGLOAD\01\2209.wav	light	light	1	9	english
1700	17	21	10	10	CNCMaskers\ssnoise_01.wav	0	ssnoise	COGLOAD\01\2210.wav	rough	rough	1	10	english
1701	17	22	10	1	CNCMaskers\ssnoise_01.wav	14	ssnoise	COGLOAD\01\0501.wav	lag	flag	0	1	english
1702	17	22	10	2	CNCMaskers\ssnoise_10.wav	14	ssnoise	COGLOAD\01\0502.wav	salve	salv	0	2	english
1703	17	22	10	3	CNCMaskers\ssnoise_02.wav	14	ssnoise	COGLOAD\01\0503.wav	dime	dime	1	3	english
1704	17	22	10	4	CNCMaskers\ssnoise_08.wav	14	ssnoise	COGLOAD\01\0504.wav	hull	hull	1	4	english
1705	17	22	10	5	CNCMaskers\ssnoise_04.wav	14	ssnoise	COGLOAD\01\0505.wav	thin	thin	1	5	english
1706	17	22	10	6	CNCMaskers\ssnoise_06.wav	14	ssnoise	COGLOAD\01\0506.wav	shirt	shirt	1	6	english
1707	17	22	10	7	CNCMaskers\ssnoise_05.wav	14	ssnoise	COGLOAD\01\0507.wav	rose	rose	1	7	english
1708	17	22	10	8	CNCMaskers\ssnoise_07.wav	14	ssnoise	COGLOAD\01\0508.wav	fit	fit	1	8	english
1709	17	22	10	9	CNCMaskers\ssnoise_09.wav	14	ssnoise	COGLOAD\01\0509.wav	kite	kite	1	9	english
1710	17	22	10	10	CNCMaskers\ssnoise_03.wav	14	ssnoise	COGLOAD\01\0510.wav	cape	cape	1	10	english
1711	17	23	10	1	CNCMaskers\ssnoise_04.wav	7	ssnoise	COGLOAD\01\0801.wav	red	red	1	1	english
1712	17	23	10	2	CNCMaskers\ssnoise_05.wav	7	ssnoise	COGLOAD\01\0802.wav	vine	vine	1	2	english
1713	17	23	10	3	CNCMaskers\ssnoise_03.wav	7	ssnoise	COGLOAD\01\0803.wav	hide	hight	0	3	english
1714	17	23	10	4	CNCMaskers\ssnoise_06.wav	7	ssnoise	COGLOAD\01\0804.wav	car	car	1	4	english
1715	17	23	10	5	CNCMaskers\ssnoise_02.wav	7	ssnoise	COGLOAD\01\0805.wav	puff	puff	1	5	english
1716	17	23	10	6	CNCMaskers\ssnoise_01.wav	7	ssnoise	COGLOAD\01\0806.wav	sap	sap	1	6	english
1717	17	23	10	7	CNCMaskers\ssnoise_07.wav	7	ssnoise	COGLOAD\01\0807.wav	much	much	1	7	english
1718	17	23	10	8	CNCMaskers\ssnoise_08.wav	7	ssnoise	COGLOAD\01\0808.wav	which	which	1	8	english
1719	17	23	10	9	CNCMaskers\ssnoise_10.wav	7	ssnoise	COGLOAD\01\0809.wav	goal	goal	1	9	english
1720	17	23	10	10	CNCMaskers\ssnoise_09.wav	7	ssnoise	COGLOAD\01\0810.wav	talk	talk	1	10	english
1721	17	24	10	1	CNCMaskers\ssnoise_04.wav	200	ssnoise	COGLOAD\01\1101.wav	head	head	1	1	english
1722	17	24	10	2	CNCMaskers\ssnoise_10.wav	200	ssnoise	COGLOAD\01\1102.wav	numb	numb	1	2	english
1723	17	24	10	3	CNCMaskers\ssnoise_09.wav	200	ssnoise	COGLOAD\01\1103.wav	bar	bar	1	3	english
1724	17	24	10	4	CNCMaskers\ssnoise_05.wav	200	ssnoise	COGLOAD\01\1104.wav	more	more	1	4	english
1725	17	24	10	5	CNCMaskers\ssnoise_08.wav	200	ssnoise	COGLOAD\01\1105.wav	faith	faith	1	5	english
1726	17	24	10	6	CNCMaskers\ssnoise_06.wav	200	ssnoise	COGLOAD\01\1106.wav	soon	soon	1	6	english
1727	17	24	10	7	CNCMaskers\ssnoise_03.wav	200	ssnoise	COGLOAD\01\1107.wav	toss	toss	1	7	english
1728	17	24	10	8	CNCMaskers\ssnoise_01.wav	200	ssnoise	COGLOAD\01\1108.wav	life	life	1	8	english
1729	17	24	10	9	CNCMaskers\ssnoise_02.wav	200	ssnoise	COGLOAD\01\1109.wav	hut	hut	1	9	english
1730	17	24	10	10	CNCMaskers\ssnoise_07.wav	200	ssnoise	COGLOAD\01\1110.wav	joke	joke	1	10	english
1741	20	1	10	1	CNCfMaskers\ssnoise_02.wav	200	ssnoise	COGLOAD\01ffrench\0301.wav	coeur	coeur	1	1	french
1742	20	1	10	2	CNCfMaskers\ssnoise_01.wav	200	ssnoise	COGLOAD\01ffrench\0302.wav	nuque	nuque	1	2	french
1743	20	1	10	3	CNCfMaskers\ssnoise_07.wav	200	ssnoise	COGLOAD\01ffrench\0303.wav	guepe	guepe	1	3	french
1744	20	1	10	4	CNCfMaskers\ssnoise_10.wav	200	ssnoise	COGLOAD\01ffrench\0304.wav	sonde	sonde	1	4	french
1745	20	1	10	5	CNCfMaskers\ssnoise_05.wav	200	ssnoise	COGLOAD\01ffrench\0305.wav	troupe	troupe	1	5	french
1746	20	1	10	6	CNCfMaskers\ssnoise_08.wav	200	ssnoise	COGLOAD\01ffrench\0306.wav	canne	canne	1	6	french
1747	20	1	10	7	CNCfMaskers\ssnoise_06.wav	200	ssnoise	COGLOAD\01ffrench\0307.wav	ligue	ligue	1	7	french
1748	20	1	10	8	CNCfMaskers\ssnoise_04.wav	200	ssnoise	COGLOAD\01ffrench\0308.wav	dur	dur	1	8	french
1749	20	1	10	9	CNCfMaskers\ssnoise_03.wav	200	ssnoise	COGLOAD\01ffrench\0309.wav	lave	lave	1	9	french
1750	20	1	10	10	CNCfMaskers\ssnoise_09.wav	200	ssnoise	COGLOAD\01ffrench\0310.wav	traine	traine	1	10	french
1751	20	2	0	1	CNCfMaskers\ssnoise_04.wav	200	ssnoise	COGLOAD\01ffrench\1501.wav	cil	cil	1	1	french
1752	20	2	0	2	CNCfMaskers\ssnoise_09.wav	200	ssnoise	COGLOAD\01ffrench\1502.wav	fete	fete	1	2	french
1753	20	2	0	3	CNCfMaskers\ssnoise_01.wav	200	ssnoise	COGLOAD\01ffrench\1503.wav	chaise	chaise	1	3	french
1754	20	2	0	4	CNCfMaskers\ssnoise_06.wav	200	ssnoise	COGLOAD\01ffrench\1504.wav	bache	bache	1	4	french
1755	20	2	0	5	CNCfMaskers\ssnoise_08.wav	200	ssnoise	COGLOAD\01ffrench\1505.wav	souille	souille	1	5	french
1756	20	2	0	6	CNCfMaskers\ssnoise_02.wav	200	ssnoise	COGLOAD\01ffrench\1506.wav	balle	balle	1	6	french
1757	20	2	0	7	CNCfMaskers\ssnoise_05.wav	200	ssnoise	COGLOAD\01ffrench\1507.wav	soude	soude	1	7	french
1758	20	2	0	8	CNCfMaskers\ssnoise_03.wav	200	ssnoise	COGLOAD\01ffrench\1508.wav	mur	mur	1	8	french
1759	20	2	0	9	CNCfMaskers\ssnoise_07.wav	200	ssnoise	COGLOAD\01ffrench\1509.wav	change	change	1	9	french
1760	20	2	0	10	CNCfMaskers\ssnoise_10.wav	200	ssnoise	COGLOAD\01ffrench\1510.wav	gage	gage	1	10	french
1761	20	3	0	1	CNCfMaskers\ssnoise_09.wav	0	ssnoise	COGLOAD\01ffrench\0401.wav	corps	or	0	1	french
1762	20	3	0	2	CNCfMaskers\ssnoise_10.wav	0	ssnoise	COGLOAD\01ffrench\0402.wav	messe	neses	0	2	french
1763	20	3	0	3	CNCfMaskers\ssnoise_06.wav	0	ssnoise	COGLOAD\01ffrench\0403.wav	saute	saute	1	3	french
1764	20	3	0	4	CNCfMaskers\ssnoise_05.wav	0	ssnoise	COGLOAD\01ffrench\0404.wav	toile	toile	1	4	french
1765	20	3	0	5	CNCfMaskers\ssnoise_03.wav	0	ssnoise	COGLOAD\01ffrench\0405.wav	dire	dire	1	5	french
1766	20	3	0	6	CNCfMaskers\ssnoise_01.wav	0	ssnoise	COGLOAD\01ffrench\0406.wav	scene	scelle	0	6	french
1767	20	3	0	7	CNCfMaskers\ssnoise_02.wav	0	ssnoise	COGLOAD\01ffrench\0407.wav	gare	gare	1	7	french
1768	20	3	0	8	CNCfMaskers\ssnoise_07.wav	0	ssnoise	COGLOAD\01ffrench\0408.wav	tripe	frippe	0	8	french
1769	20	3	0	9	CNCfMaskers\ssnoise_04.wav	0	ssnoise	COGLOAD\01ffrench\0409.wav	vache	vache	1	9	french
1770	20	3	0	10	CNCfMaskers\ssnoise_08.wav	0	ssnoise	COGLOAD\01ffrench\0410.wav	tic	tic	1	10	french
1771	20	4	0	1	CNCfMaskers\ssnoise_02.wav	14	ssnoise	COGLOAD\01ffrench\1701.wav	doute	doute	1	1	french
1772	20	4	0	2	CNCfMaskers\ssnoise_07.wav	14	ssnoise	COGLOAD\01ffrench\1702.wav	gave	gave	1	2	french
1773	20	4	0	3	CNCfMaskers\ssnoise_04.wav	14	ssnoise	COGLOAD\01ffrench\1703.wav	seul	seul	1	3	french
1774	20	4	0	4	CNCfMaskers\ssnoise_03.wav	14	ssnoise	COGLOAD\01ffrench\1704.wav	ami	ami	1	4	french
1775	20	4	0	5	CNCfMaskers\ssnoise_08.wav	14	ssnoise	COGLOAD\01ffrench\1705.wav	tasse	tasse	1	5	french
1776	20	4	0	6	CNCfMaskers\ssnoise_05.wav	14	ssnoise	COGLOAD\01ffrench\1706.wav	chene	chene	1	6	french
1777	20	4	0	7	CNCfMaskers\ssnoise_09.wav	14	ssnoise	COGLOAD\01ffrench\1707.wav	pre	pre	1	7	french
1778	20	4	0	8	CNCfMaskers\ssnoise_06.wav	14	ssnoise	COGLOAD\01ffrench\1708.wav	sur	sur	1	8	french
1779	20	4	0	9	CNCfMaskers\ssnoise_01.wav	14	ssnoise	COGLOAD\01ffrench\1709.wav	crin	crin	1	9	french
1780	20	4	0	10	CNCfMaskers\ssnoise_10.wav	14	ssnoise	COGLOAD\01ffrench\1710.wav	vol	vol	1	10	french
1781	20	5	0	1	CNCfMaskers\ssnoise_06.wav	0	ssnoise	COGLOAD\01ffrench\2301.wav	caisse	caisse	1	1	french
1782	20	5	0	2	CNCfMaskers\ssnoise_07.wav	0	ssnoise	COGLOAD\01ffrench\2302.wav	folle	folle	1	2	french
1783	20	5	0	3	CNCfMaskers\ssnoise_01.wav	0	ssnoise	COGLOAD\01ffrench\2303.wav	saine	saine	1	3	french
1784	20	5	0	4	CNCfMaskers\ssnoise_04.wav	0	ssnoise	COGLOAD\01ffrench\2304.wav	pris	pris	1	4	french
1785	20	5	0	5	CNCfMaskers\ssnoise_03.wav	0	ssnoise	COGLOAD\01ffrench\2305.wav	rite	rite	1	5	french
1786	20	5	0	6	CNCfMaskers\ssnoise_05.wav	0	ssnoise	COGLOAD\01ffrench\2306.wav	bouse	bou	0	6	french
1787	20	5	0	7	CNCfMaskers\ssnoise_08.wav	0	ssnoise	COGLOAD\01ffrench\2307.wav	nappe	nappe	1	7	french
1788	20	5	0	8	CNCfMaskers\ssnoise_02.wav	0	ssnoise	COGLOAD\01ffrench\2308.wav	riche	riche	1	8	french
1789	20	5	0	9	CNCfMaskers\ssnoise_09.wav	0	ssnoise	COGLOAD\01ffrench\2309.wav	peigne	beigne	0	9	french
1790	20	5	0	10	CNCfMaskers\ssnoise_10.wav	0	ssnoise	COGLOAD\01ffrench\2310.wav	face	face	1	10	french
1791	20	6	0	1	CNCfMaskers\ssnoise_05.wav	7	ssnoise	COGLOAD\01ffrench\1901.wav	naine	naine	1	1	french
1792	20	6	0	2	CNCfMaskers\ssnoise_08.wav	7	ssnoise	COGLOAD\01ffrench\1902.wav	pire	pire	1	2	french
1793	20	6	0	3	CNCfMaskers\ssnoise_06.wav	7	ssnoise	COGLOAD\01ffrench\1903.wav	tank	tank	1	3	french
1794	20	6	0	4	CNCfMaskers\ssnoise_07.wav	7	ssnoise	COGLOAD\01ffrench\1904.wav	pur	pur	1	4	french
1795	20	6	0	5	CNCfMaskers\ssnoise_10.wav	7	ssnoise	COGLOAD\01ffrench\1905.wav	suer	suer	1	5	french
1796	20	6	0	6	CNCfMaskers\ssnoise_02.wav	7	ssnoise	COGLOAD\01ffrench\1906.wav	reve	reve	1	6	french
1797	20	6	0	7	CNCfMaskers\ssnoise_09.wav	7	ssnoise	COGLOAD\01ffrench\1907.wav	vase	vase	1	7	french
1798	20	6	0	8	CNCfMaskers\ssnoise_03.wav	7	ssnoise	COGLOAD\01ffrench\1908.wav	meche	meche	1	8	french
1799	20	6	0	9	CNCfMaskers\ssnoise_01.wav	7	ssnoise	COGLOAD\01ffrench\1909.wav	bol	bol	1	9	french
1800	20	6	0	10	CNCfMaskers\ssnoise_04.wav	7	ssnoise	COGLOAD\01ffrench\1910.wav	gene	gene	1	10	french
1801	20	7	10	1	CNCfMaskers\ssnoise_03.wav	7	ssnoise	COGLOAD\01ffrench\0201.wav	crime	crime	1	1	french
1802	20	7	10	2	CNCfMaskers\ssnoise_07.wav	7	ssnoise	COGLOAD\01ffrench\0202.wav	prose	prose	1	2	french
1803	20	7	10	3	CNCfMaskers\ssnoise_09.wav	7	ssnoise	COGLOAD\01ffrench\0203.wav	vente	vente	1	3	french
1804	20	7	10	4	CNCfMaskers\ssnoise_02.wav	7	ssnoise	COGLOAD\01ffrench\0204.wav	soif	soif	1	4	french
1805	20	7	10	5	CNCfMaskers\ssnoise_05.wav	7	ssnoise	COGLOAD\01ffrench\0205.wav	rire	rire	1	5	french
1806	20	7	10	6	CNCfMaskers\ssnoise_06.wav	7	ssnoise	COGLOAD\01ffrench\0206.wav	songe	songe	1	6	french
1807	20	7	10	7	CNCfMaskers\ssnoise_08.wav	7	ssnoise	COGLOAD\01ffrench\0207.wav	laisse	laisse	1	7	french
1808	20	7	10	8	CNCfMaskers\ssnoise_01.wav	7	ssnoise	COGLOAD\01ffrench\0208.wav	boite	boite	1	8	french
1809	20	7	10	9	CNCfMaskers\ssnoise_04.wav	7	ssnoise	COGLOAD\01ffrench\0209.wav	lourd	lourd	1	9	french
1810	20	7	10	10	CNCfMaskers\ssnoise_10.wav	7	ssnoise	COGLOAD\01ffrench\0210.wav	rame	rame	1	10	french
1811	20	8	0	1	CNCfMaskers\ssnoise_08.wav	200	ssnoise	COGLOAD\01ffrench\2401.wav	neige	neige	1	1	french
1812	20	8	0	2	CNCfMaskers\ssnoise_05.wav	200	ssnoise	COGLOAD\01ffrench\2402.wav	dague	dague	1	2	french
1813	20	8	0	3	CNCfMaskers\ssnoise_07.wav	200	ssnoise	COGLOAD\01ffrench\2403.wav	sec	sec	1	3	french
1814	20	8	0	4	CNCfMaskers\ssnoise_09.wav	200	ssnoise	COGLOAD\01ffrench\2404.wav	tole	tole	1	4	french
1815	20	8	0	5	CNCfMaskers\ssnoise_02.wav	200	ssnoise	COGLOAD\01ffrench\2405.wav	meule	meule	1	5	french
1816	20	8	0	6	CNCfMaskers\ssnoise_01.wav	200	ssnoise	COGLOAD\01ffrench\2406.wav	fine	fine	1	6	french
1817	20	8	0	7	CNCfMaskers\ssnoise_04.wav	200	ssnoise	COGLOAD\01ffrench\2407.wav	prend	prend	1	7	french
1818	20	8	0	8	CNCfMaskers\ssnoise_10.wav	200	ssnoise	COGLOAD\01ffrench\2408.wav	serre	serre	1	8	french
1819	20	8	0	9	CNCfMaskers\ssnoise_03.wav	200	ssnoise	COGLOAD\01ffrench\2409.wav	peinte	peinte	1	9	french
1820	20	8	0	10	CNCfMaskers\ssnoise_06.wav	200	ssnoise	COGLOAD\01ffrench\2410.wav	voute	voute	1	10	french
1821	20	9	10	1	CNCfMaskers\ssnoise_03.wav	200	ssnoise	COGLOAD\01ffrench\1401.wav	chance	chance	1	1	french
1822	20	9	10	2	CNCfMaskers\ssnoise_07.wav	200	ssnoise	COGLOAD\01ffrench\1402.wav	gagne	gagne	1	2	french
1823	20	9	10	3	CNCfMaskers\ssnoise_04.wav	200	ssnoise	COGLOAD\01ffrench\1403.wav	sud	sud	1	3	french
1824	20	9	10	4	CNCfMaskers\ssnoise_10.wav	200	ssnoise	COGLOAD\01ffrench\1404.wav	fausse	fausse	1	4	french
1825	20	9	10	5	CNCfMaskers\ssnoise_09.wav	200	ssnoise	COGLOAD\01ffrench\1405.wav	acquis	acquis	1	5	french
1826	20	9	10	6	CNCfMaskers\ssnoise_06.wav	200	ssnoise	COGLOAD\01ffrench\1406.wav	ville	ville	1	6	french
1827	20	9	10	7	CNCfMaskers\ssnoise_01.wav	200	ssnoise	COGLOAD\01ffrench\1407.wav	mare	mare	1	7	french
1828	20	9	10	8	CNCfMaskers\ssnoise_08.wav	200	ssnoise	COGLOAD\01ffrench\1408.wav	noce	noce	1	8	french
1829	20	9	10	9	CNCfMaskers\ssnoise_05.wav	200	ssnoise	COGLOAD\01ffrench\1409.wav	appas	appas	1	9	french
1830	20	9	10	10	CNCfMaskers\ssnoise_02.wav	200	ssnoise	COGLOAD\01ffrench\1410.wav	route	route	1	10	french
1831	20	10	10	1	CNCfMaskers\ssnoise_01.wav	7	ssnoise	COGLOAD\01ffrench\0701.wav	preuve	preuve	1	1	french
1832	20	10	10	2	CNCfMaskers\ssnoise_09.wav	7	ssnoise	COGLOAD\01ffrench\0702.wav	type	type	1	2	french
1833	20	10	10	3	CNCfMaskers\ssnoise_10.wav	7	ssnoise	COGLOAD\01ffrench\0703.wav	cime	cime	1	3	french
1834	20	10	10	4	CNCfMaskers\ssnoise_05.wav	7	ssnoise	COGLOAD\01ffrench\0704.wav	genre	genre	1	4	french
1835	20	10	10	5	CNCfMaskers\ssnoise_07.wav	7	ssnoise	COGLOAD\01ffrench\0705.wav	ronce	ronce	1	5	french
1836	20	10	10	6	CNCfMaskers\ssnoise_04.wav	7	ssnoise	COGLOAD\01ffrench\0706.wav	douce	douce	1	6	french
1837	20	10	10	7	CNCfMaskers\ssnoise_02.wav	7	ssnoise	COGLOAD\01ffrench\0707.wav	cote	cote	1	7	french
1838	20	10	10	8	CNCfMaskers\ssnoise_06.wav	7	ssnoise	COGLOAD\01ffrench\0708.wav	lance	lance	1	8	french
1839	20	10	10	9	CNCfMaskers\ssnoise_08.wav	7	ssnoise	COGLOAD\01ffrench\0709.wav	compte	compte	1	9	french
1840	20	10	10	10	CNCfMaskers\ssnoise_03.wav	7	ssnoise	COGLOAD\01ffrench\0710.wav	duc	duc	1	10	french
1841	20	11	10	1	CNCfMaskers\ssnoise_01.wav	200	ssnoise	COGLOAD\01ffrench\0801.wav	terre	terre	1	1	french
1842	20	11	10	2	CNCfMaskers\ssnoise_08.wav	200	ssnoise	COGLOAD\01ffrench\0802.wav	trappe	trappe	1	2	french
1843	20	11	10	3	CNCfMaskers\ssnoise_06.wav	200	ssnoise	COGLOAD\01ffrench\0803.wav	lire	lire	1	3	french
1844	20	11	10	4	CNCfMaskers\ssnoise_05.wav	200	ssnoise	COGLOAD\01ffrench\0804.wav	bouc	bouc	1	4	french
1845	20	11	10	5	CNCfMaskers\ssnoise_03.wav	200	ssnoise	COGLOAD\01ffrench\0805.wav	dune	dune	1	5	french
1846	20	11	10	6	CNCfMaskers\ssnoise_07.wav	200	ssnoise	COGLOAD\01ffrench\0806.wav	rompe	rompe	1	6	french
1847	20	11	10	7	CNCfMaskers\ssnoise_02.wav	200	ssnoise	COGLOAD\01ffrench\0807.wav	mer	mer	1	7	french
1848	20	11	10	8	CNCfMaskers\ssnoise_04.wav	200	ssnoise	COGLOAD\01ffrench\0808.wav	soir	soir	1	8	french
1849	20	11	10	9	CNCfMaskers\ssnoise_10.wav	200	ssnoise	COGLOAD\01ffrench\0809.wav	lente	lente	1	9	french
1850	20	11	10	10	CNCfMaskers\ssnoise_09.wav	200	ssnoise	COGLOAD\01ffrench\0810.wav	dette	dette	1	10	french
1851	20	12	0	1	CNCfMaskers\ssnoise_07.wav	0	ssnoise	COGLOAD\01ffrench\2001.wav	raide	raide	1	1	french
1852	20	12	0	2	CNCfMaskers\ssnoise_08.wav	0	ssnoise	COGLOAD\01ffrench\2002.wav	etang	etang	1	2	french
1853	20	12	0	3	CNCfMaskers\ssnoise_01.wav	0	ssnoise	COGLOAD\01ffrench\2003.wav	roule	roule	1	3	french
1854	20	12	0	4	CNCfMaskers\ssnoise_06.wav	0	ssnoise	COGLOAD\01ffrench\2004.wav	mise	mise	1	4	french
1855	20	12	0	5	CNCfMaskers\ssnoise_02.wav	0	ssnoise	COGLOAD\01ffrench\2005.wav	annee	allee	0	5	french
1856	20	12	0	6	CNCfMaskers\ssnoise_03.wav	0	ssnoise	COGLOAD\01ffrench\2006.wav	pile	pine	0	6	french
1857	20	12	0	7	CNCfMaskers\ssnoise_04.wav	0	ssnoise	COGLOAD\01ffrench\2007.wav	sort	sort	1	7	french
1858	20	12	0	8	CNCfMaskers\ssnoise_09.wav	0	ssnoise	COGLOAD\01ffrench\2008.wav	masse	masse	1	8	french
1859	20	12	0	9	CNCfMaskers\ssnoise_05.wav	0	ssnoise	COGLOAD\01ffrench\2009.wav	feve	feve	1	9	french
1860	20	12	0	10	CNCfMaskers\ssnoise_10.wav	0	ssnoise	COGLOAD\01ffrench\2010.wav	bac	bac	1	10	french
1861	20	13	0	1	CNCfMaskers\ssnoise_05.wav	14	ssnoise	COGLOAD\01ffrench\2501.wav	tri	tri	1	1	french
1862	20	13	0	2	CNCfMaskers\ssnoise_01.wav	14	ssnoise	COGLOAD\01ffrench\2502.wav	these	these	1	2	french
1863	20	13	0	3	CNCfMaskers\ssnoise_06.wav	14	ssnoise	COGLOAD\01ffrench\2503.wav	arche	arche	1	3	french
1864	20	13	0	4	CNCfMaskers\ssnoise_10.wav	14	ssnoise	COGLOAD\01ffrench\2504.wav	bec	bec	1	4	french
1865	20	13	0	5	CNCfMaskers\ssnoise_03.wav	14	ssnoise	COGLOAD\01ffrench\2505.wav	dru	dru	1	5	french
1866	20	13	0	6	CNCfMaskers\ssnoise_02.wav	14	ssnoise	COGLOAD\01ffrench\2506.wav	franc	franc	1	6	french
1867	20	13	0	7	CNCfMaskers\ssnoise_09.wav	14	ssnoise	COGLOAD\01ffrench\2507.wav	bouge	bouge	1	7	french
1868	20	13	0	8	CNCfMaskers\ssnoise_04.wav	14	ssnoise	COGLOAD\01ffrench\2508.wav	gomme	gomme	1	8	french
1869	20	13	0	9	CNCfMaskers\ssnoise_07.wav	14	ssnoise	COGLOAD\01ffrench\2509.wav	rut	rut	1	9	french
1870	20	13	0	10	CNCfMaskers\ssnoise_08.wav	14	ssnoise	COGLOAD\01ffrench\2510.wav	pale	pale	1	10	french
1871	20	14	10	1	CNCfMaskers\ssnoise_10.wav	14	ssnoise	COGLOAD\01ffrench\1301.wav	fente	fente	1	1	french
1872	20	14	10	2	CNCfMaskers\ssnoise_05.wav	14	ssnoise	COGLOAD\01ffrench\1302.wav	tige	tige	1	2	french
1873	20	14	10	3	CNCfMaskers\ssnoise_04.wav	14	ssnoise	COGLOAD\01ffrench\1303.wav	grain	grain	1	3	french
1874	20	14	10	4	CNCfMaskers\ssnoise_08.wav	14	ssnoise	COGLOAD\01ffrench\1304.wav	cave	cave	1	4	french
1875	20	14	10	5	CNCfMaskers\ssnoise_09.wav	14	ssnoise	COGLOAD\01ffrench\1305.wav	bulle	bulle	1	5	french
1876	20	14	10	6	CNCfMaskers\ssnoise_03.wav	14	ssnoise	COGLOAD\01ffrench\1306.wav	bord	bord	1	6	french
1877	20	14	10	7	CNCfMaskers\ssnoise_01.wav	14	ssnoise	COGLOAD\01ffrench\1307.wav	rouille	rouille	1	7	french
1878	20	14	10	8	CNCfMaskers\ssnoise_07.wav	14	ssnoise	COGLOAD\01ffrench\1308.wav	oser	oser	1	8	french
1879	20	14	10	9	CNCfMaskers\ssnoise_06.wav	14	ssnoise	COGLOAD\01ffrench\1309.wav	site	site	1	9	french
1880	20	14	10	10	CNCfMaskers\ssnoise_02.wav	14	ssnoise	COGLOAD\01ffrench\1310.wav	bouee	bouee	1	10	french
1881	20	15	0	1	CNCfMaskers\ssnoise_01.wav	200	ssnoise	COGLOAD\01ffrench\2101.wav	manche	manche	1	1	french
1882	20	15	0	2	CNCfMaskers\ssnoise_02.wav	200	ssnoise	COGLOAD\01ffrench\2102.wav	saigne	saigne	1	2	french
1883	20	15	0	3	CNCfMaskers\ssnoise_07.wav	200	ssnoise	COGLOAD\01ffrench\2103.wav	bois	bois	1	3	french
1884	20	15	0	4	CNCfMaskers\ssnoise_08.wav	200	ssnoise	COGLOAD\01ffrench\2104.wav	dard	dard	1	4	french
1885	20	15	0	5	CNCfMaskers\ssnoise_06.wav	200	ssnoise	COGLOAD\01ffrench\2105.wav	faute	faute	1	5	french
1886	20	15	0	6	CNCfMaskers\ssnoise_04.wav	200	ssnoise	COGLOAD\01ffrench\2106.wav	gite	gite	1	6	french
1887	20	15	0	7	CNCfMaskers\ssnoise_03.wav	200	ssnoise	COGLOAD\01ffrench\2107.wav	pere	pere	1	7	french
1888	20	15	0	8	CNCfMaskers\ssnoise_10.wav	200	ssnoise	COGLOAD\01ffrench\2108.wav	mine	mine	1	8	french
1889	20	15	0	9	CNCfMaskers\ssnoise_05.wav	200	ssnoise	COGLOAD\01ffrench\2109.wav	tronc	tronc	1	9	french
1890	20	15	0	10	CNCfMaskers\ssnoise_09.wav	200	ssnoise	COGLOAD\01ffrench\2110.wav	passe	passe	1	10	french
1891	20	16	0	1	CNCfMaskers\ssnoise_08.wav	14	ssnoise	COGLOAD\01ffrench\0501.wav	monde	monde	1	1	french
1892	20	16	0	2	CNCfMaskers\ssnoise_10.wav	14	ssnoise	COGLOAD\01ffrench\0502.wav	rhume	rhume	1	2	french
1893	20	16	0	3	CNCfMaskers\ssnoise_07.wav	14	ssnoise	COGLOAD\01ffrench\0503.wav	datte	datte	1	3	french
1894	20	16	0	4	CNCfMaskers\ssnoise_03.wav	14	ssnoise	COGLOAD\01ffrench\0504.wav	loupe	loupe	1	4	french
1895	20	16	0	5	CNCfMaskers\ssnoise_02.wav	14	ssnoise	COGLOAD\01ffrench\0505.wav	soigne	soigne	1	5	french
1896	20	16	0	6	CNCfMaskers\ssnoise_01.wav	14	ssnoise	COGLOAD\01ffrench\0506.wav	creche	creche	1	6	french
1897	20	16	0	7	CNCfMaskers\ssnoise_09.wav	14	ssnoise	COGLOAD\01ffrench\0507.wav	lune	lune	1	7	french
1898	20	16	0	8	CNCfMaskers\ssnoise_06.wav	14	ssnoise	COGLOAD\01ffrench\0508.wav	dose	dose	1	8	french
1899	20	16	0	9	CNCfMaskers\ssnoise_05.wav	14	ssnoise	COGLOAD\01ffrench\0509.wav	truffe	truffe	1	9	french
1900	20	16	0	10	CNCfMaskers\ssnoise_04.wav	14	ssnoise	COGLOAD\01ffrench\0510.wav	prince	prince	1	10	french
1901	20	17	0	1	CNCfMaskers\ssnoise_08.wav	7	ssnoise	COGLOAD\01ffrench\2201.wav	elan	elan	1	1	french
1902	20	17	0	2	CNCfMaskers\ssnoise_02.wav	7	ssnoise	COGLOAD\01ffrench\2202.wav	voix	voix	1	2	french
1903	20	17	0	3	CNCfMaskers\ssnoise_09.wav	7	ssnoise	COGLOAD\01ffrench\2203.wav	pese	pese	1	3	french
1904	20	17	0	4	CNCfMaskers\ssnoise_06.wav	7	ssnoise	COGLOAD\01ffrench\2204.wav	buche	buche	1	4	french
1905	20	17	0	5	CNCfMaskers\ssnoise_01.wav	7	ssnoise	COGLOAD\01ffrench\2205.wav	paille	paille	1	5	french
1906	20	17	0	6	CNCfMaskers\ssnoise_07.wav	7	ssnoise	COGLOAD\01ffrench\2206.wav	tube	tube	1	6	french
1907	20	17	0	7	CNCfMaskers\ssnoise_10.wav	7	ssnoise	COGLOAD\01ffrench\2207.wav	dalle	dalle	1	7	french
1908	20	17	0	8	CNCfMaskers\ssnoise_04.wav	7	ssnoise	COGLOAD\01ffrench\2208.wav	four	four	1	8	french
1909	20	17	0	9	CNCfMaskers\ssnoise_05.wav	7	ssnoise	COGLOAD\01ffrench\2209.wav	jante	jante	1	9	french
1910	20	17	0	10	CNCfMaskers\ssnoise_03.wav	7	ssnoise	COGLOAD\01ffrench\2210.wav	gaz	gaz	1	10	french
1911	20	18	0	1	CNCfMaskers\ssnoise_02.wav	7	ssnoise	COGLOAD\01ffrench\1001.wav	trac	trac	1	1	french
1912	20	18	0	2	CNCfMaskers\ssnoise_05.wav	7	ssnoise	COGLOAD\01ffrench\1002.wav	veuf	veuf	1	2	french
1913	20	18	0	3	CNCfMaskers\ssnoise_06.wav	7	ssnoise	COGLOAD\01ffrench\1003.wav	pense	pense	1	3	french
1914	20	18	0	4	CNCfMaskers\ssnoise_08.wav	7	ssnoise	COGLOAD\01ffrench\1004.wav	buee	buee	1	4	french
1915	20	18	0	5	CNCfMaskers\ssnoise_10.wav	7	ssnoise	COGLOAD\01ffrench\1005.wav	ride	ride	1	5	french
1916	20	18	0	6	CNCfMaskers\ssnoise_03.wav	7	ssnoise	COGLOAD\01ffrench\1006.wav	vague	vague	1	6	french
1917	20	18	0	7	CNCfMaskers\ssnoise_07.wav	7	ssnoise	COGLOAD\01ffrench\1007.wav	croc	croc	1	7	french
1918	20	18	0	8	CNCfMaskers\ssnoise_04.wav	7	ssnoise	COGLOAD\01ffrench\1008.wav	lobe	lobe	1	8	french
1919	20	18	0	9	CNCfMaskers\ssnoise_09.wav	7	ssnoise	COGLOAD\01ffrench\1009.wav	mieux	mieux	1	9	french
1920	20	18	0	10	CNCfMaskers\ssnoise_01.wav	7	ssnoise	COGLOAD\01ffrench\1010.wav	natte	natte	1	10	french
1921	20	19	10	1	CNCfMaskers\ssnoise_05.wav	14	ssnoise	COGLOAD\01ffrench\0601.wav	transe	transe	1	1	french
1922	20	19	10	2	CNCfMaskers\ssnoise_08.wav	14	ssnoise	COGLOAD\01ffrench\0602.wav	tante	tante	1	2	french
1923	20	19	10	3	CNCfMaskers\ssnoise_10.wav	14	ssnoise	COGLOAD\01ffrench\0603.wav	part	part	1	3	french
1924	20	19	10	4	CNCfMaskers\ssnoise_03.wav	14	ssnoise	COGLOAD\01ffrench\0604.wav	moine	moine	1	4	french
1925	20	19	10	5	CNCfMaskers\ssnoise_09.wav	14	ssnoise	COGLOAD\01ffrench\0605.wav	pente	pente	1	5	french
1926	20	19	10	6	CNCfMaskers\ssnoise_06.wav	14	ssnoise	COGLOAD\01ffrench\0606.wav	trousse	trousse	1	6	french
1927	20	19	10	7	CNCfMaskers\ssnoise_02.wav	14	ssnoise	COGLOAD\01ffrench\0607.wav	bande	bamde	0	7	french
1928	20	19	10	8	CNCfMaskers\ssnoise_07.wav	14	ssnoise	COGLOAD\01ffrench\0608.wav	lame	lame	1	8	french
1929	20	19	10	9	CNCfMaskers\ssnoise_01.wav	14	ssnoise	COGLOAD\01ffrench\0609.wav	paume	paume	1	9	french
1930	20	19	10	10	CNCfMaskers\ssnoise_04.wav	14	ssnoise	COGLOAD\01ffrench\0610.wav	cause	cause	1	10	french
1931	20	20	10	1	CNCfMaskers\ssnoise_01.wav	0	ssnoise	COGLOAD\01ffrench\1601.wav	mal	mal	1	1	french
1932	20	20	10	2	CNCfMaskers\ssnoise_02.wav	0	ssnoise	COGLOAD\01ffrench\1602.wav	tonne	tonne	1	2	french
1933	20	20	10	3	CNCfMaskers\ssnoise_10.wav	0	ssnoise	COGLOAD\01ffrench\1603.wav	peur	veuf	0	3	french
1934	20	20	10	4	CNCfMaskers\ssnoise_04.wav	0	ssnoise	COGLOAD\01ffrench\1604.wav	rampe	rampe	1	4	french
1935	20	20	10	5	CNCfMaskers\ssnoise_09.wav	0	ssnoise	COGLOAD\01ffrench\1605.wav	puce	puce	1	5	french
1936	20	20	10	6	CNCfMaskers\ssnoise_07.wav	0	ssnoise	COGLOAD\01ffrench\1606.wav	cor	cor	1	6	french
1937	20	20	10	7	CNCfMaskers\ssnoise_06.wav	0	ssnoise	COGLOAD\01ffrench\1607.wav	vite	vite	1	7	french
1938	20	20	10	8	CNCfMaskers\ssnoise_03.wav	0	ssnoise	COGLOAD\01ffrench\1608.wav	mouche	mouche	1	8	french
1939	20	20	10	9	CNCfMaskers\ssnoise_05.wav	0	ssnoise	COGLOAD\01ffrench\1609.wav	fille	file	0	9	french
1940	20	20	10	10	CNCfMaskers\ssnoise_08.wav	0	ssnoise	COGLOAD\01ffrench\1610.wav	bille	dire	0	10	french
1941	20	21	10	1	CNCfMaskers\ssnoise_03.wav	7	ssnoise	COGLOAD\01ffrench\1101.wav	col	col	1	1	french
1942	20	21	10	2	CNCfMaskers\ssnoise_09.wav	7	ssnoise	COGLOAD\01ffrench\1102.wav	soupe	soupe	1	2	french
1943	20	21	10	3	CNCfMaskers\ssnoise_08.wav	7	ssnoise	COGLOAD\01ffrench\1103.wav	nage	nage	1	3	french
1944	20	21	10	4	CNCfMaskers\ssnoise_06.wav	7	ssnoise	COGLOAD\01ffrench\1104.wav	souche	souche	1	4	french
1945	20	21	10	5	CNCfMaskers\ssnoise_01.wav	7	ssnoise	COGLOAD\01ffrench\1105.wav	dors	dors	1	5	french
1946	20	21	10	6	CNCfMaskers\ssnoise_04.wav	7	ssnoise	COGLOAD\01ffrench\1106.wav	sage	sage	1	6	french
1947	20	21	10	7	CNCfMaskers\ssnoise_10.wav	7	ssnoise	COGLOAD\01ffrench\1107.wav	gaine	gaine	1	7	french
1948	20	21	10	8	CNCfMaskers\ssnoise_07.wav	7	ssnoise	COGLOAD\01ffrench\1108.wav	fil	fil	1	8	french
1949	20	21	10	9	CNCfMaskers\ssnoise_02.wav	7	ssnoise	COGLOAD\01ffrench\1109.wav	cru	cru	1	9	french
1950	20	21	10	10	CNCfMaskers\ssnoise_05.wav	7	ssnoise	COGLOAD\01ffrench\1110.wav	boule	boule	1	10	french
1951	20	22	10	1	CNCfMaskers\ssnoise_03.wav	0	ssnoise	COGLOAD\01ffrench\1801.wav	front	front	1	1	french
1952	20	22	10	2	CNCfMaskers\ssnoise_02.wav	0	ssnoise	COGLOAD\01ffrench\1802.wav	ruse	ruse	1	2	french
1953	20	22	10	3	CNCfMaskers\ssnoise_08.wav	0	ssnoise	COGLOAD\01ffrench\1803.wav	louche	louche	1	3	french
1954	20	22	10	4	CNCfMaskers\ssnoise_10.wav	0	ssnoise	COGLOAD\01ffrench\1804.wav	brin	brin	1	4	french
1955	20	22	10	5	CNCfMaskers\ssnoise_05.wav	0	ssnoise	COGLOAD\01ffrench\1805.wav	faille	femme	0	5	french
1956	20	22	10	6	CNCfMaskers\ssnoise_04.wav	0	ssnoise	COGLOAD\01ffrench\1806.wav	sauge	sauge	1	6	french
1957	20	22	10	7	CNCfMaskers\ssnoise_01.wav	0	ssnoise	COGLOAD\01ffrench\1807.wav	langue	lange	0	7	french
1958	20	22	10	8	CNCfMaskers\ssnoise_09.wav	0	ssnoise	COGLOAD\01ffrench\1808.wav	molle	molle	1	8	french
1959	20	22	10	9	CNCfMaskers\ssnoise_07.wav	0	ssnoise	COGLOAD\01ffrench\1809.wav	drap	drap	1	9	french
1960	20	22	10	10	CNCfMaskers\ssnoise_06.wav	0	ssnoise	COGLOAD\01ffrench\1810.wav	mille	mille	1	10	french
1961	20	23	10	1	CNCfMaskers\ssnoise_09.wav	14	ssnoise	COGLOAD\01ffrench\0901.wav	sauce	sauce	1	1	french
1962	20	23	10	2	CNCfMaskers\ssnoise_10.wav	14	ssnoise	COGLOAD\01ffrench\0902.wav	sourd	sourd	1	2	french
1963	20	23	10	3	CNCfMaskers\ssnoise_02.wav	14	ssnoise	COGLOAD\01ffrench\0903.wav	crete	crete	1	3	french
1964	20	23	10	4	CNCfMaskers\ssnoise_07.wav	14	ssnoise	COGLOAD\01ffrench\0904.wav	lard	lard	1	4	french
1965	20	23	10	5	CNCfMaskers\ssnoise_03.wav	14	ssnoise	COGLOAD\01ffrench\0905.wav	femme	femme	1	5	french
1966	20	23	10	6	CNCfMaskers\ssnoise_01.wav	14	ssnoise	COGLOAD\01ffrench\0906.wav	prune	prune	1	6	french
1967	20	23	10	7	CNCfMaskers\ssnoise_04.wav	14	ssnoise	COGLOAD\01ffrench\0907.wav	lime	lime	1	7	french
1968	20	23	10	8	CNCfMaskers\ssnoise_05.wav	14	ssnoise	COGLOAD\01ffrench\0908.wav	tape	tape	1	8	french
1969	20	23	10	9	CNCfMaskers\ssnoise_08.wav	14	ssnoise	COGLOAD\01ffrench\0909.wav	tour	tour	1	9	french
1970	20	23	10	10	CNCfMaskers\ssnoise_06.wav	14	ssnoise	COGLOAD\01ffrench\0910.wav	lampe	lampe	1	10	french
1971	20	24	10	1	CNCfMaskers\ssnoise_02.wav	0	ssnoise	COGLOAD\01ffrench\1201.wav	cale	cale	1	1	french
1972	20	24	10	2	CNCfMaskers\ssnoise_06.wav	0	ssnoise	COGLOAD\01ffrench\1202.wav	bonne	bonne	1	2	french
1973	20	24	10	3	CNCfMaskers\ssnoise_09.wav	0	ssnoise	COGLOAD\01ffrench\1203.wav	rive	prive	0	3	french
1974	20	24	10	4	CNCfMaskers\ssnoise_08.wav	0	ssnoise	COGLOAD\01ffrench\1204.wav	sol	sol	1	4	french
1975	20	24	10	5	CNCfMaskers\ssnoise_07.wav	0	ssnoise	COGLOAD\01ffrench\1205.wav	tempe	tempe	1	5	french
1976	20	24	10	6	CNCfMaskers\ssnoise_10.wav	0	ssnoise	COGLOAD\01ffrench\1206.wav	fauve	prose	0	6	french
1977	20	24	10	7	CNCfMaskers\ssnoise_05.wav	0	ssnoise	COGLOAD\01ffrench\1207.wav	phase	phase	1	7	french
1978	20	24	10	8	CNCfMaskers\ssnoise_03.wav	0	ssnoise	COGLOAD\01ffrench\1208.wav	mule	mule	1	8	french
1979	20	24	10	9	CNCfMaskers\ssnoise_04.wav	0	ssnoise	COGLOAD\01ffrench\1209.wav	chatte	chatte	1	9	french
1980	20	24	10	10	CNCfMaskers\ssnoise_01.wav	0	ssnoise	COGLOAD\01ffrench\1210.wav	regne	regne	1	10	french
1991	21	1	10	1	CNCfMaskers\ssnoise_04.wav	7	ssnoise	COGLOAD\01ffrench\1001.wav	trac	trac	1	1	french
1992	21	1	10	2	CNCfMaskers\ssnoise_10.wav	7	ssnoise	COGLOAD\01ffrench\1002.wav	veuf	veuf	1	2	french
1993	21	1	10	3	CNCfMaskers\ssnoise_05.wav	7	ssnoise	COGLOAD\01ffrench\1003.wav	pense	pense	1	3	french
1994	21	1	10	4	CNCfMaskers\ssnoise_06.wav	7	ssnoise	COGLOAD\01ffrench\1004.wav	buee	buee	1	4	french
1995	21	1	10	5	CNCfMaskers\ssnoise_02.wav	7	ssnoise	COGLOAD\01ffrench\1005.wav	ride	ride	1	5	french
1996	21	1	10	6	CNCfMaskers\ssnoise_03.wav	7	ssnoise	COGLOAD\01ffrench\1006.wav	vague	vague	1	6	french
1997	21	1	10	7	CNCfMaskers\ssnoise_01.wav	7	ssnoise	COGLOAD\01ffrench\1007.wav	croc	croc	1	7	french
1998	21	1	10	8	CNCfMaskers\ssnoise_07.wav	7	ssnoise	COGLOAD\01ffrench\1008.wav	lobe	lobe	1	8	french
1999	21	1	10	9	CNCfMaskers\ssnoise_08.wav	7	ssnoise	COGLOAD\01ffrench\1009.wav	mieux	mieux	1	9	french
2000	21	1	10	10	CNCfMaskers\ssnoise_09.wav	7	ssnoise	COGLOAD\01ffrench\1010.wav	natte	natte	1	10	french
2001	21	2	0	1	CNCfMaskers\ssnoise_09.wav	0	ssnoise	COGLOAD\01ffrench\0801.wav	terre	terre	1	1	french
2002	21	2	0	2	CNCfMaskers\ssnoise_02.wav	0	ssnoise	COGLOAD\01ffrench\0802.wav	trappe	trappe	1	2	french
2003	21	2	0	3	CNCfMaskers\ssnoise_07.wav	0	ssnoise	COGLOAD\01ffrench\0803.wav	lire	lire	1	3	french
2004	21	2	0	4	CNCfMaskers\ssnoise_08.wav	0	ssnoise	COGLOAD\01ffrench\0804.wav	bouc	bouau	0	4	french
2005	21	2	0	5	CNCfMaskers\ssnoise_10.wav	0	ssnoise	COGLOAD\01ffrench\0805.wav	dune	dune	1	5	french
2006	21	2	0	6	CNCfMaskers\ssnoise_01.wav	0	ssnoise	COGLOAD\01ffrench\0806.wav	rompe	peau	0	6	french
2007	21	2	0	7	CNCfMaskers\ssnoise_05.wav	0	ssnoise	COGLOAD\01ffrench\0807.wav	mer	mer	1	7	french
2008	21	2	0	8	CNCfMaskers\ssnoise_04.wav	0	ssnoise	COGLOAD\01ffrench\0808.wav	soir	soir	1	8	french
2009	21	2	0	9	CNCfMaskers\ssnoise_06.wav	0	ssnoise	COGLOAD\01ffrench\0809.wav	lente	lente	1	9	french
2010	21	2	0	10	CNCfMaskers\ssnoise_03.wav	0	ssnoise	COGLOAD\01ffrench\0810.wav	dette	dette	1	10	french
2011	21	3	0	1	CNCfMaskers\ssnoise_05.wav	0	ssnoise	COGLOAD\01ffrench\1301.wav	fente	fente	1	1	french
2012	21	3	0	2	CNCfMaskers\ssnoise_06.wav	0	ssnoise	COGLOAD\01ffrench\1302.wav	tige	tige	1	2	french
2013	21	3	0	3	CNCfMaskers\ssnoise_09.wav	0	ssnoise	COGLOAD\01ffrench\1303.wav	grain	grain	1	3	french
2014	21	3	0	4	CNCfMaskers\ssnoise_04.wav	0	ssnoise	COGLOAD\01ffrench\1304.wav	cave	cave	1	4	french
2015	21	3	0	5	CNCfMaskers\ssnoise_08.wav	0	ssnoise	COGLOAD\01ffrench\1305.wav	bulle	bulbe	0	5	french
2016	21	3	0	6	CNCfMaskers\ssnoise_07.wav	0	ssnoise	COGLOAD\01ffrench\1306.wav	bord	bobo	0	6	french
2017	21	3	0	7	CNCfMaskers\ssnoise_02.wav	0	ssnoise	COGLOAD\01ffrench\1307.wav	rouille	rou	0	7	french
2018	21	3	0	8	CNCfMaskers\ssnoise_01.wav	0	ssnoise	COGLOAD\01ffrench\1308.wav	oser	rose	0	8	french
2019	21	3	0	9	CNCfMaskers\ssnoise_03.wav	0	ssnoise	COGLOAD\01ffrench\1309.wav	site	site	1	9	french
2020	21	3	0	10	CNCfMaskers\ssnoise_10.wav	0	ssnoise	COGLOAD\01ffrench\1310.wav	bouee	jouet	0	10	french
2021	21	4	0	1	CNCfMaskers\ssnoise_09.wav	7	ssnoise	COGLOAD\01ffrench\1401.wav	chance	chance	1	1	french
2022	21	4	0	2	CNCfMaskers\ssnoise_03.wav	7	ssnoise	COGLOAD\01ffrench\1402.wav	gagne	gagne	1	2	french
2023	21	4	0	3	CNCfMaskers\ssnoise_02.wav	7	ssnoise	COGLOAD\01ffrench\1403.wav	sud	sud	1	3	french
2024	21	4	0	4	CNCfMaskers\ssnoise_04.wav	7	ssnoise	COGLOAD\01ffrench\1404.wav	fausse	fausse	1	4	french
2025	21	4	0	5	CNCfMaskers\ssnoise_10.wav	7	ssnoise	COGLOAD\01ffrench\1405.wav	acquis	acquis	1	5	french
2026	21	4	0	6	CNCfMaskers\ssnoise_01.wav	7	ssnoise	COGLOAD\01ffrench\1406.wav	ville	ville	1	6	french
2027	21	4	0	7	CNCfMaskers\ssnoise_08.wav	7	ssnoise	COGLOAD\01ffrench\1407.wav	mare	mare	1	7	french
2028	21	4	0	8	CNCfMaskers\ssnoise_05.wav	7	ssnoise	COGLOAD\01ffrench\1408.wav	noce	noce	1	8	french
2029	21	4	0	9	CNCfMaskers\ssnoise_06.wav	7	ssnoise	COGLOAD\01ffrench\1409.wav	appas	appas	1	9	french
2030	21	4	0	10	CNCfMaskers\ssnoise_07.wav	7	ssnoise	COGLOAD\01ffrench\1410.wav	route	voute	0	10	french
2031	21	5	10	1	CNCfMaskers\ssnoise_07.wav	14	ssnoise	COGLOAD\01ffrench\1201.wav	cale	cale	1	1	french
2032	21	5	10	2	CNCfMaskers\ssnoise_10.wav	14	ssnoise	COGLOAD\01ffrench\1202.wav	bonne	bonne	1	2	french
2033	21	5	10	3	CNCfMaskers\ssnoise_04.wav	14	ssnoise	COGLOAD\01ffrench\1203.wav	rive	rive	1	3	french
2034	21	5	10	4	CNCfMaskers\ssnoise_08.wav	14	ssnoise	COGLOAD\01ffrench\1204.wav	sol	sol	1	4	french
2035	21	5	10	5	CNCfMaskers\ssnoise_05.wav	14	ssnoise	COGLOAD\01ffrench\1205.wav	tempe	tempe	1	5	french
2036	21	5	10	6	CNCfMaskers\ssnoise_03.wav	14	ssnoise	COGLOAD\01ffrench\1206.wav	fauve	fauve	1	6	french
2037	21	5	10	7	CNCfMaskers\ssnoise_02.wav	14	ssnoise	COGLOAD\01ffrench\1207.wav	phase	phase	1	7	french
2038	21	5	10	8	CNCfMaskers\ssnoise_06.wav	14	ssnoise	COGLOAD\01ffrench\1208.wav	mule	mule	1	8	french
2039	21	5	10	9	CNCfMaskers\ssnoise_01.wav	14	ssnoise	COGLOAD\01ffrench\1209.wav	chatte	chatte	1	9	french
2040	21	5	10	10	CNCfMaskers\ssnoise_09.wav	14	ssnoise	COGLOAD\01ffrench\1210.wav	regne	regne	1	10	french
2041	21	6	10	1	CNCfMaskers\ssnoise_01.wav	200	ssnoise	COGLOAD\01ffrench\1501.wav	cil	cil	1	1	french
2042	21	6	10	2	CNCfMaskers\ssnoise_03.wav	200	ssnoise	COGLOAD\01ffrench\1502.wav	fete	fete	1	2	french
2043	21	6	10	3	CNCfMaskers\ssnoise_06.wav	200	ssnoise	COGLOAD\01ffrench\1503.wav	chaise	chaise	1	3	french
2044	21	6	10	4	CNCfMaskers\ssnoise_08.wav	200	ssnoise	COGLOAD\01ffrench\1504.wav	bache	bache	1	4	french
2045	21	6	10	5	CNCfMaskers\ssnoise_10.wav	200	ssnoise	COGLOAD\01ffrench\1505.wav	souille	souille	1	5	french
2046	21	6	10	6	CNCfMaskers\ssnoise_09.wav	200	ssnoise	COGLOAD\01ffrench\1506.wav	balle	balle	1	6	french
2047	21	6	10	7	CNCfMaskers\ssnoise_05.wav	200	ssnoise	COGLOAD\01ffrench\1507.wav	soude	soude	1	7	french
2048	21	6	10	8	CNCfMaskers\ssnoise_07.wav	200	ssnoise	COGLOAD\01ffrench\1508.wav	mur	mur	1	8	french
2049	21	6	10	9	CNCfMaskers\ssnoise_04.wav	200	ssnoise	COGLOAD\01ffrench\1509.wav	change	change	1	9	french
2050	21	6	10	10	CNCfMaskers\ssnoise_02.wav	200	ssnoise	COGLOAD\01ffrench\1510.wav	gage	gage	1	10	french
2051	21	7	0	1	CNCfMaskers\ssnoise_06.wav	200	ssnoise	COGLOAD\01ffrench\2201.wav	elan	elan	1	1	french
2052	21	7	0	2	CNCfMaskers\ssnoise_01.wav	200	ssnoise	COGLOAD\01ffrench\2202.wav	voix	voix	1	2	french
2053	21	7	0	3	CNCfMaskers\ssnoise_07.wav	200	ssnoise	COGLOAD\01ffrench\2203.wav	pese	pese	1	3	french
2054	21	7	0	4	CNCfMaskers\ssnoise_04.wav	200	ssnoise	COGLOAD\01ffrench\2204.wav	buche	buche	1	4	french
2055	21	7	0	5	CNCfMaskers\ssnoise_02.wav	200	ssnoise	COGLOAD\01ffrench\2205.wav	paille	paille	1	5	french
2056	21	7	0	6	CNCfMaskers\ssnoise_10.wav	200	ssnoise	COGLOAD\01ffrench\2206.wav	tube	tube	1	6	french
2057	21	7	0	7	CNCfMaskers\ssnoise_08.wav	200	ssnoise	COGLOAD\01ffrench\2207.wav	dalle	dalle	1	7	french
2058	21	7	0	8	CNCfMaskers\ssnoise_03.wav	200	ssnoise	COGLOAD\01ffrench\2208.wav	four	four	1	8	french
2059	21	7	0	9	CNCfMaskers\ssnoise_09.wav	200	ssnoise	COGLOAD\01ffrench\2209.wav	jante	jante	1	9	french
2060	21	7	0	10	CNCfMaskers\ssnoise_05.wav	200	ssnoise	COGLOAD\01ffrench\2210.wav	gaz	gaz	1	10	french
2061	21	8	10	1	CNCfMaskers\ssnoise_06.wav	0	ssnoise	COGLOAD\01ffrench\1901.wav	naine	naine	1	1	french
2062	21	8	10	2	CNCfMaskers\ssnoise_09.wav	0	ssnoise	COGLOAD\01ffrench\1902.wav	pire	bille	0	2	french
2063	21	8	10	3	CNCfMaskers\ssnoise_04.wav	0	ssnoise	COGLOAD\01ffrench\1903.wav	tank	tank	1	3	french
2064	21	8	10	4	CNCfMaskers\ssnoise_03.wav	0	ssnoise	COGLOAD\01ffrench\1904.wav	pur	pur	1	4	french
2065	21	8	10	5	CNCfMaskers\ssnoise_07.wav	0	ssnoise	COGLOAD\01ffrench\1905.wav	suer	suer	1	5	french
2066	21	8	10	6	CNCfMaskers\ssnoise_02.wav	0	ssnoise	COGLOAD\01ffrench\1906.wav	reve	reve	1	6	french
2067	21	8	10	7	CNCfMaskers\ssnoise_01.wav	0	ssnoise	COGLOAD\01ffrench\1907.wav	vase	rse	0	7	french
2068	21	8	10	8	CNCfMaskers\ssnoise_08.wav	0	ssnoise	COGLOAD\01ffrench\1908.wav	meche	meche	1	8	french
2069	21	8	10	9	CNCfMaskers\ssnoise_05.wav	0	ssnoise	COGLOAD\01ffrench\1909.wav	bol	bol	1	9	french
2070	21	8	10	10	CNCfMaskers\ssnoise_10.wav	0	ssnoise	COGLOAD\01ffrench\1910.wav	gene	gene	1	10	french
2071	21	9	0	1	CNCfMaskers\ssnoise_06.wav	14	ssnoise	COGLOAD\01ffrench\2301.wav	caisse	caisse	1	1	french
2072	21	9	0	2	CNCfMaskers\ssnoise_01.wav	14	ssnoise	COGLOAD\01ffrench\2302.wav	folle	folle	1	2	french
2073	21	9	0	3	CNCfMaskers\ssnoise_02.wav	14	ssnoise	COGLOAD\01ffrench\2303.wav	saine	saine	1	3	french
2074	21	9	0	4	CNCfMaskers\ssnoise_08.wav	14	ssnoise	COGLOAD\01ffrench\2304.wav	pris	pris	1	4	french
2075	21	9	0	5	CNCfMaskers\ssnoise_05.wav	14	ssnoise	COGLOAD\01ffrench\2305.wav	rite	rite	1	5	french
2076	21	9	0	6	CNCfMaskers\ssnoise_04.wav	14	ssnoise	COGLOAD\01ffrench\2306.wav	bouse	bouse	1	6	french
2077	21	9	0	7	CNCfMaskers\ssnoise_09.wav	14	ssnoise	COGLOAD\01ffrench\2307.wav	nappe	nappe	1	7	french
2078	21	9	0	8	CNCfMaskers\ssnoise_03.wav	14	ssnoise	COGLOAD\01ffrench\2308.wav	riche	riche	1	8	french
2079	21	9	0	9	CNCfMaskers\ssnoise_07.wav	14	ssnoise	COGLOAD\01ffrench\2309.wav	peigne	peigne	1	9	french
[truncated: 3,891 more rows]
