# Supplementary material for: Disentangling listening effort and memory load beyond behavioural evidence: Pupillary response to listening effort during a concurrent memory task
Source: PLoS One. 2021 Mar 3;16(3):e0233251. doi: 10.1371/journal.pone.0233251 (PMC7928507; doi:10.1371/journal.pone.0233251)
Supplement: S1 Raw data — (ZIP) [file pone.0233251.s004.zip › raw/behav_subrate.csv]

	listener	blockNum	SNR	maniType	wordList	recallOrNot	subrate	weight
1	10	1	14	ssnoise	cnc16	0	1	10
2	10	2	0	ssnoise	cnc08	10	7	10
3	10	3	0	ssnoise	cnc10	10	8	10
4	10	4	7	ssnoise	cnc22	10	8	10
5	10	5	200	ssnoise	cnc17	0	2	10
6	10	6	7	ssnoise	cnc11	10	5	10
7	10	7	14	ssnoise	cnc02	0	3	10
8	10	8	14	ssnoise	cnc15	10	8	10
9	10	9	7	ssnoise	cnc09	0	1	10
10	10	10	0	ssnoise	cnc12	0	7	10
11	10	11	200	ssnoise	cnc14	10	4	10
12	10	12	7	ssnoise	cnc25	0	1	10
13	10	13	7	ssnoise	cnc05	10	4	10
14	10	14	0	ssnoise	cnc20	10	6	10
15	10	15	14	ssnoise	cnc19	0	1	10
16	10	16	14	ssnoise	cnc23	10	6	10
17	10	17	200	ssnoise	cnc03	10	7	10
18	10	18	7	ssnoise	cnc06	0	1	10
19	10	19	0	ssnoise	cnc04	0	3	10
20	10	20	14	ssnoise	cnc24	10	6	10
21	10	21	200	ssnoise	cnc21	10	5	10
22	10	22	200	ssnoise	cnc13	0	1	10
23	10	23	0	ssnoise	cnc07	0	3	10
24	10	24	200	ssnoise	cnc18	0	1	10
25	11	1	200	ssnoise	cnc19	0	2	10
26	11	2	200	ssnoise	cnc14	10	5	10
27	11	3	0	ssnoise	cnc25	10	6	10
28	11	4	0	ssnoise	cnc06	0	2	10
29	11	5	0	ssnoise	cnc20	10	7	10
30	11	6	200	ssnoise	cnc02	10	7	10
31	11	7	7	ssnoise	cnc03	10	8	10
32	11	8	0	ssnoise	cnc23	10	9	10
33	11	9	14	ssnoise	cnc21	10	9	10
34	11	10	0	ssnoise	cnc12	0	4	10
35	11	11	200	ssnoise	cnc13	0	3	10
36	11	12	14	ssnoise	cnc04	0	3	10
37	11	13	200	ssnoise	cnc09	10	7	10
38	11	14	14	ssnoise	cnc08	10	8	10
39	11	15	200	ssnoise	cnc17	0	3	10
40	11	16	14	ssnoise	cnc22	0	3	10
41	11	17	7	ssnoise	cnc05	0	3	10
42	11	18	14	ssnoise	cnc11	0	3	10
43	11	19	7	ssnoise	cnc15	10	8	10
44	11	20	0	ssnoise	cnc07	0	4	10
45	11	21	7	ssnoise	cnc24	0	4	10
46	11	22	14	ssnoise	cnc16	10	7	10
47	11	23	7	ssnoise	cnc18	0	4	10
48	11	24	7	ssnoise	cnc10	10	8	10
49	12	1	7	ssnoise	cnc08	10	7	10
50	12	2	14	ssnoise	cnc18	0	1	10
51	12	3	14	ssnoise	cnc07	0	1	10
52	12	4	200	ssnoise	cnc06	10	6	10
53	12	5	200	ssnoise	cnc21	0	1	10
54	12	6	14	ssnoise	cnc04	10	6	10
55	12	7	7	ssnoise	cnc23	0	1	10
56	12	8	7	ssnoise	cnc16	10	7	10
57	12	9	7	ssnoise	cnc02	0	3	10
58	12	10	7	ssnoise	cnc03	10	8	10
59	12	11	200	ssnoise	cnc20	10	7	10
60	12	12	0	ssnoise	cnc19	10	8	10
61	12	13	200	ssnoise	cnc25	10	7	10
62	12	14	0	ssnoise	cnc12	10	8	10
63	12	15	0	ssnoise	cnc09	0	9	10
64	12	16	0	ssnoise	cnc10	0	6	10
65	12	17	0	ssnoise	cnc05	0	2	10
66	12	18	14	ssnoise	cnc22	0	2	10
67	12	19	200	ssnoise	cnc11	0	1	10
68	12	20	14	ssnoise	cnc14	10	6	10
69	12	21	7	ssnoise	cnc17	0	1	10
70	12	22	0	ssnoise	cnc24	10	7	10
71	12	23	14	ssnoise	cnc13	10	7	10
72	12	24	200	ssnoise	cnc15	0	1	10
73	13	1	14	ssnoise	cncf17	0	1	10
74	13	2	200	ssnoise	cncf13	0	1	10
75	13	3	7	ssnoise	cncf14	0	1	10
76	13	4	0	ssnoise	cncf05	0	2	10
77	13	5	7	ssnoise	cncf25	10	8	10
78	13	6	0	ssnoise	cncf23	0	2	10
79	13	7	7	ssnoise	cncf06	10	8	10
80	13	8	14	ssnoise	cncf11	10	9	10
81	13	9	200	ssnoise	cncf10	10	10	10
82	13	10	0	ssnoise	cncf03	0	3	10
83	13	11	14	ssnoise	cncf15	10	10	10
84	13	12	200	ssnoise	cncf19	0	1	10
85	13	13	7	ssnoise	cncf09	10	9	10
86	13	14	14	ssnoise	cncf16	10	10	10
87	13	15	7	ssnoise	cncf02	0	1	10
88	13	16	200	ssnoise	cncf22	10	9	10
89	13	17	0	ssnoise	cncf21	10	10	10
90	13	18	14	ssnoise	cncf04	0	1	10
91	13	19	14	ssnoise	cncf12	0	1	10
92	13	20	7	ssnoise	cncf18	0	1	10
93	13	21	200	ssnoise	cncf20	0	1	10
94	13	22	0	ssnoise	cncf24	10	10	10
95	13	23	0	ssnoise	cncf07	10	10	10
96	13	24	200	ssnoise	cncf08	10	10	10
97	14	1	0	ssnoise	cncf06	10	8	10
98	14	2	200	ssnoise	cncf15	0	2	10
99	14	3	0	ssnoise	cncf19	0	6	10
100	14	4	200	ssnoise	cncf23	10	3	10
101	14	5	200	ssnoise	cncf17	10	6	10
102	14	6	0	ssnoise	cncf11	10	8	10
103	14	7	14	ssnoise	cncf09	0	2	10
104	14	8	14	ssnoise	cncf10	0	2	10
105	14	9	14	ssnoise	cncf02	10	6	10
106	14	10	7	ssnoise	cncf13	10	6	10
107	14	11	200	ssnoise	cncf24	10	5	10
108	14	12	7	ssnoise	cncf18	0	3	10
109	14	13	0	ssnoise	cncf05	10	10	10
110	14	14	7	ssnoise	cncf12	10	7	10
111	14	15	7	ssnoise	cncf03	10	5	10
112	14	16	0	ssnoise	cncf14	0	3	10
113	14	17	7	ssnoise	cncf07	0	2	10
114	14	18	7	ssnoise	cncf08	0	2	10
115	14	19	14	ssnoise	cncf22	10	6	10
116	14	20	14	ssnoise	cncf20	0	3	10
117	14	21	0	ssnoise	cncf21	0	6	10
118	14	22	200	ssnoise	cncf16	0	2	10
119	14	23	200	ssnoise	cncf04	0	2	10
120	14	24	14	ssnoise	cncf25	10	8	10
121	16	1	200	ssnoise	cnc12	0	5	10
122	16	2	7	ssnoise	cnc18	10	8	10
123	16	3	200	ssnoise	cnc24	10	7	10
124	16	4	7	ssnoise	cnc25	0	6	10
125	16	5	0	ssnoise	cnc20	0	7	10
126	16	6	200	ssnoise	cnc22	0	5	10
127	16	7	200	ssnoise	cnc15	0	3	10
128	16	8	14	ssnoise	cnc14	0	4	10
129	16	9	14	ssnoise	cnc06	10	8	10
130	16	10	0	ssnoise	cnc16	10	9	10
131	16	11	0	ssnoise	cnc07	10	10	10
132	16	12	7	ssnoise	cnc13	0	7	10
133	16	13	7	ssnoise	cnc05	10	8	10
134	16	14	0	ssnoise	cnc08	0	8	10
135	16	15	14	ssnoise	cnc02	0	5	10
136	16	16	200	ssnoise	cnc17	10	5	10
137	16	17	0	ssnoise	cnc03	10	9	10
138	16	18	0	ssnoise	cnc11	0	8	10
139	16	19	14	ssnoise	cnc21	10	6	10
140	16	20	14	ssnoise	cnc09	10	5	10
141	16	21	7	ssnoise	cnc23	10	6	10
142	16	22	7	ssnoise	cnc10	0	5	10
143	16	23	14	ssnoise	cnc19	0	4	10
144	16	24	200	ssnoise	cnc04	10	3	10
145	17	1	200	ssnoise	cnc24	10	6	10
146	17	2	7	ssnoise	cnc09	0	5	10
147	17	3	14	ssnoise	cnc15	0	7	10
148	17	4	0	ssnoise	cnc18	0	6	10
149	17	5	0	ssnoise	cnc13	10	4	10
150	17	6	14	ssnoise	cnc16	10	4	10
151	17	7	200	ssnoise	cnc10	0	5	10
152	17	8	7	ssnoise	cnc20	10	4	10
153	17	9	7	ssnoise	cnc06	0	3	10
154	17	10	14	ssnoise	cnc23	0	6	10
155	17	11	14	ssnoise	cnc07	0	5	10
156	17	12	14	ssnoise	cnc25	10	7	10
157	17	13	200	ssnoise	cnc19	10	5	10
158	17	14	7	ssnoise	cnc04	10	7	10
159	17	15	0	ssnoise	cnc03	0	5	10
160	17	16	7	ssnoise	cnc14	0	6	10
161	17	17	200	ssnoise	cnc21	0	4	10
162	17	18	0	ssnoise	cnc02	0	5	10
163	17	19	0	ssnoise	cnc17	10	4	10
164	17	20	200	ssnoise	cnc12	0	5	10
165	17	21	0	ssnoise	cnc22	10	7	10
166	17	22	14	ssnoise	cnc05	10	7	10
167	17	23	7	ssnoise	cnc08	10	2	10
168	17	24	200	ssnoise	cnc11	10	4	10
169	20	1	200	ssnoise	cncf03	10	1	10
170	20	2	200	ssnoise	cncf15	0	1	10
171	20	3	0	ssnoise	cncf04	0	8	10
172	20	4	14	ssnoise	cncf17	0	6	10
173	20	5	0	ssnoise	cncf23	0	9	10
174	20	6	7	ssnoise	cncf19	0	8	10
175	20	7	7	ssnoise	cncf02	10	6	10
176	20	8	200	ssnoise	cncf24	0	1	10
177	20	9	200	ssnoise	cncf14	10	1	10
178	20	10	7	ssnoise	cncf07	10	7	10
179	20	11	200	ssnoise	cncf08	10	1	10
180	20	12	0	ssnoise	cncf20	0	9	10
181	20	13	14	ssnoise	cncf25	0	5	10
182	20	14	14	ssnoise	cncf13	10	3	10
183	20	15	200	ssnoise	cncf21	0	2	10
184	20	16	14	ssnoise	cncf05	0	4	10
185	20	17	7	ssnoise	cncf22	0	5	10
186	20	18	7	ssnoise	cncf10	0	6	10
187	20	19	14	ssnoise	cncf06	10	5	10
188	20	20	0	ssnoise	cncf16	10	10	10
189	20	21	7	ssnoise	cncf11	10	4	10
190	20	22	0	ssnoise	cncf18	10	7	10
191	20	23	14	ssnoise	cncf09	10	6	10
192	20	24	0	ssnoise	cncf12	10	8	10
193	21	1	7	ssnoise	cncf10	10	5	10
194	21	2	0	ssnoise	cncf08	0	1	10
195	21	3	0	ssnoise	cncf13	0	4	10
196	21	4	7	ssnoise	cncf14	0	1	10
197	21	5	14	ssnoise	cncf12	10	7	10
198	21	6	200	ssnoise	cncf15	10	7	10
199	21	7	200	ssnoise	cncf22	0	1	10
200	21	8	0	ssnoise	cncf19	10	5	10
201	21	9	14	ssnoise	cncf23	0	1	10
202	21	10	14	ssnoise	cncf09	0	1	10
203	21	11	200	ssnoise	cncf16	10	6	10
204	21	12	7	ssnoise	cncf07	0	1	10
205	21	13	200	ssnoise	cncf21	0	1	10
206	21	14	7	ssnoise	cncf17	0	1	10
207	21	15	14	ssnoise	cncf03	0	1	10
208	21	16	14	ssnoise	cncf02	10	7	10
209	21	17	7	ssnoise	cncf20	10	7	10
210	21	18	200	ssnoise	cncf24	0	1	10
211	21	19	0	ssnoise	cncf04	10	7	10
212	21	20	0	ssnoise	cncf11	0	1	10
213	21	21	7	ssnoise	cncf06	10	8	10
214	21	22	14	ssnoise	cncf18	10	7	10
215	21	23	0	ssnoise	cncf25	10	8	10
216	21	24	200	ssnoise	cncf05	10	9	10
217	22	1	7	ssnoise	cncf20	0	2	10
218	22	2	0	ssnoise	cncf02	0	6	10
219	22	3	0	ssnoise	cncf16	0	8	10
220	22	4	200	ssnoise	cncf23	0	1	10
221	22	5	0	ssnoise	cncf12	10	7	10
222	22	6	14	ssnoise	cncf03	10	5	10
223	22	7	200	ssnoise	cncf14	10	3	10
224	22	8	200	ssnoise	cncf11	10	2	10
225	22	9	14	ssnoise	cncf04	0	1	10
226	22	10	14	ssnoise	cncf18	0	1	10
227	22	11	7	ssnoise	cncf22	10	2	10
228	22	12	200	ssnoise	cncf06	0	1	10
229	22	13	14	ssnoise	cncf10	0	1	10
230	22	14	7	ssnoise	cncf08	0	1	10
231	22	15	0	ssnoise	cncf25	10	8	10
232	22	16	200	ssnoise	cncf21	10	3	10
233	22	17	200	ssnoise	cncf19	0	1	10
234	22	18	7	ssnoise	cncf13	10	2	10
235	22	19	14	ssnoise	cncf15	10	3	10
236	22	20	7	ssnoise	cncf17	10	3	10
237	22	21	14	ssnoise	cncf07	10	3	10
238	22	22	7	ssnoise	cncf24	0	1	10
239	22	23	0	ssnoise	cncf05	0	6	10
240	22	24	0	ssnoise	cncf09	10	6	10
241	25	1	0	ssnoise	cnc09	10	6	10
242	25	2	0	ssnoise	cnc25	0	2	10
243	25	3	7	ssnoise	cnc24	0	2	10
244	25	4	200	ssnoise	cnc22	0	1	10
245	25	5	200	ssnoise	cnc14	10	4	10
246	25	6	14	ssnoise	cnc03	10	5	10
247	25	7	200	ssnoise	cnc05	10	6	10
248	25	8	200	ssnoise	cnc19	0	1	10
249	25	9	0	ssnoise	cnc06	10	6	10
250	25	10	7	ssnoise	cnc04	10	5	10
251	25	11	14	ssnoise	cnc11	0	2	10
252	25	12	200	ssnoise	cnc12	10	5	10
253	25	13	14	ssnoise	cnc21	0	2	10
254	25	14	7	ssnoise	cnc07	10	5	10
255	25	15	0	ssnoise	cnc08	10	7	10
256	25	16	200	ssnoise	cnc15	0	1	10
257	25	17	7	ssnoise	cnc18	10	6	10
258	25	18	14	ssnoise	cnc16	10	5	10
259	25	19	14	ssnoise	cnc13	10	5	10
260	25	20	7	ssnoise	cnc17	0	2	10
261	25	21	0	ssnoise	cnc23	0	4	10
262	25	22	0	ssnoise	cnc02	0	4	10
263	25	23	14	ssnoise	cnc20	0	2	10
264	25	24	7	ssnoise	cnc10	0	2	10
265	27	1	14	ssnoise	cnc10	10	6	10
266	27	2	200	ssnoise	cnc14	10	7	10
267	27	3	200	ssnoise	cnc21	0	1	10
268	27	4	200	ssnoise	cnc15	0	1	10
269	27	5	0	ssnoise	cnc06	10	9	10
270	27	6	7	ssnoise	cnc07	0	3	10
271	27	7	14	ssnoise	cnc22	0	1	10
272	27	8	14	ssnoise	cnc19	0	1	10
273	27	9	0	ssnoise	cnc02	0	6	10
274	27	10	7	ssnoise	cnc16	0	3	10
275	27	11	7	ssnoise	cnc09	0	2	10
276	27	12	14	ssnoise	cnc08	10	5	10
277	27	13	0	ssnoise	cnc03	0	4	10
278	27	14	0	ssnoise	cnc12	10	7	10
279	27	15	7	ssnoise	cnc25	10	6	10
280	27	16	200	ssnoise	cnc24	0	1	10
281	27	17	0	ssnoise	cnc05	0	3	10
282	27	18	7	ssnoise	cnc17	10	4	10
283	27	19	0	ssnoise	cnc11	10	10	10
284	27	20	14	ssnoise	cnc18	0	1	10
285	27	21	7	ssnoise	cnc20	10	3	10
286	27	22	200	ssnoise	cnc13	10	5	10
287	27	23	14	ssnoise	cnc04	10	6	10
288	27	24	200	ssnoise	cnc23	10	5	10
289	28	1	0	ssnoise	cnc15	10	4	10
290	28	2	200	ssnoise	cnc05	10	4	10
291	28	3	200	ssnoise	cnc22	0	2	10
292	28	4	7	ssnoise	cnc02	10	3	10
293	28	5	14	ssnoise	cnc11	0	1	10
294	28	6	0	ssnoise	cnc21	0	2	10
295	28	7	0	ssnoise	cnc17	10	4	10
296	28	8	7	ssnoise	cnc06	10	3	10
297	28	9	14	ssnoise	cnc25	0	1	10
298	28	10	14	ssnoise	cnc03	0	1	10
299	28	11	14	ssnoise	cnc09	10	3	10
300	28	12	200	ssnoise	cnc12	0	1	10
301	28	13	7	ssnoise	cnc10	0	1	10
302	28	14	7	ssnoise	cnc14	10	3	10
303	28	15	14	ssnoise	cnc24	10	4	10
304	28	16	200	ssnoise	cnc13	0	1	10
305	28	17	0	ssnoise	cnc16	0	1	10
306	28	18	200	ssnoise	cnc19	10	3	10
307	28	19	14	ssnoise	cnc18	10	2	10
308	28	20	7	ssnoise	cnc07	0	1	10
309	28	21	0	ssnoise	cnc08	10	3	10
310	28	22	7	ssnoise	cnc20	0	1	10
311	28	23	0	ssnoise	cnc04	0	1	10
312	28	24	200	ssnoise	cnc23	10	2	10
313	31	1	0	ssnoise	cnc17	10	6	10
314	31	2	0	ssnoise	cnc16	10	4	10
315	31	3	200	ssnoise	cnc04	0	1	10
316	31	4	14	ssnoise	cnc24	10	5	10
317	31	5	14	ssnoise	cnc13	0	1	10
318	31	6	0	ssnoise	cnc03	10	7	10
319	31	7	0	ssnoise	cnc05	0	3	10
320	31	8	200	ssnoise	cnc12	10	5	10
321	31	9	0	ssnoise	cnc11	0	1	10
322	31	10	7	ssnoise	cnc10	0	1	10
323	31	11	200	ssnoise	cnc14	10	5	10
324	31	12	7	ssnoise	cnc22	10	6	10
325	31	13	14	ssnoise	cnc02	10	6	10
326	31	14	7	ssnoise	cnc20	10	6	10
327	31	15	7	ssnoise	cnc21	0	1	10
328	31	16	14	ssnoise	cnc25	0	1	10
329	31	17	0	ssnoise	cnc23	0	4	10
330	31	18	14	ssnoise	cnc09	0	1	10
331	31	19	7	ssnoise	cnc18	0	2	10
332	31	20	200	ssnoise	cnc07	10	6	10
333	31	21	7	ssnoise	cnc08	10	6	10
334	31	22	200	ssnoise	cnc15	0	1	10
335	31	23	200	ssnoise	cnc06	0	1	10
336	31	24	14	ssnoise	cnc19	10	8	10
337	32	1	7	ssnoise	cnc15	0	4	10
338	32	2	14	ssnoise	cnc05	10	6	10
339	32	3	0	ssnoise	cnc18	10	10	10
340	32	4	7	ssnoise	cnc07	10	8	10
341	32	5	0	ssnoise	cnc19	10	8	10
342	32	6	7	ssnoise	cnc11	0	2	10
343	32	7	7	ssnoise	cnc21	10	3	10
344	32	8	200	ssnoise	cnc17	0	1	10
345	32	9	0	ssnoise	cnc24	10	4	10
346	32	10	200	ssnoise	cnc09	0	1	10
347	32	11	0	ssnoise	cnc14	0	6	10
348	32	12	14	ssnoise	cnc23	0	2	10
349	32	13	14	ssnoise	cnc03	10	1	10
350	32	14	200	ssnoise	cnc20	10	1	10
351	33	1	14	ssnoise	cnc09	10	6	10
352	33	2	0	ssnoise	cnc16	0	4	10
353	33	3	7	ssnoise	cnc12	10	4	10
354	33	4	200	ssnoise	cnc22	10	5	10
355	33	5	14	ssnoise	cnc19	10	3	10
356	33	6	14	ssnoise	cnc17	0	3	10
357	33	7	200	ssnoise	cnc15	0	1	10
358	33	8	0	ssnoise	cnc06	0	3	10
359	33	9	14	ssnoise	cnc07	0	2	10
360	33	10	7	ssnoise	cnc11	10	1	10
361	33	11	200	ssnoise	cnc14	10	5	10
362	33	12	0	ssnoise	cnc08	10	4	10
363	33	13	200	ssnoise	cnc10	10	1	10
364	33	14	200	ssnoise	cnc25	0	1	10
365	33	15	7	ssnoise	cnc20	0	1	10
366	33	16	7	ssnoise	cnc03	0	1	10
367	33	17	0	ssnoise	cnc18	0	4	10
368	33	18	0	ssnoise	cnc02	10	4	10
369	33	19	14	ssnoise	cnc24	0	2	10
370	33	20	0	ssnoise	cnc21	10	2	10
371	33	21	200	ssnoise	cnc13	0	1	10
372	33	22	14	ssnoise	cnc05	10	4	10
373	33	23	7	ssnoise	cnc04	10	2	10
374	33	24	7	ssnoise	cnc23	0	1	10
375	34	1	0	ssnoise	cncf15	0	2	10
376	34	2	7	ssnoise	cncf25	0	2	10
377	34	3	200	ssnoise	cncf13	10	3	10
378	34	4	14	ssnoise	cncf04	10	6	10
379	34	5	200	ssnoise	cncf19	0	2	10
380	34	6	7	ssnoise	cncf02	10	7	10
381	34	7	7	ssnoise	cncf22	10	6	10
382	34	8	14	ssnoise	cncf14	10	5	10
383	34	9	14	ssnoise	cncf24	0	2	10
384	34	10	0	ssnoise	cncf21	0	3	10
385	34	11	7	ssnoise	cncf20	0	3	10
386	34	12	7	ssnoise	cncf05	0	3	10
387	34	13	200	ssnoise	cncf12	10	6	10
388	34	14	7	ssnoise	cncf10	10	8	10
389	34	15	14	ssnoise	cncf11	0	3	10
390	34	16	200	ssnoise	cncf17	0	4	10
391	34	17	14	ssnoise	cncf03	10	7	10
392	34	18	0	ssnoise	cncf18	10	8	10
393	34	19	200	ssnoise	cncf06	10	6	10
394	34	20	14	ssnoise	cncf16	0	3	10
395	34	21	200	ssnoise	cncf09	0	3	10
396	34	22	0	ssnoise	cncf08	10	6	10
397	34	23	0	ssnoise	cncf23	10	8	10
398	34	24	0	ssnoise	cncf07	0	4	10
399	35	1	200	ssnoise	cnc02	10	8	10
400	35	2	14	ssnoise	cnc13	0	1	10
401	35	3	0	ssnoise	cnc07	0	4	10
402	35	4	0	ssnoise	cnc19	0	5	10
403	35	5	14	ssnoise	cnc17	0	1	10
404	35	6	7	ssnoise	cnc16	0	2	10
405	35	7	200	ssnoise	cnc04	0	1	10
406	35	8	7	ssnoise	cnc11	0	2	10
407	35	9	14	ssnoise	cnc03	0	1	10
408	35	10	200	ssnoise	cnc23	10	7	10
409	35	11	200	ssnoise	cnc12	0	1	10
410	35	12	7	ssnoise	cnc14	0	2	10
411	35	13	14	ssnoise	cnc10	10	9	10
412	35	14	14	ssnoise	cnc15	10	8	10
413	35	15	0	ssnoise	cnc21	10	9	10
414	35	16	7	ssnoise	cnc09	10	9	10
415	35	17	7	ssnoise	cnc08	10	8	10
416	35	18	200	ssnoise	cnc06	0	1	10
417	35	19	200	ssnoise	cnc25	10	8	10
418	35	20	7	ssnoise	cnc20	10	7	10
419	35	21	0	ssnoise	cnc18	10	9	10
420	35	22	14	ssnoise	cnc24	10	6	10
421	35	23	0	ssnoise	cnc22	0	4	10
422	35	24	0	ssnoise	cnc05	10	9	10
423	37	1	14	ssnoise	cnc23	10	5	10
424	37	2	7	ssnoise	cnc20	10	3	10
425	37	3	7	ssnoise	cnc13	10	7	10
426	37	4	7	ssnoise	cnc18	10	4	10
427	37	5	200	ssnoise	cnc16	0	2	10
428	37	6	200	ssnoise	cnc02	10	4	10
429	37	7	0	ssnoise	cnc17	0	5	10
430	37	8	14	ssnoise	cnc22	10	4	10
431	37	9	7	ssnoise	cnc14	0	2	10
432	37	10	0	ssnoise	cnc24	0	6	10
433	37	11	0	ssnoise	cnc11	10	6	10
434	37	12	200	ssnoise	cnc19	0	1	10
435	37	13	14	ssnoise	cnc12	0	2	10
436	37	14	200	ssnoise	cnc05	0	1	10
437	37	15	200	ssnoise	cnc04	10	3	10
438	37	16	0	ssnoise	cnc06	10	7	10
439	37	17	14	ssnoise	cnc15	0	2	10
440	37	18	0	ssnoise	cnc08	10	7	10
441	37	19	0	ssnoise	cnc03	0	5	10
442	37	20	7	ssnoise	cnc25	0	3	10
443	37	21	7	ssnoise	cnc09	0	2	10
444	37	22	200	ssnoise	cnc07	10	5	10
445	37	23	14	ssnoise	cnc10	0	2	10
446	37	24	14	ssnoise	cnc21	10	6	10
447	3	1	14	ssnoise	cncf25	0	1	10
448	3	2	0	ssnoise	cncf18	0	7	10
449	3	3	14	ssnoise	cncf24	10	4	10
450	3	4	14	ssnoise	cncf02	0	1	10
451	3	5	200	ssnoise	cncf15	10	6	10
452	3	6	200	ssnoise	cncf13	10	4	10
453	3	7	14	ssnoise	cncf22	10	7	10
454	3	8	200	ssnoise	cncf05	0	1	10
455	3	9	0	ssnoise	cncf16	0	7	10
456	3	10	200	ssnoise	cncf11	0	1	10
457	3	11	0	ssnoise	cncf03	0	5	10
458	3	12	0	ssnoise	cncf06	10	7	10
459	3	13	200	ssnoise	cncf12	0	1	10
460	3	14	7	ssnoise	cncf08	0	3	10
461	3	15	0	ssnoise	cncf10	10	6	10
462	3	16	7	ssnoise	cncf14	0	1	10
463	3	17	7	ssnoise	cncf04	0	2	10
464	3	18	0	ssnoise	cncf23	10	4	10
465	3	19	7	ssnoise	cncf20	10	3	10
466	3	20	14	ssnoise	cncf07	10	8	10
467	3	21	14	ssnoise	cncf09	0	1	10
468	3	22	7	ssnoise	cncf19	10	4	10
469	3	23	200	ssnoise	cncf17	10	4	10
470	3	24	7	ssnoise	cncf21	10	6	10
471	4	1	7	ssnoise	cncf03	10	8	10
472	4	2	0	ssnoise	cncf02	10	9	10
473	4	3	200	ssnoise	cncf22	10	9	10
474	4	4	0	ssnoise	cncf18	10	9	10
475	4	5	7	ssnoise	cncf24	0	5	10
476	4	6	0	ssnoise	cncf23	10	9	10
477	4	7	7	ssnoise	cncf08	10	9	10
478	4	8	7	ssnoise	cncf10	10	8	10
479	4	9	200	ssnoise	cncf16	10	8	10
480	4	10	14	ssnoise	cncf04	0	3	10
481	4	11	0	ssnoise	cncf12	0	4	10
482	4	12	200	ssnoise	cncf05	0	1	10
483	4	13	14	ssnoise	cncf13	0	1	10
484	4	14	7	ssnoise	cncf11	0	3	10
485	4	15	0	ssnoise	cncf14	0	4	10
486	4	16	14	ssnoise	cncf15	10	8	10
487	4	17	200	ssnoise	cncf25	0	1	10
488	4	18	200	ssnoise	cncf20	10	8	10
489	4	19	14	ssnoise	cncf17	0	2	10
490	4	20	14	ssnoise	cncf21	10	7	10
491	4	21	7	ssnoise	cncf19	0	3	10
492	4	22	200	ssnoise	cncf07	0	1	10
493	4	23	0	ssnoise	cncf09	0	5	10
494	4	24	14	ssnoise	cncf06	10	8	10
495	5	1	0	ssnoise	cnc14	10	5	10
496	5	2	7	ssnoise	cnc05	0	3	10
497	5	3	7	ssnoise	cnc12	10	4	10
498	5	4	200	ssnoise	cnc02	10	3	10
499	5	5	0	ssnoise	cnc10	10	6	10
500	5	6	200	ssnoise	cnc09	10	6	10
501	5	7	14	ssnoise	cnc21	10	6	10
502	5	8	200	ssnoise	cnc11	0	1	10
503	5	9	0	ssnoise	cnc04	0	3	10
504	5	10	7	ssnoise	cnc22	0	1	10
505	5	11	200	ssnoise	cnc07	10	5	10
506	5	12	0	ssnoise	cnc13	0	2	10
507	5	13	14	ssnoise	cnc16	10	5	10
508	5	14	0	ssnoise	cnc03	0	5	10
509	5	15	14	ssnoise	cnc25	0	2	10
510	5	16	0	ssnoise	cnc18	10	4	10
511	5	17	7	ssnoise	cnc20	0	1	10
512	5	18	200	ssnoise	cnc15	0	1	10
513	5	19	14	ssnoise	cnc08	0	2	10
514	5	20	200	ssnoise	cnc06	0	1	10
515	5	21	14	ssnoise	cnc19	10	4	10
516	5	22	7	ssnoise	cnc24	10	5	10
517	5	23	14	ssnoise	cnc23	0	3	10
518	5	24	7	ssnoise	cnc17	10	7	10
519	6	1	200	ssnoise	cnc22	0	1	10
520	6	2	7	ssnoise	cnc07	0	1	10
521	6	3	200	ssnoise	cnc15	10	7	10
522	6	4	14	ssnoise	cnc14	0	1	10
523	6	5	0	ssnoise	cnc16	10	8	10
524	6	6	14	ssnoise	cnc04	10	6	10
525	6	7	14	ssnoise	cnc19	10	7	10
526	6	8	7	ssnoise	cnc24	0	1	10
527	6	9	7	ssnoise	cnc12	10	6	10
528	6	10	7	ssnoise	cnc05	0	7	10
529	6	11	14	ssnoise	cnc02	0	3	10
530	6	12	0	ssnoise	cnc10	10	7	10
531	6	13	0	ssnoise	cnc08	0	6	10
532	6	14	0	ssnoise	cnc18	0	7	10
533	6	15	7	ssnoise	cnc20	10	7	10
534	6	16	200	ssnoise	cnc21	0	1	10
535	6	17	0	ssnoise	cnc03	0	5	10
536	6	18	200	ssnoise	cnc13	10	2	10
537	6	19	200	ssnoise	cnc09	10	2	10
538	6	20	7	ssnoise	cnc17	10	6	10
539	6	21	14	ssnoise	cnc06	10	7	10
540	6	22	200	ssnoise	cnc25	0	1	10
541	6	23	0	ssnoise	cnc11	10	8	10
542	6	24	14	ssnoise	cnc23	0	3	10
543	7	1	200	ssnoise	cncf05	10	7	10
544	7	2	7	ssnoise	cncf12	0	3	10
545	7	3	7	ssnoise	cncf15	0	2	10
546	7	4	0	ssnoise	cncf17	10	7	10
547	7	5	7	ssnoise	cncf24	0	2	10
548	7	6	0	ssnoise	cncf09	0	5	10
549	7	7	0	ssnoise	cncf07	0	4	10
550	7	8	14	ssnoise	cncf06	10	8	10
551	7	9	7	ssnoise	cncf25	10	8	10
552	7	10	200	ssnoise	cncf20	0	1	10
553	7	11	200	ssnoise	cncf02	0	1	10
554	7	12	200	ssnoise	cncf22	0	1	10
555	7	13	0	ssnoise	cncf10	10	7	10
556	7	14	0	ssnoise	cncf16	0	6	10
557	7	15	7	ssnoise	cncf21	10	5	10
558	7	16	200	ssnoise	cncf08	10	3	10
559	7	17	14	ssnoise	cncf19	0	1	10
560	7	18	0	ssnoise	cncf04	10	7	10
561	7	19	200	ssnoise	cncf11	10	6	10
562	7	20	7	ssnoise	cncf18	10	6	10
563	7	21	14	ssnoise	cncf23	0	1	10
564	7	22	14	ssnoise	cncf13	10	6	10
565	7	23	14	ssnoise	cncf03	10	7	10
566	7	24	14	ssnoise	cncf14	0	1	10
567	8	1	0	ssnoise	cncf06	0	8	10
568	8	2	0	ssnoise	cncf10	10	8	10
569	8	3	7	ssnoise	cncf21	0	1	10
570	8	4	0	ssnoise	cncf19	10	9	10
571	8	5	14	ssnoise	cncf09	0	1	10
572	8	6	14	ssnoise	cncf03	0	1	10
573	8	7	7	ssnoise	cncf05	0	2	10
574	8	8	0	ssnoise	cncf14	0	3	10
575	8	9	0	ssnoise	cncf11	10	8	10
576	8	10	200	ssnoise	cncf15	0	1	10
577	8	11	14	ssnoise	cncf13	10	6	10
578	8	12	7	ssnoise	cncf18	10	2	10
579	8	13	14	ssnoise	cncf07	10	2	10
580	8	14	7	ssnoise	cncf23	10	3	10
581	8	15	7	ssnoise	cncf12	10	2	10
582	8	16	200	ssnoise	cncf25	0	2	10
583	8	17	14	ssnoise	cncf20	0	1	10
584	8	18	200	ssnoise	cncf24	0	1	10
585	8	19	14	ssnoise	cncf22	10	3	10
586	8	20	0	ssnoise	cncf08	0	7	10
587	8	21	200	ssnoise	cncf04	10	5	10
588	8	22	200	ssnoise	cncf17	10	3	10
589	8	23	200	ssnoise	cncf16	10	1	10
590	8	24	7	ssnoise	cncf02	0	3	10
